# Supplementary material for: Isolation and Transcriptomic Characterization of Genotype 5 Japanese Encephalitis Virus E138K Mutant Strain
Source: Transbound Emerg Dis. 2026 May 14;2026:9733265. doi: 10.1155/tbed/9733265 (PMC13173371; doi:10.1155/tbed/9733265)
Supplement: Supplementary file 1 — Supporting Information Figure S1. (A) Nucleotide and amino acid differences at the E138 site in G5 JEV. (B) Predicted molecular model of the E protein for XZ0934‐S strain, with domain I (yellow), domain II (red), domain III (blue), and the transmembrane region (green). a‐Spatial structure of glutamate (Glu) residues at E138 site of XZ0934‐L strain; b‐Spatial structure of lysine (Lys) residues at E138 site of XZ0934‐S strain. (C) Amino acid site information of the domain of E protein. Figure S2. (A) Distribution map of sample TPM BOX. (B) Density map of gene expression value. Table S1. The supplemented primer information for genome sequencing of G5 JEV. Table S2. Nucleotide and amino acid homology of the JEV E protein among different genotypes. Table S3. Analysis of the E138 mutation. Table S4. Transcript abundance of genes across different samples. Table S5. Differential gene expression analysis. Table S6. Principal component analysis. Table S7. KEGG pathway enrichment analysis of up‐regulated and down‐regulated differentially expressed genes in NX1889, P3, XZ0934‐S, and XZ0934‐L. Table S8. KEGG pathway enrichment analysis of common and strain‐specific differentially expressed genes in JEV‐infected N2a cells. [file TBED-2026-9733265-s001.zip › Supplementary Material/Table S3. Analysis of the E138 mutation.xlsx]

## Sheet: E138
Site	Ref seq	Aligned seq	Genbank ID	Strain	Country	Host	Genotype	Other
138	E	R	MF542268.1	10S3	China	Pig	G1	Title: Acidity/Alkalinity of Japanese Encephalitis Virus E Protein Residue 138 Alters Neurovirulence in Mice
138	E	R	MN544779.1	SD12-F120	China	Pig	G1	Title: Phenotypic and genotypic comparison of a live-attenuated genotype I Japanese encephalitis virus SD12-F120 strain with its virulent parental SD12 strain in vitro and in vivo
138	E	R	MN544780.1	SD12-F120-VC	China	Pig	G1	Direct Submission
138	E	R	MZ540901.1	YZ-1	China	Sus scrofa	G1	Direct Submission
138	E	A	MH753129.1	SH7	China	Culex tritaeniorhynchus	G1	Title: Differential replication efficiencies between Japanese encephalitis virus genotype I and III in avian cultured cells and young domestic ducklings
138	E	G	MH753133.1	SH2	China	Culex tritaeniorhynchus	G1	Title: Differential replication efficiencies between Japanese encephalitis virus genotype I and III in avian cultured cells and young domestic ducklings
138	E	K	MK585066.1	SA14-14-2	China	Mouse	G3	Title: Development of a reverse genetics system for Japanese encephalitis virus strain SA14-14-2
138	E	K	AY303793.1	CJN-S1	China	CSF	G3	Title: Fitness of Japanese encephalitis virus to Neuro-2a cells is determined by interactions of the viral envelope protein with highly sulfated glycosaminoglycans on the cell surface
138	E	K	AY508813.1	ML-17	Japan	Homo sapiens	G3	Title: Molecular characterization of attenuated Japanese encephalitis live vaccine strain ML-17
138	E	K	AF014160.1	RP-2ms	China	Mosquito	G3	Title: A highly attenuated strain of Japanese encephalitis virus induces a protective immune response in mice
138	E	K	JQ086762.1	YUNNAN0901	China	Mosquito	G3	Title: Japanese encephalitis virus in mosquitoes and swine in Yunnan province, China 2009-2010
138	E	K	JQ086763.1	YUNNAN0902	China	Sus scrofa	G3	Title: Japanese encephalitis virus in mosquitoes and swine in Yunnan province, China 2009-2010
138	E	K	KT447437.1	Anyang-300	South Korea	Pig	G3	Unpublished（Live-Attenuated Japanese Encephalitis Vaccine Anyang-300 that Is Widely Used in Pigs in South Korea）
138	E	K	EF623989.1	04940-4	India	Culex quinquefasciatus	G3	Unpublished（Complete genomic characterization of recent isolates of Japanese encephalitis virus in India）
138	E	K	KX965684.1	JEV/sw/GD/2008	China	Pig	G3	Unpublished（Live-Attenuated Japanese Encephalitis Vaccine Anyang-300 that Is Widely Used in Pigs in South Korea）
138	E	K	MF326270.1	JEV/sw/GD/2008	China	Porcine	G3	Unpublished（Identification and molecular characteristics of Japanese encephalitis virus strain JEV/sw/GD/2008 isolated in South China）
138	E	K	KX779520.1	JEV/SC/2016-2	China	Swine	G3	Direct Submission
138	E	K	KX779521.1	JEV/SC/2016-1	China	Swine	G3	Direct Submission
138	E	K	KX779522.1	JEV/SC/2016-3	China	Swine	G3	Direct Submission
138	E	K	MN639770.1	JEV1805M	China	Homo sapiens	G3	Direct Submission
138	E	K	ON929277.1	CH/GD2011/2011	China	Swine	G3	Direct Submission
138	E	K	MF002373.1	FC792	China	Swine	G3	Direct Submission
138	E	K		XZ0934-S	China	Culex tritaeniorhynchus	G5	this study

## Sheet: 355 JEV sequences
Genbank ID	Strain	Country	Host	Genotype
AB241118.1	JEV/sw/Mie/40/2004	Japan	Swine	G1
AB241119.1	JEV/sw/Mie/41/2002	China	Swine	G1
AB594829.1	JEV/eq/Tottori/2003	Japan	Equus caballus	G1
AB698905.1	Sw/Mie/51/2006	Japan	Sus scrofa domesticus	G1
AB698906.1	Sw/Mie/84/2005	Japan	Sus scrofa domesticus	G1
AB698907.1	Sw/Tokyo/373/2005	Japan	Sus scrofa domesticus	G1
AB698908.1	Sw/Tokyo/602/2005	Japan	Sus scrofa domesticus	G1
AB698909.1	Sw/Mie/34/2004	Japan	Sus scrofa domesticus	G1
AB830335.1	JEV/Bo/Miyazaki/1/2009	Japan	Bos taurus	G1
AB853904.1	JEV/Bo/Aichi/1/2010	Japan	Bos taurus	G1
AF045551.2	K94P05	South Korea	Mosquito	G1
AY316157.1	KV1899	South Korea	Pig	G1
EU429297.1	SH17M-07	China	Culex tritaeniorhynchus	G1
EU693899.1	XJP613	China	Culex tritaeniorhynchus	G1
EU880214.1	XJ69	China	Culex pipiens pallens	G1
FJ495189.1	HEN0701	China	Swine	G1
GQ902058.1	B-0860/82	Thailand	Pig	G1
GQ902059.1	1070/82 (Subin)	Thailand	Homo sapiens	G1
GQ902060.1	3KP''U''CV569	Thailand	Mosquito	G1
GQ902061.1	B-1381-85	Thailand	Pig	G1
GQ902062.1	4790-85	Thailand	Homo sapiens	G1
GU187972.1	SC04-17	China	Culex tritaeniorhynchus	G1
GU205163.1	131V	China	Homo sapiens	G1
GU556217.1	JX61	China	Pig	G1
HM228921.1	90VN70	Viet Nam	Homo sapiens	G1
HM366552.1	GZ56	China	Homo sapiens	G1
HQ652538.1	XZ0938	China	Mosquito	G1
HQ893545.1	SX09S-01	China	Swine	G1
JF499788.1	TC2009-3	China	Mosquito	G1
JF499789.1	YL2009-4	China	Mosquito	G1
JF499790.1	TC2009-1	China	Mosquito	G1
JF706267.1	YN0911	China	Culex tritaeniorhynchus	G1
JF706268.1	YN0967	China	Culex tritaeniorhynchus	G1
JF706270.1	BL06-50	China	Culex tritaeniorhynchus	G1
JF706271.1	BL06-54	China	Culex tritaeniorhynchus	G1
JF706274.1	GSBY0801	China	Culex tritaeniorhynchus	G1
JF706277.1	HN06129	China	Armigeres sp.	G1
JF706278.1	LN02-102	China	Culex modestus	G1
JF706281.1	YN05124	China	Culex tritaeniorhynchus	G1
JF706282.1	YN83-Meng83-54	China	Lasiohelea taiwana Shiraki	G1
JF706286.1	SD0810	China	Culex tritaeniorhynchus	G1
JN381830.1	HN0621	China	Culex sp.	G1
JN381831.1	HN0411	China	Culex sp.	G1
JN381832.1	GX0523/44	China	Culex tritaeniorhynchus	G1
JN381833.1	GSBY0861	China	Culex tritaeniorhynchus	G1
JN381834.1	YN82BN8219	China	Mosquito	G1
JN381835.1	GX0519	China	Culex tritaeniorhynchus	G1
JN381836.1	YN0623	China	Culex tritaeniorhynchus	G1
JN381837.1	HN0626	China	Culex sp.	G1
JN381838.1	SC0415	China	Culextritaeniorhynchus	G1
JN381839.1	SC0412	China	Culex sp.	G1
JN381840.1	GSBY0810	China	Culex tritaeniorhynchus	G1
JN381841.1	HN0421	China	Culex sp.	G1
JN381842.1	GSBY0816	China	Culex tritaeniorhynchus	G1
JN381843.1	GS07TS11	China	Culex tritaeniorhynchus	G1
JN381844.1	GSBY0804	China	Culex tritaeniorhynchus	G1
JN381845.1	GSBY0827	China	Culex tritaeniorhynchus	G1
JN381846.1	SH03105	China	Culex tritaeniorhynchus	G1
JN381847.1	SH03103	China	Culex tritaeniorhynchus	G1
JN381848.1	SH80	China	Culex tritaeniorhynchus	G1
JN381849.1	LN0716	China	Culex tritaeniorhynchus	G1
JN381850.1	SH53	China	Culex tritaeniorhynchus	G1
JN381851.1	YN79Bao83	China	Culex tritaeniorhynchus	G1
JN381852.1	YN05155	China	Culex tritaeniorhynchus	G1
JQ031753.1	HL2010-2	China	Mosquito	G1
KC196115.1	JEV/CNS769/Laos/2009	Laos	Homo sapiens	G1
KM658163.1	SCYA201201	China	Sus scrofa	G1
KR908702.1	K05GS	South Korea	Culex tritaeniorhynchus	G1
KT229572.1	DH10M865	China	Culex tritaeniorhynchus	G1
KT229573.1	DH10M978	China	Culex tritaeniorhynchus	G1
KT229574.1	YN09M57	China	Culex tritaeniorhynchus	G1
KT229575.1	DHL10M62	China	Culex tritaeniorhynchus	G1
KT957419.1	YNTC07172	China	Culex tritaeniorhynchus	G1
KT957420.1	YNTC07018	China	Culex tritaeniorhynchus	G1
KT957421.1	DH10M585	China	Culex tritaeniorhynchus	G1
KT957422.1	M28	China	Culex pseudovishnui	G1
KT957423.1	BN82215	China	Culex annulus	G1
KU351667.1	SCCZ	China	Mosquito	G1
KU351668.1	SCMY	China	Swine	G1
KY650726.1	ZJ10-7	China	Culex tritaeniorhynchus	G1
KY650727.1	ZJ10-10	China	Culex tritaeniorhynchus	G1
KY927815.1	639A37Cx-tri	Cambodia	Culex tritaeniorhynchus	G1
KY927816.1	C081	Cambodia	Homo sapiens	G1
KY927817.1	C14-B3	Cambodia	Pig	G1
KY927818.1	D03-B9	Cambodia	Pig	G1
KY927819.1	ME802	Cambodia	Homo sapiens	G1
LC461957.1	JEV/MQ/Yamaguchi/804/2016	Japan	Culex tritaeniorhynchus	G1
LC461958.1	JEV/sw/Thailand/185/2017	Thailand	Sus scrofa	G1
LC623822.1	JEV/Mo/Kagawa/NIID09/2020	Japan	Culex tritaeniorhynchus	G1
LC687612.1	JEV-seal-UT1-2020	Japan	Phoca vitulina	G1
LC704880.1	Bo/Kochi/132/2018	Japan	Bos taurus	G1
LC708273.1	sw/Kochi/167/2013	Japan	Sus scrofa domesticus	G1
LC708274.1	sw/Kochi/230/2013	Japan	Sus scrofa domesticus	G1
LC708275.1	sw/Kochi/231/2017	Japan	Sus scrofa domesticus	G1
LC708276.1	sw/Kochi/240/2017	Japan	Sus scrofa domesticus	G1
LC785647.1	sw/Kochi/174/2019	Japan	Sus scrofa domesticus	G1
LC786330.1	sw/Kochi/104/2023	Japan	Sus scrofa domesticus	G1
LC789557.1	sw/Kochi/215/2017	Japan	Sus scrofa	G1
LC798351.1	sw/Kochi/164/2021	Japan	Sus scrofa	G1
LC798352.1	sw/Kochi/171/2020	Japan	Sus scrofa	G1
MF542268.1	10S3	China	Pig	G1
MH165313.1	seal/china/anheal/2017	China	Seal	G1
MH385014.1	JEV/mosq/YN/2016	China	Mosquito	G1
MH753127.1	SD12	China	Swine	G1
MH753129.1	SH7	China	Culex tritaeniorhynchus	G1
MH753133.1	SH2	China	Culex tritaeniorhynchus	G1
MK495877.1	JNSBr/01/2017	South Korea	Seal	G1
MN544779.1	SD12-F120	China	Pig	G1
MN544780.1	SD12-F120-VC	China	Pig	G1
MT134112.1	NX1889	China	Homo sapiens	G1
MT232844.1	Pig/India-Assam/36/2015-JEV	India	Pig	G1
MT254426.1	TC4E10_18-9E-Y-T-Cxt-Y-5-11	China	Culex tritaeniorhynchus	G1
MT560941.1	GZDJ1609	China	Culex quinquefasciatus	G1
MT859415.1	0945054	India	Homo sapiens	G1
MZ540901.1	YZ-1	China	Sus scrofa	G1
OK423757.1	JEV-SC-2020-1	China	Sus scrofa	G1
ON804797.1	SG/EHI-CT1372_Nov_2019	Singapore	Culex tritaeniorhynchus	G1
ON804798.1	SG/EHI-CX135_Oct2019	Singapore	Culex sp.	G1
ON804799.1	SG/EHI-MS_CT261_Nov2020	Singapore	Culex tritaeniorhynchus	G1
OR531689.1	SDWF-2021	China	Culex sp.	G1
OR605600.1	K12IN0325	South Korea	Wild boar	G1
OR711406.1	duck/2022-SD-1	China	Duck	G1
PP336429.1	VN1CT-03	Viet Nam	Culex tritaeniorhynchus	G1
PV026202.1	GZ21m017	China	Culex tritaeniorhynchus	G1
MK558811.1	ZJ/52/14	China	Culex tritaeniorhynchus	G1
PV026208.1	GZ21m151	China	Culex tritaeniorhynchus	G1
PV026203.1	GZ21m030	China	Armigeres subalbatus	G1
PV026204.1	GZ21m034	China	Culex tritaeniorhynchus	G1
PV026205.1	GZ21m084	China	Armigeres subalbatus	G1
PV026206.1	GZ21m087	China	Culex tritaeniorhynchus	G1
PQ584053.1	TWN/2022-EV-H0004/2022	China	Homo sapiens	G1
PV026209.1	GZ21m167B	China	Culex tritaeniorhynchus	G1
PV026210.1	GZ21m169	China	Culex	G1
PV026207.1	GZ21m149	China	Culex tritaeniorhynchus	G1
PV026211.1	GZ21m197	China	Culex	G1
OR872521.1	ZKC1501	China	Midge	G1
MH184567.1		China	Culex tritaeniorhynchus	G1
MH184568.1		China	Culex tritaeniorhynchus	G1
MH184569.1		China	Culex tritaeniorhynchus	G1
MH184570.1		China	Culex tritaeniorhynchus	G1
MH184571.1		China	Culex tritaeniorhynchus	G1
MH184572.1		China	Culex tritaeniorhynchus	G1
MH184573.1		China	Culicoides	G1
MH184574.1		China	Culex tritaeniorhynchus	G1
MH184575.1		China	Culex tritaeniorhynchus	G1
MH184576.1		China	Culex tritaeniorhynchus	G1
OM572534.1	SDJN1646	China	Mosquito	G1
AB051292.1	Ishikawa	Japan	Culex tritaeniorhynchus	G1
AB920399.1	JEV/sw/Okinawa/127/2012	Japan	Sus scrofa	G1
AB981183.1	JEV/MQ/Yamaguchi/2013-1	Japan	Culex tritaeniorhynchus	G1
AB981184.1	JEV/MQ/Yamaguchi/2013-2	Japan	Culex tritaeniorhynchus	G1
KF667316.1	JEV/Taiwan/TPC0806c/M/2008	China	Culex tritaeniorhynchus	G1
KF667317.1	JEV/Taiwan/YL0806f/M/2008	China	Culex tritaeniorhynchus	G1
KF667318.1	JEV/Taiwan/TPC0906ah/M/2009	China	Culex tritaeniorhynchus	G1
KF667319.1	JEV/Taiwan/TC0906a/M/2009	China	Culex tritaeniorhynchus	G1
KF667320.1	JEV/Taiwan/TC0906d/M/2009	China	Culex tritaeniorhynchus	G1
KF667321.1	JEV/Taiwan/TC1006h/M/2010	China	Culex tritaeniorhynchus	G1
KF667322.1	JEV/Taiwan/TC1106i/M/2011	China	Culex tritaeniorhynchus	G1
KF667323.1	JEV/Taiwan/YL1206a/M/2012(2)	China	Culex tritaeniorhynchus	G1
KF667324.1	JEV/Taiwan/H10100739/H/2012	China	Homo sapiens	G1
KF667325.1	JEV/Taiwan/TN1205a/M/2012(2)	China	Culex tritaeniorhynchus	G1
KF667326.1	JEV/Taiwan/TN1205b/M/2012	China	Culex tritaeniorhynchus	G1
KF667327.1	JEV/Taiwan/YL1106b/M/2011(2)	China	Culex tritaeniorhynchus	G1
KX357114.1	JS-1	China	Culex tritaeniorhynchus	G1
MT253732.1	TS00	Australia	Porcine	G1
MT253733.1	Badu2002	Australia	Porcine	G1
MT253734.1	NPA04	Australia	Culex sitiens subgroup	G1
OM572533.1	SDJN1633	China	Mosquito	G1
OM572535.1	SDWS1607	China	Mosquito	G1
OM572536.1	SDWS1619	China	Mosquito	G1
OM572537.1	LK1808	China	Mosquito	G1
OM572538.1	JN19-1	China	Mosquito	G1
OM572539.1	GS1943	China	Mosquito	G1
OM572540.1	SX19117	China	Mosquito	G1
OM572541.1	SX31-24	China	Mosquito	G1
OM572542.1	XYM17305	China	Mosquito	G1
OM572543.1	XYM17227	China	Mosquito	G1
OM572544.1	XYM17198	China	Mosquito	G1
OM572545.1	LN1814	China	Mosquito	G1
OM572546.1	GX-059sd	China	Mosquito	G1
OM572547.1	LN1821	China	Mosquito	G1
OM572548.1	LN1861	China	Mosquito	G1
OM572549.1	ZJ18-66	China	Mosquito	G1
OM572550.1	ZJ18-44	China	Mosquito	G1
PQ568333.1	NX2330	China	Culex tritaeniorhynchus	G1
LC556228.1	JEV/sw/Kochi/44/2006	Japan	Sus scrofa domesticus	G1
LC513838.1	17CxIT-I4-D31	Japan	Culex tritaeniorhynchus	G1
PP897800.1	JA5402Sh03SW101	Japan	Sus scrofa domesticus	G1
PP897801.1	JA5408Sh03SW107	Japan	Sus scrofa domesticus	G1
PP897802.1	JA5413Sh03SW112	Japan	Sus scrofa domesticus	G1
PP897803.1	JA5414Sh03SW113	Japan	Sus scrofa domesticus	G1
PP897804.1	JA5415Sh03SW114	Japan	Sus scrofa domesticus	G1
PP897805.1	JA5418Sh03SW117	Japan	Sus scrofa domesticus	G1
PP897806.1	JA5430Sh03SW129	Japan	Sus scrofa domesticus	G1
PP897807.1	JA5826Sh08SW55	Japan	Sus scrofa domesticus	G1
PP897808.1	JA8006KC44	Japan	Sus scrofa domesticus	G1
PP897809.1	JA8015KC6	Japan	Sus scrofa domesticus	G1
ON929278.1	CH/GD2014/2014	China	Swine	G1
PP682372.1	HN-WN22-Cu-18	China	Culex sp.	G1
PP682373.1	HN-QH23-Ct-01	China	Culex tritaeniorhynchus	G1
ON929280.1	CH/GD2018/2018	China	Swine	G1
PP682374.1	HN-QH23-Ct-13	China	Culex tritaeniorhynchus	G1
AB471666.2	JEV/sw/Okinawa/154/2008	Japan	Sus scrofa	G1
AB471667.2	JEV/sw/Okinawa/254/2008	Japan	Sus scrofa	G1
AB471668.2	JEV/sw/Okinawa/372/2008	Japan	Sus scrofa	G1
AB471669.2	JEV/sw/Okinawa/377/2008	Japan	Sus scrofa	G1
AB471670.2	JEV/sw/Okinawa/402/2008	Japan	Sus scrofa	G1
PQ488563.1	SH2201	China	Sheep	G1
KY078829.1	SXYC1523	China	Culex pipiens pallens	G1
LC557017.1	JEV/sw/Kochi/161/2012	Japan	Sus scrofa domesticus	G1
AF217620.1	FU	Australia	Human serum	G1I
OR119827.1	JKT5441	Indonesia	Mosquito	G1I
MT253735.1	Inj802	Australia	Porcine	G1I
MT253736.1	Seisia810	Australia	Porcine	G1I
MT253737.1	Mab2496	Australia	Porcine	G1I
HQ223285.1	Bennett	South Korea	Homo sapiens	G1I
HQ223286.1	WTP-70-22	Malaysia	Mosquito	G1I
HQ223287.1	JKT654	Indonesia	mosquito	G1I
AB551990.1	JaTAn1/75	Japan	Sus scrofa	G3
AB551991.1	JaTAn1/90	Japan	Sus scrofa	G3
AB551992.1	JaTAn2/91	Japan	Sus scrofa	G3
AF069076.1	JaGAr 01	Japan	Culex sp.	G3
AF075723.1	GP78	India	Human brain	G3
AF080251.1	Vellore P20778	India	Human brain	G3
AF098735.1	HVI	China	Aedes albopictus	G3
AF098737.1	TL	China	Homo sapiens	G3
AF254452.1	CH1392	China	Culex tritaeniorhynchus	G3
AF254453.1	T1P1	China	Armigeres subalbatus	G3
AY303791.1	T1P1-S1	China	Armigeres subalbatus	G3
AY303792.1	T1P1-L4	China	Armigeres subalbatus	G3
AY303793.1	CJN-S1	China	CSF	G3
AY303794.1	CJN-L1	China	CSF	G3
AY508813.1	ML-17	Japan	Homo sapiens	G3
AY585242.1	K87P39	South Korea	Mosquito	G3
EF107523.1	WHe	China	Swine	G3
EF571853.1	Nakayama	Japan	Human brain	G3
EF623987.1	014178	India	Human blood clot during encephalitis outbreak	G3
EF623988.1	057434	India	Human blood clot during encephalitis outbreak	G3
EF623989.1	04940-4	India	Culex quinquefasciatus	G3
FJ185036.1	B58	China	Rousettus leschenaulti	G3
FJ185037.1	GB30	China	Murina aurata	G3
GQ902063.1	KPP82-39-214CT	Thailand	Mosquito	G3
JF706269.1	47	China	CSF	G3
JF706272.1	DL04-29	China	Culex theileri	G3
JF706273.1	Fj02-29	China	CSF	G3
JF706275.1	GSS	China	CSF	G3
JF706276.1	HLJ02-134	China	Culicoides sp.	G3
JF706280.1	YLG	China	CSF	G3
JF706283.1	ZMT	China	CSF	G3
JF706284.1	HB49	China	Rousettus leschenaulti	G3
JF706285.1	HB97	China	Rousettus leschenaulti	G3
JN381853.1	HYZ	China	Patient blood	G3
JN381854.1	DL0445	China	Armigeres subalbatus and Mansonia uniformis	G3
JN381855.1	JH0418	China	Culex whitmorei and Anopheles sinensis	G3
JN381856.1	SH0410	China	Culex tritaeniorhynchus	G3
JN381857.1	GZ042	China	Armigeres	G3
JN381858.1	FJ0394	China	Human blood	G3
JN381859.1	FJ0339	China	Human blood	G3
JN381860.1	CBH	China	CSF	G3
JN381861.1	YN98A151	China	Mosquitoe	G3
JN381862.1	ZSZ	China	CSF	G3
JN381863.1	LFM	China	Human blood	G3
JN381864.1	SH3	China	CSF	G3
JN381865.1	CZX	China	CSF	G3
JN381866.1	SH045	China	Culex tritaeniorhynchus	G3
JN381867.1	Fj0276	China	Human blood	G3
JN381868.1	TLA	China	CSF	G3
JN381869.1	LYZ	China	CSF	G3
JN381870.1	CH13	China	CSF	G3
JN381871.1	YN	China	CSF	G3
JN381872.1	Ha3	China	CSF	G3
JN381873.1	DH107	China	Aedes lineatopennis	G3
JN711458.1	GD	China	Myotis pilosus	G3
JN711459.1	HN2	China	Scotophilus kuhlii	G3
JQ086762.1	YUNNAN0901	China	Mosquito	G3
JQ086763.1	YUNNAN0902	China	Sus scrofa	G3
JX050179.1	IND-WB-JE1	India	Homo sapiens	G3
JX072965.1	IND-WB-JE2	India	Homo sapiens	G3
JX131374.1	JEV/eq/India/H225/2009	India	Horse; breed Marwari	G3
KC915016.1	GZ	China	Swine	G3
KF297915.1	JEV/SW/GD/01/2009	China	Pig	G3
KF297916.1	JEV/SW/GZ/09/2004	China	Pig	G3
KF907505.1	RP9-190	China	Culex tritaeniorhynchus	G3
KP164498.2	JEV/SW/IVRI/395A/2014	India	Swine	G3
KR908703.1	K88A071	South Korea	Culex tritaeniorhynchus	G3
KT447437.1	Anyang-300	South Korea	Pig	G3
KU363309.1	SC201301	China	Swine	G3
KX779520.1	JEV/SC/2016-2	China	Swine	G3
KX779521.1	JEV/SC/2016-1	China	Swine	G3
KX779522.1	JEV/SC/2016-3	China	Swine	G3
KX945367.1	C17	Angola	Homo sapiens	G3
KX965684.1	JEV/sw/GD/2008	China	Pig	G3
KY650724.1	ZJ82-6	China	Culex tritaeniorhynchus	G3
KY650725.1	ZJ83-8	China	Culex tritaeniorhynchus	G3
L48961.1	Beijing-1	China	Human brain	G3
L78128.1	Ling	China	Homo sapiens	G3
LC461960.1	JEV/sw/Mindanao/K4/2018	Philippines	Sus scrofa	G3
LC704641.1	Sw/Kochi/492/2018	Japan	Sus scrofa domesticus	G3
LC705012.1	Bo/Kochi/211/2018	Japan	Bos taurus	G3
M18370.1	JaOArS982	Japan	Mosquito	G3
MF002373.1	FC792	China	Swine	G3
MF326270.1	JEV/sw/GD/2008	China	Porcine	G3
MH753126.1	N28	China	Swine	G3
MH753128.1	SH1	China	Swine	G3
MH753130.1	SH15	China	Anopheles sinensis	G3
MH753131.1	SH19	China	Anopheles sinensis	G3
MH753132.1	SH18	China	Culex tritaeniorhynchus	G3
MK585066.1	SA14-14-2	China	Mouse	G3
MN639770.1	JEV1805M	China	Homo sapiens	G3
MZ923735.1	WH	China	Pig	G3
OP588746.1	Beijing/2020-1	China	Mosquito	G3
PP336430.1	826309	India	Homo sapiens	G3
U47032.1	P3	China	Human brain	G3
KU871317.1	C4B4	China	Mosquito	G3
KF667315.1	JEV/Taiwan/YL0906c/M/2009(2)	China	Culex tritaeniorhynchus	G3
KF667314.1	JEV/Taiwan/TC1006a/M/2010	China	Culex tritaeniorhynchus	G3
KF667310.1	JEV/Taiwan/TP0506a/M/2005	China	Culex tritaeniorhynchus	G3
KF667312.1	JEV/Taiwan/TPC0706a/M/2007	China	Culex tritaeniorhynchus	G3
KF667313.1	JEV/Taiwan/YL0806e/M/2008	China	Culex tritaeniorhynchus	G3
AF014160.1	RP-2ms	China	Mosquito	G3
AF014161.1	RP-9	China	Mosquito	G3
U14163.1	SA14	China	Culex pipiens	G3
KF667311.1	JEV/Taiwan/CSF-C2522/H/2006	China	Homo sapiens	G3
AB269326.1	JaTH160	Japan	Human brain	G3
KY609173.1	BJ-1(P)	China	Mosquito	G3
ON929277.1	CH/GD2011/2011	China	Swine	G3
KF711994.1	Anyang300	South Korea	Pig	G3
ON929279.1	CH/GD2015/2015	China	Swine	G3
AB569980.2	JaOS75571	Japan	Sus scrofa	G3
AB569981.2	JaOS75642	Japan	Sus scrofa	G3
AB569982.2	JaOS75672	Japan	Sus scrofa	G3
AB569983.2	JaOS75722	Japan	Sus scrofa	G3
AB569984.2	JaOS75770	Japan	Sus scrofa	G3
AB569985.2	JaOS75833	Japan	Sus scrofa	G3
AB569987.2	JaOAr73050	Japan	Mosquito	G3
AB569988.2	JaOAr73055	Japan	Mosquito	G3
AB569989.2	JaOAr73062	Japan	Mosquito	G3
AB569990.2	JaOAr72	Japan	Mosquito	G3
KC183732.1	CQ11-66	China	Homo sapiens	G3
LC461961.1	JEV/sw/Bali/93/2017	Indonesia	Sus scrofa	G4
MT253731.1	Bali 2019	Australia	Homo sapiens	G4
OM867669.1	JEV/Human/NT_Tiwi Islands/2021	Australia	Homo sapiens	G4
ON624132.1	JEV/sw-22-00722-11/Qld/2022	Australia	Swine	G4
OP904182.1	O-0883/NSW/22	Australia	Swine	G4
OR965960.2	QLD_S46716_M2022	Australia	Mosquito	G4
AY184212.1	JKT6468	Indonesia	Mosquito	G4
LC579814.1	19CxBa-83-Cv	Indonesia	Culex vishnui	G4
HM596272.1	Muar	Malaysia	Homo sapiens	G5
JF915894.1	XZ0934	China	Mosquito	G5
KM677246.1	Tengah	Singapore	Homo sapiens	G5
PP478074.1	NCCP 43279	South Korea	Homo sapiens	G5
MT568538.1	A18.3210	South Korea	Culex bitaeniorhynchus	G5
MT568539.1	A18.3208	South Korea	Culex bitaeniorhynchus	G5
MT568540.1	16-0830	South Korea	Culex orientalis	G5
OR500440.1	Sangju	South Korea	Culex orientalis	G5
