# Supplementary material for: Isolation and Transcriptomic Characterization of Genotype 5 Japanese Encephalitis Virus E138K Mutant Strain
Source: Transbound Emerg Dis. 2026 May 14;2026:9733265. doi: 10.1155/tbed/9733265 (PMC13173371; doi:10.1155/tbed/9733265)
Supplement: Supplementary file 1 — Supporting Information Figure S1. (A) Nucleotide and amino acid differences at the E138 site in G5 JEV. (B) Predicted molecular model of the E protein for XZ0934‐S strain, with domain I (yellow), domain II (red), domain III (blue), and the transmembrane region (green). a‐Spatial structure of glutamate (Glu) residues at E138 site of XZ0934‐L strain; b‐Spatial structure of lysine (Lys) residues at E138 site of XZ0934‐S strain. (C) Amino acid site information of the domain of E protein. Figure S2. (A) Distribution map of sample TPM BOX. (B) Density map of gene expression value. Table S1. The supplemented primer information for genome sequencing of G5 JEV. Table S2. Nucleotide and amino acid homology of the JEV E protein among different genotypes. Table S3. Analysis of the E138 mutation. Table S4. Transcript abundance of genes across different samples. Table S5. Differential gene expression analysis. Table S6. Principal component analysis. Table S7. KEGG pathway enrichment analysis of up‐regulated and down‐regulated differentially expressed genes in NX1889, P3, XZ0934‐S, and XZ0934‐L. Table S8. KEGG pathway enrichment analysis of common and strain‐specific differentially expressed genes in JEV‐infected N2a cells. [file TBED-2026-9733265-s001.zip › Supplementary Material/Table S4. Transcript abundance of genes across different samples.xlsx]

## Sheet: Sheet1
gene	N2a_1	N2a_2	N2a_3	NX1889_1	NX1889_2	NX1889_3	P3_1	P3_2	P3_3	XZ0934-S_1	XZ0934-S_2	XZ0934-S_3	XZ0934-L_1	XZ0934-L_2	XZ0934-L_3
mt-Nd4l	63017.2	66640.4	65667.5	12319.2	15108.7	13186.5	72790	70441.3	47852.6	71595.4	76941.3	80567	19254.9	10089.4	13093.2
mt-Rnr2	44320.8	50633.5	56778.4	61984.6	72870.3	79728.8	74335.2	68771.3	55453.2	41654	49824.8	61479.6	107021	95391.4	75410.9
Rn18s-rs5	33608.2	41238.5	49377.4	87976.7	99932.8	94924.9	57653	55497.5	62348.4	39922	34546.4	36663.6	137590	144680	100078
Gm44379	31224.9	34709	34099.6	52272.4	48818.2	39739.1	47438	36868.1	40074.3	30188.1	30186.4	36865.4	33834.1	46652.5	52252.8
Gm15772	12600.1	14490	15772	19977.8	22392.5	22641.7	21375.5	17192.1	15714.3	11979.9	12851.6	16731.1	25243	22468	20644.2
Gm28439	12391.9	13548.2	14059.2	2915.11	3909.79	3651.7	13900.3	14487.7	9844.48	14113.1	15648.5	16990.2	5922.08	3925.72	3288.87
Gm42687	12216.1	9303.14	15573.9	25809.4	18808.6	26349.5	20969.2	26891.3	18934.3	11497.4	10195.9	15702.5	16382.8	25871.7	24506.2
Sqstm1	11674.1	7567.51	8172.37	6625.09	3355.71	3062.82	2766.85	2765.59	18969.7	15480.9	5668.62	2600.56	2609.94	1810.52	2254.83
Gm37917	10027.9	10215	11134	15523.2	15334	15022.2	14874.5	13701.9	12957.6	8925.84	9008.84	11681.7	12384.5	14270.2	16020.4
Rps26	9795.17	13665.7	15345.7	23331.9	31063.4	29060.4	26126.7	20924.2	15834	12908.8	15548.2	21679.3	36875	33562.5	28528.6
mt-Cytb	8398.52	8910.42	8358.15	1313.41	1653.06	1424.49	6318.23	6032.61	3876.1	7585.97	8800.7	9797.07	2219.46	1232.6	1247.43
Rpl26	7394.88	8408.47	8679.21	11314.1	12467.7	12958.6	12013.2	9811.9	9489.84	7195.1	7878.91	9505.97	13433.1	9500.35	11591
Gm42860	5421.25	5424.05	5988.83	7688.75	8392.5	7908.05	7902.13	6996.8	6650.91	4647.36	4885.02	6230.07	7138.75	7119.34	7627.78
Ywhaz	5266.2	3008.56	2652.11	2771.54	1247.25	1329.26	1023.98	2836.35	7240.17	5590.71	3484.17	758.115	1334.54	1058.92	981.317
mt-Nd5	4871.16	4931.21	5207.25	1004.21	1530.01	1206.25	5254.16	4852.29	3867.11	4498.82	5290.33	6179.16	2330.37	1273.26	1058.45
P4hb	4555.68	3227.22	2666.71	2379.31	990.671	1602.46	1386.3	2833.66	6189.88	5547.67	4921.47	777.428	987.875	959.891	888.838
Gm29084	4240.62	4219.69	4529.22	4584.27	5371.15	4777.42	4584.47	4469.41	4336.27	3374.77	3701.44	4587.13	4447.02	2910.99	4194.18
Scpep1	4171.43	3877.22	4360.83	3660.8	3980.72	3921.83	4756.52	3848.73	3686.82	3576.92	3789.42	4325.15	3108.35	2962.7	3011.09
Ghitm	4056.27	3902.98	4049.82	3696.32	4251.84	4314.49	5488.95	4474.32	4318.68	3466.01	3497.34	4869.28	4886.29	4703.04	3870.92
Elovl5	3970.13	4616.25	5057.75	4082.24	2779.84	2851.19	3536.87	4693.55	3983.65	4662.47	4644.86	4112.17	1747.53	2889.98	4284.87
Gm43535	3741.85	239.411	752.858	4102.69	2533.87	0	2759.87	2190.5	1447.42	1928.9	2369.07	3708.34	1464.91	2578.67	2820.59
Aldoa	3395.31	2748.13	2928.8	2722.84	2240.88	1924.74	3205.45	2381.5	2867.07	2135.37	2070.61	2410.93	1913.35	1739.77	1769.82
Gm4735	3304.44	2872.11	2754.6	2496.08	2731.14	2289.62	3696.37	2722.85	2765.32	2763.81	2792.51	3196.38	2513.21	1904.44	2254.21
Gm47652	3101.61	2869.69	3012.3	4560.2	4292.69	4016.32	4435.32	3984.3	3925.98	2733.95	2718.49	3542.4	3071.55	4369.15	4730.72
Gm42634	3013.32	3619.51	4049.93	4200.51	4692.81	4222.47	2836.26	3828.76	4154.06	2715.01	2961.59	3762.19	3880.36	0	4299.56
Gm48368	2915.28	2609.64	2707.81	4257.11	3711.98	3649.72	3882.2	3582.11	3610.42	2485.87	2422.17	3394.3	2770.91	5380.14	4715.38
Hsp90b1	2878.43	3026.95	3194.84	2820.04	2971.62	3067.59	3665.94	3018.96	2612.97	2628.73	2796.46	3563	3504.44	4341.95	3333.58
Ist1	2875.93	2830.41	2955.94	1755.36	1814.33	1894.61	2894.91	2449.5	2169.42	2876.92	3566.78	3646.75	1892.84	1722.65	1780.9
Gm43835	2864.18	3571.62	3937.8	6209.99	6081.09	6805.31	6283.66	5324.34	3878.15	2952.18	3292.97	4290.53	5886.54	7578.76	6786.81
Gm43520	2643.39	5432.12	5972.12	5997.36	4671.48	7215.58	5985.1	5916.01	6318.6	3769.1	3802.8	4964.46	4302.4	7149.1	7634.51
Rpl4	2507.22	2832.57	3097.48	4064.63	5049.97	4773.87	4650	3867.75	3521.13	2578.39	2918.66	3725.96	5495.04	4710.9	4211.12
Eno1b	2272.4	1986.71	1979.27	1710.06	1840.43	1557.4	2499.08	1910.55	1853.38	1892.8	1934.05	2173.94	1720	1347.1	1599.6
Jup	2129.48	1895.18	1968.23	774.666	282.411	279.783	219.485	704.634	3867.13	5050.6	833.355	159.739	28.1378	129.541	556.7
Cd164	2029.95	1615.48	1158.67	855.65	546.654	868.099	686.147	1369.93	1776.87	1961.07	2160.53	247.448	571.374	492.049	430.946
Gm48274	1860.2	1588.22	1679.05	1366.82	1595.61	1405.32	1744.96	1439.76	1479.11	1509.79	1683.75	1734.76	874.744	684.877	1280.77
Eef1a1	1822.09	2184.44	2463.41	3201.03	4173.31	3893.68	3833.6	3167.63	2676.65	1943.76	2108.23	2734.52	4285.48	3085.58	3386.51
Gm4202	1786.93	792.3	628.91	255.793	0	4.81554	0	519.569	2284.03	1371.56	795.505	49.9982	2.04612	36.1506	0
Gm56667	1772.46	1721.56	1932.07	2295.71	2594.33	2254.28	2149.48	1957.69	1947.95	1392.45	1572.51	1776.17	2131.48	1226.14	1988.17
Sec61a1	1749.78	1514.98	1457.43	1658.67	1214.97	1229.87	1628.62	1910.77	2170.98	1919.86	1921.7	1465.2	911.011	1207.92	1533.62
P4ha1	1725.43	1637.24	1897.97	1513.27	1150.44	1055.53	1606.47	1620.36	1458.91	1964.23	1815.99	2075.18	807.63	1099.15	1365.24
Gm38194	1671.17	1549.68	1644.04	2396.02	2377.52	2167.58	2271.6	2101.94	2065.2	1405.68	1439.42	1841.81	1733.16	2201.66	2490.4
Slc38a6	1652.82	1653.48	1813.2	2220.9	2409.36	2293.85	2220.56	2071.13	1928.89	1405.83	1492.35	1849	2097.99	2060.35	2172.58
Gm38246	1637.99	1388.35	1147.56	1277.15	1546.27	1273.46	997.173	848.472	823.732	1191.68	1148.11	1909.63	1153.47	956.267	1260.98
Gm26782	1628.48	1657.66	1849.16	2279.56	2493.77	2393.75	2197.19	2042.31	1867.23	1360.93	1460.04	1973.97	2227.22	2353.05	2306.44
mt-Atp8	1612.9	2368.81	2374.11	896.914	1099.95	1056.36	2503.72	2651.2	1383.06	1712.97	2248.53	3107.14	2186.35	2122.95	1051.17
Hmgn2	1605.2	1745.27	1764.22	1563.18	1072.35	1220.89	1033.33	1967.03	1805.4	1784.08	2257.71	1373.37	721.946	2003.38	2770.68
Rps9	1604.87	1989.97	2226	3269.48	4227.49	4108.6	3383.69	2868.4	2302.51	1693.06	1998.91	2764.03	5066.65	5123.55	3766.39
Usp21	1582.76	938.336	731.957	230.437	46.0946	81.2355	70.3506	98.6578	1049.35	1545.7	1378.42	125.27	72.5015	59.5949	57.3852
Gm42959	1510.97	1493.18	1353.41	1705.82	1863.93	1785.92	1647.1	1654.32	1471.14	1449.05	1500.75	1597.18	1914.87	3552.66	2189.56
Ddr2	1468.14	1381.74	1319.17	1721.86	1719.75	1921.98	1303.69	1117.03	902.296	1384.02	1375.2	1935.46	2164.15	1742.9	2228.28
Noct	1460.18	1487.87	1616.37	2310.35	2365.44	2346.19	2199.33	2006.33	1841.13	1286.73	1322.46	1761.53	2008.69	2376.31	2412.59
Eno1	1423.96	1344.65	1279.86	1012.98	1195.92	1018.45	1719.2	1282.34	1173.37	1277.62	1236.92	1482.42	1140.38	890.821	960.21
Rab3gap1	1350.52	1380.3	1573.18	2191.16	2296.41	2021.53	1887.29	1788.31	1690.91	1135.78	1268.27	1313.61	1662.4	994.436	1777.97
Ddit4	1347.08	659.905	284.967	117.178	13.2881	26.3078	14.3523	17.631	566.934	219.795	125.382	7.89165	27.2928	14.5873	9.48323
mt-Co3	1327.1	1431.35	1589.85	495.262	492.176	639.002	1497.11	1556.76	1227.09	1605.97	1904.69	1984.21	806.504	365.114	637.646
mt-Nd6	1293.73	1254.39	1611.66	343.612	510.945	454.324	1521.43	1512.57	1085.58	1226.44	1512.91	1704.16	853.254	517.279	381.1
Slc25a39	1267.79	1103.39	891.875	593.207	360.433	341.152	273.51	335.945	1408.08	1520.14	493.934	272.655	285.22	316.569	418.892
Gm42566	1261.77	1404.17	1452.38	2165.31	2268.91	2332.25	2246.41	1933.54	1685.37	1230.85	1218.75	1663.37	2079.59	2687.79	2349.75
Cyb5r1	1256.68	1252.41	1183.54	1927.98	1875.82	1969.96	1531.78	1240.58	1237.74	1075.15	1079	1403.7	1807.95	1924.33	2500.9
Slc7a6	1231.83	1156.66	1072.99	599.571	449.562	589.606	474.052	509.658	623.581	1383.82	1613.87	1235.75	507.41	410.053	590.307
Gm37614	1179.15	1131.18	1361.22	1066.54	1639.47	730.613	1202.73	1039.4	962.437	1215.62	1399.69	1406.7	1096.05	805.734	694.618
Prpf6	1178.11	1200.67	1161.14	1018.63	1088.82	1074.7	1332.42	1033.67	919.183	1133.82	1305.27	1538.08	962.32	953.247	963.882
Psap	1170.07	1101.63	1130.43	2804.2	1871.88	2264.52	1874.01	2249.94	1404.72	1998.76	1477.3	2081.58	2094.81	2025.3	2636.77
Skp1	1152.58	1310.21	1463.59	1393.79	1650.45	1828.5	1491.66	1306.17	1003.75	1186.58	1580.21	2157.05	1789.77	1562.18	1858.8
Lsm7	1123.41	1235.73	1222.23	1259.53	1179.05	1413.74	1286.72	1110.72	1077.27	1140.97	1351.41	1531.82	1327.54	1199.51	1537.76
Gm38226	1114.83	1114.09	902.101	239.394	379.75	304.027	358.432	579.501	536.703	846.862	1037.79	1304.49	361.782	140.681	243.289
Laptm4b	1112.31	1084.59	952.942	657.745	217.982	303.72	150.245	130.379	1041.1	1007.35	982.813	85.1044	69.1936	61.1779	83.2557
Gm37758	1054.11	1052.71	1039.68	1741.59	1789.57	1901.92	1876.58	1517.32	1429.6	1114.51	1071.52	1469.07	1613.17	1952.89	1984.44
Gm49909	1049.58	1129.83	1176.02	1493.94	1618.78	1539.94	1505.49	1253.16	1206.02	1055.89	1222.12	1462.67	1600.06	1539.39	1537.22
Aup1	1044.5	546.269	423.685	644.216	58.1307	233.773	115.142	420.819	1396.42	929.202	955.957	13.5259	45.474	42.1624	46.5595
Gm57315	1015.07	1222.51	1126.75	1415.44	1507.61	1585.47	1313.28	1216.66	1087.98	863.734	1042.97	1273.65	1409.54	994.804	1283.46
Lypla2	1003.74	1499.08	1205.16	486.946	292.847	461.873	378.723	361.082	1306.55	1046.93	1458.8	17.3156	10.6223	19.7305	17.7975
Rpn1	1003.6	795.584	491.854	477.999	56.4103	307.12	223.764	586.935	1224.7	1253.53	1164.89	23.2496	48.6142	51.2419	35.1183
Gm45627	978.506	990.439	999.315	1425.6	1483.28	1545.63	1298.54	1161.54	995.739	819.583	930.103	1145.38	1305.54	1001.06	1350.39
Pitrm1	977.43	859.013	855.45	641.478	655.591	700.64	913.248	647.521	609.792	893.012	964.416	1305.5	636.858	571.555	743.962
Mtpn	950.636	575.749	577.393	509.011	283.225	288.839	217.836	414.089	1253.64	1286.87	419.717	211.756	313.517	222.33	229.547
Mcoln1	946.45	965.025	767.436	729.114	804.884	766.999	573.039	556.1	531.351	432.546	486.188	494.593	625.547	372.523	644.502
Gm44215	944.747	972.155	940.101	1187.87	1257.33	1307.16	1082.13	1012.37	875.148	778.306	922.763	1158.86	1160.25	915.384	1213.33
Gm10557	933.259	694.068	609.928	538.226	479.481	460.342	597.737	459.608	426.879	850.14	1058.79	1015.06	347.53	391.117	573.292
Nxf1	917.938	822.808	773.973	716.448	620.266	587.926	768.813	742.182	613.59	705.237	754.585	859.988	463.358	612.002	758.316
Lpin1	899.942	1210.42	1272.58	1320.39	1455.13	1693.83	1473.32	1275.87	807.226	1046.63	1214.24	1952.57	1685.95	2117.75	1458.18
Gm48309	882.114	659.575	552.117	196.22	152.564	174.915	124.961	196.567	452.232	701.857	708.895	298.771	223.252	204.515	151.036
Plrg1	881.729	851.055	908.615	595.162	624.914	615.65	1009.96	832.505	761.976	825.081	921.731	1016.54	566.977	517.627	551.854
Prkar1a	876.916	710.225	546.03	2791.24	1893.36	2215.34	685.627	989.321	1593.22	452.169	377.426	455.81	1904.1	1486.94	2370.26
Gnpat	845.76	518.177	478.967	401.301	266.237	284.25	185.826	179.72	677.657	1053.9	836.399	174.902	347.643	260.602	270.973
Ldha	843.703	709.188	675.531	607.809	591.031	541.871	744.754	579.034	546.325	689.362	639.021	791.99	431.097	401.425	529.305
Brd2	841.082	758.426	778.772	219.056	223.513	190.879	241.858	269.308	1110.83	1377.93	336.522	308.594	232.689	112.43	173.724
Sf3b1	832.83	783.49	812.665	817.392	901.828	923.577	1020.22	851.635	737.23	755.726	834.533	1053.05	859.844	894.27	911.919
Ndufa6	811.463	1392.69	1236.19	768.059	674.488	807.661	704.989	1875.47	1384.13	1240.04	1461.38	131.37	57.9233	203.341	913.544
mt-Nd2	805.249	893.499	893.45	166.321	277.3	218.893	911.65	785.913	578.213	713.836	835.446	1099.01	400.865	202.543	182.732
Polr2a	793.939	721.99	770.83	304.32	284.924	271.061	340.995	387.54	540.136	872.448	713.469	494.816	230.158	206.695	230.507
Lss	776.704	680.671	710.921	830.033	773.076	789.682	1073.09	822.267	781.421	710.144	635.087	786.935	535.993	426.566	647.493
Gm48216	764.085	836.421	836.54	332.053	303.976	364.971	372.908	629.899	377.84	826.529	1077.12	943.677	425.336	471.148	446.514
Prelid1	755.56	697.439	477.858	460.541	233.413	437.496	337.457	493.019	937.49	751.941	750.427	83.4376	167.69	121.822	132.832
Plin3	747.333	827.165	683.647	1509.83	1424.29	1448.7	1259.86	1016.39	930.509	514.71	393.844	732.614	962.156	777.481	1526.79
Gm48271	739.908	769.854	763.479	474.572	553.808	537.246	696.233	781.713	560.864	594.45	657.66	866.305	524.763	433.575	525.932
Mapk6	738.159	860.475	747.138	580.769	372.458	496.224	464.5	1027.13	963.394	749.854	706.768	142.46	123.18	200.294	531.008
Gm37385	733.642	705.795	833.338	478.62	988.822	579.03	689.61	913.669	460.952	1283.47	744.386	655.259	1152.49	756.835	467.671
Eef2	711.562	759.546	852.465	1305	1461.76	1353.52	1329.78	1134.45	1000.82	757.317	744.661	973.787	1577.05	1043.54	1217.53
Gm43590	708.369	1420.37	1082.95	650.9	1152.6	1587.85	0	321.049	859.227	174.705	1051.27	2095.26	2708.32	2610.06	1901.93
Ap3d1	706.089	696.814	710.215	691.339	660.623	611.324	475.905	470.645	503.679	516.861	431.918	533.224	480.877	426.402	578.788
Malat1	693.055	830.507	791.738	1373.58	1419.12	1342.32	1053.31	1280.1	649.297	776.746	631.197	782.097	1183.27	1602.49	1382.66
Gm12982	688.1	667.013	669.96	0	0	9.67521	10.2285	67.1157	28.8607	659.756	1097.41	735.089	8.6089	4.28393	15.3362
Atxn2l	683.323	601.785	678.363	565.138	623.632	567.239	857.507	729.441	799.326	486.436	508.338	437.991	437.854	419.374	427.803
Nr1d1	679.839	633.406	699.145	1047.09	943.955	940.76	1081.94	1010.59	991.482	620.421	570.493	718.161	717.412	757.863	953.648
Gm23297	663.982	597.359	514.573	1039.46	950.834	800.457	820.924	682.069	827.049	373.999	302.801	498.041	654.403	398.025	745.563
Map1b	659.722	667.328	574.616	205.471	202.043	223.38	542.175	1450.81	1115.39	830.46	905.047	160.13	213.662	108.154	185.327
Gm35240	657.883	321.946	223.494	121.897	43.0993	64.685	35.0819	37.9828	396.795	479.9	301.918	9.73486	59.8195	72.4626	95.2722
Zhx1	650.316	651.138	647.789	185.951	187.007	211.571	294.196	300.57	225.404	815.329	926.758	921.297	232.729	213.671	237.324
Srrm1	649.991	555.09	618.856	724.849	846.744	859.101	671.94	551.839	615.976	501.182	604.267	732.96	916.976	1526.8	804.28
Nup88	640.694	580.676	599.333	787.57	378.967	393.778	411.145	678.344	658.391	591.199	672.459	653.244	165.663	680.631	959.816
Gm17132	639.084	606.021	512.382	206.927	189.943	225.075	165.224	324.678	327.476	583.059	825.782	369.101	216.461	212.37	194.009
mt-Atp6	636.59	673.344	619.682	178.348	244.881	194.165	700.578	660.93	442.268	610.307	674.506	718.908	344.741	198.871	180.573
Cnbp	635.589	645.57	652.738	570.776	654.535	664.552	743.777	620.089	557.52	625.076	659.921	820.275	604.139	613.559	680.016
Gm48850	633.79	539.381	487.96	170.617	110.981	152.197	125.126	260.408	310.802	622.112	803.342	250.848	118.233	101.09	130.047
Tmem209	628.234	710.52	699.223	444.887	449.863	465.091	509.666	464.725	367.108	933.002	1189.71	1028.34	428.401	372.47	526.207
Rps4x	626.487	721.803	795.326	1192	1485.06	1456.9	1204.6	1040.19	847.045	681.851	716.197	989.602	1880.39	1411.41	1415.37
Peg3	620.215	587.403	588.558	843.195	653.74	649.138	612.981	580.873	581.372	637.503	724.611	804.113	405.46	651.436	516.424
Wdr77	618.116	579.519	547.125	840.489	461.172	486.061	461.689	494.481	476.175	570.716	565.347	850.098	275.933	805.569	1016.68
Plp2	617.936	532.759	601.177	817.977	705.282	649.842	743.478	680.12	715.552	517.723	503.222	591.596	569.314	599.257	646.561
Rhox2-ps	615.76	629.315	581.74	626.163	635.093	684.412	613.746	586.02	470.04	733.794	904.169	775.004	659.89	722.366	844.356
mt-Nd1	614.774	726.256	726.948	153.864	197.317	161.203	839.663	886.922	464.344	712.368	840.036	800.978	261.908	150.117	154.37
Pdhb	610.652	536.723	581.484	324.325	221.445	204.035	296.551	393.376	501.874	516.247	514.868	489.496	134.405	291.908	344.781
Kat7	606.405	275.009	219.977	163.355	3.07373	28.1263	31.183	221.52	535.38	672.168	585.184	6.74508	2.51271	4.21783	0
Arl5b	598.438	400.875	409.335	486.167	431.169	430.662	363.655	568.704	794.918	542.758	381.833	155.65	481.264	287.34	307.92
Dusp11	596.899	549.198	564.011	476.197	435.607	448.624	492.195	627.345	593.794	489.423	510.266	414.679	321.608	378.233	522.211
Gm49116	582.851	518.825	463.279	680.573	838.963	787.12	568.01	471.47	416.957	459.123	496.47	836.318	818.803	1030.34	774.366
Usp16	580.93	913.367	708.632	200.274	93.653	127.698	259.912	565.608	479.295	990.93	875.297	483.77	55.0089	137.633	179.146
Snrpd3	579.462	699.999	754.411	642.9	788.953	810.292	745.285	699.185	550.231	584.782	666.551	824.977	834.601	1016.91	721.027
Gm49015	578.871	594.407	579.304	465.338	522.47	468.217	586.734	650.32	506.686	512.55	586.603	623.784	409.731	252.022	464.815
Wfdc1	574.734	448.975	260.781	233.561	64.0215	195.222	169.379	304.457	594.478	650.409	689.892	40.3404	53.3591	40.687	47.9873
Hnrnpk	574.265	665.821	627.007	350.686	350.642	448.475	463.899	461.295	343.279	564.038	674.869	830.062	536.12	727.588	481.687
Cs	572.879	608.868	643.294	856.297	811.105	737.616	897.024	840.682	766.781	596.109	600.279	733.135	737.194	674.273	849.512
Gm37625	571.995	507.851	428.335	624.036	762.586	700.611	510.156	420.782	407.169	437.714	425.942	767.521	714.925	635.065	697.916
Myh9	570.377	500.66	403.237	230.065	93.1421	130.369	134.71	395.437	470.131	377.017	270.636	146.547	0	48.8149	235.958
Gm49744	570.039	620.271	603.295	88.5663	95.0898	64.6836	335.737	443.643	274.662	700.407	919.603	805.934	94.9545	37.4081	78.5661
Gm44231	555.52	523.358	532.802	836.315	767.499	747.104	859.218	742.607	727.105	516.502	513.07	665.569	554.987	881.624	900.102
Surf4	551.382	314.397	295.283	193.704	102.232	97.1908	81.2348	124.018	483.235	712.295	313.831	121.834	94.7773	68.6802	86.7623
Hnrnpa2b1	545.378	699.998	708.433	828.06	541.053	579.158	536.081	1047.13	792.578	698.917	771.958	517.598	170.644	1013.92	1211.53
Tcf20	544.391	540.392	619.671	551.315	667.603	605.551	518.873	477.766	468.563	356.686	458.805	542.4	609.579	466.223	475.517
Qdpr	532.782	246.562	190.983	150.664	8.62174	15.6206	8.76497	129.347	630.473	530.943	376.781	4.52825	5.39054	1.64474	7.66716
Tubb5	529.166	471.096	467.877	801.294	817.171	739.674	810.123	683.573	651.929	473.373	464.091	620.255	822.776	865.129	807.141
Prune2	525.443	551.648	545.827	555.615	565.819	594.093	463.814	331.399	325.209	522.772	636.067	830.897	535.054	586.826	652.916
Tmem181b-ps	524.978	398.486	257.525	194.829	64.6993	75.3573	62.8692	67.648	330.665	569.741	574.479	72.0706	65.9552	45.0092	56.7354
Hsph1	516.533	313.589	232.006	267.45	97.328	103.086	54.0333	57.5872	735.682	365.534	337.229	18.9979	93.2247	78.3428	72.1992
Gm13394	516.282	564.704	571.857	945.793	1115.54	1040.4	987.192	790.908	674.318	512.198	518.381	711.295	1062.22	809.518	862.334
Mier3	510.709	564.452	533.66	127.154	141.696	152.669	257.217	264.494	215.316	534.034	642.454	704.855	203.712	177.43	189.771
Fbxo38	504.097	500.208	485.947	276.695	227.495	250.873	332.631	282.473	247.153	437.679	538.074	677.709	236.335	313.683	362.034
Idh3b	502.966	498.812	540.813	633.797	463.195	385.916	560.827	653.136	605.69	471.626	508.107	574.762	326.431	523.448	642.978
Septin2	495.593	499.273	515.159	494.826	512.704	598.273	427.946	456.324	416.991	465.407	459.511	575.397	578.196	418.886	569.577
Paf1	492.184	251.325	183.048	65.6346	7.80511	5.82711	16.481	96.1011	485.434	549.119	306.329	10.5121	11.1313	4.04126	5.73071
Gm48161	491.229	478.995	516.902	551.2	618.237	594.259	582.586	570.347	528.67	419.184	459.48	577.35	570.971	571.881	585.204
Dnm1l	488.497	494.847	518.775	428.607	437.593	502.594	475.974	387.003	343.175	422.8	546.256	627.803	553.402	491.263	500.517
Gm42857	486.589	534.731	512.072	701.596	551.144	593.515	475.992	633.058	419.005	424.151	517.001	409.167	405.937	205.75	648.809
Hspb8	484.96	434.191	468.505	307.917	258.142	241.48	415.484	358.568	334.823	336.053	357.234	414.735	192.818	252.612	217.472
Rrp1	480.106	466.525	375.078	647.9	398.39	572.254	372.064	921.649	1017.57	378.346	271.024	44.9281	81.3937	87.4923	387.072
Atf7ip	480.09	440.825	416.867	143.671	123.295	127.8	146.241	205.399	195.054	430.028	505.669	312.492	62.8562	81.874	99.8375
Naa10	475.666	607.265	699.391	924.928	955.495	917.819	928.698	797.913	692.803	511.714	620.481	740.578	741.922	1054.26	1111.96
Clcn7	473.708	424.493	412.688	280.381	124.243	130.357	179.32	318.401	331.102	390.71	431.402	311.617	6.82423	171.497	224.773
Gm45322	470.649	465.001	508.245	598.7	650.095	622.495	595.906	540.499	504.864	384.058	405.94	554.218	617.112	701.077	566.508
Gm48269	463.307	484.038	440.175	146.793	148.516	158.3	168.748	253.125	169.626	403.045	555.544	507.9	156.558	167.795	180.798
Otub1	457.655	482.425	490.122	551.392	627.292	640.455	673.222	522.365	485.104	428.994	439.396	525.189	554.594	492.337	567.1
Gm43940	456.235	277.062	181.288	535.992	477.838	522.592	385.888	446.503	322.348	301.468	205.083	384.736	359.623	1140.79	626.342
Dazap2	455.019	547.406	569.842	706	699.205	729.837	723.322	704.347	542.744	496.198	550.012	638.804	634.031	484.372	750.486
Gm48415	451.879	509.532	497.139	186.334	190.342	218.169	231.887	325.243	213.325	419.832	605.39	543.654	280.415	234.614	258.656
mt-Co1	449	612.201	645.535	598.276	781.636	689.75	1083.97	846.985	632.745	428.804	513.628	671.89	921.323	557.688	703.792
Gprasp1	445.908	420.032	464.011	366.236	484.895	429.233	468.547	376.695	392.853	398.804	461.765	554.07	448.424	426.378	344.956
Mif	441.137	573.854	623.741	704.463	326.456	323.052	368.374	750.654	597.933	683.052	653.217	722.776	113.874	658.76	1089.6
Mroh1	440.373	413.534	336.371	593.882	462.802	484.07	265.606	332.072	499.771	276.295	197.083	147.506	256.349	241.077	351.715
Gbf1	434.435	404.118	388.814	223.08	213.256	216.657	195.032	168.352	249.504	367.594	391.423	288.43	180.14	133.869	183.523
Vkorc1	434.142	502.688	460.39	327.505	228.199	220.992	235.278	558.1	518.811	459.737	500.766	242.488	30.7443	177.405	575.332
Gm12976	429.305	425.957	367.795	372.597	488.764	413.966	372.491	466.713	398.935	382.79	366.197	396.534	387.069	203.871	404.391
Washc5	423.412	402.747	323.854	70.0347	51.876	54.5253	43.348	37.9395	186.189	371.483	363.844	69.7073	44.8936	43.403	38.784
Gm45899	421.263	428.47	448.545	205.101	270.149	258.962	347.103	414.244	300.579	334.566	375.476	479.671	277.911	199.601	231.22
Atn1	420.957	418.656	447.072	174.773	165	158.312	197.817	173.865	170.569	502.002	586.453	382.292	75.9538	78.0055	48.2887
Uspl1	414.813	456.78	452.414	243.715	227.922	243.042	357.104	328.566	248.746	533.268	594.188	663.839	249.021	241.215	280.897
Neat1	406.819	417.456	412.88	406.849	475.799	456.862	367.929	324.229	312.581	406.553	486.367	658.09	429.947	388.9	479.133
Rnps1-ps	402.179	408.565	432.26	434.502	216.583	211.024	274.575	439.362	381.644	378.521	406.307	442.783	103.175	372.813	424.926
Capza1	401.89	393.963	383.217	293.916	337.77	337.177	333.52	301.084	268.927	410.362	493.802	529.278	338.968	281.389	309.104
Gm16001	398.271	384.164	428.284	609.844	651.241	618.26	512.258	497.121	462.773	342.964	380.129	445.293	572.252	493.908	568.755
Anapc2	397.374	387.489	336.029	296.995	198.973	209.863	154.163	271.961	423.716	372.216	321.034	51.9978	41.3126	32.5206	72.2388
Erlin2	394.551	371.929	332.443	162.614	150.388	158.945	204.578	189.586	158.063	457.527	542.869	571.644	141.035	153.342	196.64
Rcc2	391.443	453.948	530.751	595.617	642.802	612.781	426.131	388.908	409.453	274.323	325.104	329.927	548.822	536.573	488.017
Polr2d	391.375	431.7	486.903	273.881	336.245	319.548	459.776	404.903	334.153	412.95	502.85	621.983	383.555	378.378	330.725
Gm30948	390.901	345.401	307.841	552.539	679.855	616.876	420.793	340.608	338.489	314.601	307.345	561.685	654.063	624.956	662.146
Atp5mk	389.308	515.643	541.224	829.095	1158.65	1158.55	761.296	708.436	476.851	435.843	665.372	827.432	1295.27	1185.63	1160.26
Paics	386.401	348.118	412.333	479.572	515.935	515.057	526.844	431.021	448.03	336.115	353.271	430.252	513.883	470.236	537.294
Atp6v0d1	384.542	299.068	254.663	160.388	93.6528	114.46	113.152	265.581	414.226	368.554	294.1	39.0529	43.7793	39.2824	50.0992
Acly	383.941	334.092	350.077	369.954	490.539	422.347	470.224	335.227	338.921	308.281	309.047	427.328	406.475	326.19	414.622
Rnf44	382.048	231.146	236.824	145.459	56.6463	39.7625	44.9047	113.274	535.12	510.099	182.524	33.7974	13.6724	18.6301	91.2308
Usp9x	374.898	259.268	202.776	225.954	141.763	175.823	130.523	219.939	321.937	412.021	365.457	147.966	152.541	166.158	150.852
Adi1	369.878	275.835	177.592	109.335	32.2127	70.8646	81.7845	179.016	307.062	383.98	386.818	42.5803	40.7653	32.3682	26.187
Rhog	368.156	416.58	445.929	476.839	276.158	284.079	245.566	213.682	447.943	480.586	485.485	221.394	121.737	125.91	141.835
Slc25a12	365.17	325.6	349.067	202.516	201.316	201.896	259.197	213.591	218.783	273.284	324.725	360.183	226.893	206.567	211.918
Ccni	362.053	460.911	618.516	640.31	823.172	759.261	462.115	488.155	460.373	265.968	311.81	355.769	810.05	623.453	536.321
Gm36816	360.837	434.191	414.32	920.414	368.613	404.672	376.968	539.069	433.235	486.867	560.909	396.87	260.47	588.235	785.065
Eprs	360.54	370.543	343.919	108.705	108.931	99.9675	268.771	417.917	293.846	496.269	561.064	353.42	84.5447	73.8215	104.98
Utp15	359.78	348.726	371.655	141.234	142.315	140.985	235.593	211.888	179.434	344.139	414.235	471.939	132.984	137.372	128.467
Gm38279	358.94	358.479	375.467	509.791	588.981	562.776	520.396	432.505	385.648	321.494	362.094	444.142	513.93	559.281	507.519
Atf7	357.182	306.031	324.019	390.9	338.002	354.025	352.676	242.668	327.267	306.401	311.815	268.456	186.268	172.72	209.539
Gm42890	356.787	341.696	306.501	539.97	287.599	321.278	324.671	331.37	306.937	310.685	396.854	422.65	167.046	317.796	595.695
Casp3	353.04	337.226	362.002	288.444	309.473	323.735	363.925	283.125	269.655	296.932	327.496	415.439	323.257	362.02	321.022
Yme1l1	343.696	371.496	285.73	305.43	320.042	356.459	448.26	539.663	406.511	224.118	200.703	448.757	452.685	464.672	356.637
Gas8	339.557	339.943	321.084	1029.43	925.894	989.025	508.659	438.908	451.386	162.095	129.502	252.095	664.601	552.761	917.433
Snd1	339.062	195.26	180.444	134.45	122.037	112.021	118.703	93.279	379.032	200.859	225.294	47.2352	72.0421	58.4265	85.701
Asb7	338.906	157.598	103.196	17.0462	4.90645	3.64851	6.31649	12.5279	255.038	348.627	231.146	8.19409	3.14622	2.13683	0
mt-Co2	335.713	423.535	405.307	0	118.709	100.979	316.977	376.919	169.177	260.087	372.88	525.642	141.381	69.0611	38.9254
Ankrd10	332.454	260.634	233.257	104.768	78.1838	77.6375	71.6235	86.1106	512.328	786.261	67.2219	56.1717	59.5962	49.9809	66.6618
Tpp1	331.367	318.409	333.041	262.635	277.007	289.811	349.088	269.329	258.698	345.184	423.699	468.382	255.359	261.292	291.895
Gm55307	331.33	383.54	470.138	457.301	449.901	437.449	429.369	444.818	307.396	293.563	280.119	358.64	369.419	339.795	283.736
Hbp1	330.606	355.695	334.916	139.114	150.813	119.16	294.809	284.052	216.207	354.073	341.896	420.716	146.083	97.8388	147.704
Ndufv3	330.253	350.654	399.807	558.923	607.27	666.05	519.097	455.326	392.681	352.831	374.767	431.845	620.525	484.989	631.6
Ppp2r1a	326.976	313.259	306.149	403.747	423.928	409.861	441.698	410.787	418.383	293.22	291.258	321.549	363.811	305.033	343.406
Lars2	326.878	323.967	359.319	395.774	416.37	339.984	229.577	281.721	314.404	133.116	191.123	155.04	533.505	311.596	210.011
Psmd2	326.411	359.948	302.743	1248.69	585.818	709.048	174.024	316.054	534.35	248.962	284.222	111.158	47.2167	64.9469	85.3174
Gm7392	324.447	552.493	630.77	951.181	1251.32	1185.29	975.853	808.574	510.964	546.625	592.443	907.79	1705.94	2121.27	1225.35
Sec24c	322.342	299.099	294.47	387.767	358.925	397.667	484.481	351.245	353.704	237.861	234.573	307.771	259.763	173.604	346.476
Slc7a1	322.166	294.909	281.544	143.776	69.8729	75.1895	136.223	253.387	256.652	376.01	347.944	241.29	16.7236	140.811	192.095
Unk	320.806	230.335	200.705	203.223	148.573	168.593	115.591	200.648	453.231	458.311	381.36	66.6973	145.208	50.1121	113.291
Baiap2l1	320.107	311.931	332.595	409.268	483.195	448.78	454.292	384.956	384.322	321.976	338.675	420.202	434.476	445.928	415.632
Ap1m1	319.982	303.81	261.995	127.278	106.134	120.395	132.283	223.229	252.87	294.809	313.278	67.9875	46.0115	41.8211	80.8713
Myl12b	318.774	347.138	349.001	415.862	488.708	453.354	422.986	341.843	332.299	304.258	321.062	477.139	572.725	721.547	470.185
Ptar1	317.809	241.692	227.719	254.595	220.764	248.784	155.946	165.716	199.94	283.825	287.976	262.691	190.396	251.5	286.991
Soat1	316.511	266.225	235.397	159.945	109.376	134.394	146.163	220.438	242.287	322.586	345.841	145.817	68.1484	112.231	141.544
Sec13	316.013	315.776	296.446	235.303	223.991	242.995	293.252	256.83	206.79	374.602	405.408	489.049	221.819	192.545	254.68
Gm49701	315.6	329.206	353.553	668.043	775.362	763.792	565.94	502.254	509.406	306.792	317.207	397.676	823.633	1883.25	753.781
Gapdh	314.645	301.162	323.52	483.552	584.242	522.594	516.18	408.638	392.554	281.753	284.95	369.098	525.916	324.927	456.668
Prps1	310.472	295.21	301.105	358.926	399.762	391.056	400.78	324.826	307.781	278.28	311.318	398.492	392.849	340.975	396.542
Zbtb17	309.935	292.134	283.311	220.342	115.612	131.793	113.759	201.002	226.188	265.079	283.962	176.401	45.0332	117.979	176.746
Rab1b	309.691	437.618	433.491	391.969	390.982	402.407	525.654	369.025	402.263	335.862	409.578	529.601	392.214	343.148	429.534
Ypel5	306.709	277.042	283.913	246.252	242.794	239.084	285.894	235.767	289.793	258.463	262.173	317.433	201.308	133.849	208.832
Zfp180	306.69	306.457	306.043	245.192	166.182	161.58	216.621	203.733	208.512	253.186	292.916	324.808	113.137	184.475	255.682
Mrps6	305.198	244.366	193.657	222.118	172.515	246.581	141.052	194.613	271.264	246.256	250.52	58.6529	164.738	106.826	128.443
mt-Nd4	303.949	328.307	323.06	50.6917	82.052	60.8215	244.273	241.933	178.074	228.052	269.406	318.294	96.6769	55.8913	53.6482
Kif24	303.232	291.944	293.528	323.864	362.022	367.69	362.517	300.919	281.481	273.896	274.107	401.899	367.467	472.875	347.379
Tmem242	303.175	345.869	377.457	335.528	431.663	407.278	448.329	323.295	350.999	337.026	387.261	443.412	395.277	338.554	374.827
Gm43305	302.501	282.234	292.62	342.989	351.263	359.065	323.153	282.172	260.814	275.094	302.628	351.642	297.138	271.047	320.364
Ccnk	302.028	274.034	293.433	207.31	205.38	193.936	322.835	288.774	245.25	300.63	333.405	416.378	224.814	221.323	179.882
Vamp3	300.641	254.073	276.588	196.556	173.664	177.071	212.847	255.905	241.61	230.302	236.059	236.626	115.691	185.739	200.663
Rbck1	300.613	176.294	104.525	159.788	18.0629	55.9922	46.9492	72.2752	362.075	256.385	294.058	12.8892	8.28321	12.8413	11.9092
Stam	300.436	278.983	290.243	133.444	82.8481	74.8726	114.774	162.206	198.936	300.156	337.603	199.532	39.9935	68.9122	50.0588
Leng8	299.995	248.023	166.661	218.178	192.68	166.748	121.479	102.907	400.351	68.4809	48.1671	27.6497	104.784	77.5124	82.7132
Cops7b	298.715	280.459	323.371	260.352	195.439	225.814	207.41	129.632	232.664	371.479	366.647	206.945	28.9019	42.9179	24.2103
Xist	297.229	293.485	296.318	401.754	506.247	475.641	384.544	350.289	324.941	212.56	256.304	325.565	533.438	386.631	464.33
Fto	295.135	295.974	256.759	247.931	219.505	249.511	304.559	229.108	210.563	331.34	326.844	396.813	173.628	133.892	215.931
Rpl27	295.062	257.396	179.406	1001.12	619.268	946.911	249.229	359.228	553.505	257.229	314.233	100.258	459.281	450.357	513.416
Snrnp27	294.059	331.77	279.369	38.3137	34.547	51.196	103.103	148.263	66.428	328.425	363.038	438.222	44.262	58.7805	44.0425
Srebf1	293.899	187.69	140.28	52.1896	5.37819	15.1965	8.86519	19.0241	208.106	260.14	185.832	6.69926	2.66807	6.0239	13.994
Npm1	293.507	344.844	331.396	447.288	561.308	513.813	580.754	430.501	398.428	258.971	277.823	392.31	607.621	429.552	492.418
Thrap3	293.119	276.564	257.598	183.341	191.587	186.408	138.059	143.561	145.22	243.033	228.448	232.135	157.23	144.67	186.73
Zfp868	292.691	288.409	286.948	110.98	106.036	109.574	300.807	321.394	227.235	310.029	379.285	404.256	121.573	90.2788	128.449
Gnb1	292.631	350.985	438.199	719.637	851.713	807.341	468.156	386.216	363.778	165.955	134.786	250.777	966.187	511.946	651.748
Ctxn1	290.722	149.103	128.566	191.058	48.3614	47.0933	30.7141	46.075	442.67	379.338	159.841	24.9459	45.4917	30.4033	49.1968
Prr14l	288.738	299.411	268.025	193.948	118.376	134.896	117.718	106.989	142.82	288.807	366.53	231.755	83.4971	71.1925	77.1718
Smim1	288.355	301.949	320.832	284.981	207.533	228.49	205.594	168.207	170.429	340.965	398.777	429.263	224.96	187.189	241.075
Ranbp3	288.318	295.427	305.127	146.304	86.8051	87.1665	96.2112	200.275	225.714	262.015	298.204	135.125	21.9476	45.1256	51.8239
Nfkbia	288.131	189.278	133.267	105.257	42.9507	85.7036	80.2009	162.777	331.443	301.269	242.399	16.1196	21.5116	18.8174	19.9868
Slc25a1	287.769	218.389	160.095	164.86	157.597	174.624	66.4207	119.72	130.498	158.736	93.1904	105.103	233.718	140.864	124.72
Rab31	286.078	198.094	157.75	89.8891	45.5335	56.8506	32.6383	35.148	169.237	270.263	286.624	53.9791	44.6584	32.1251	41.0885
Tmed4	285.475	262.741	208.79	90.333	70.6736	83.748	174.078	225.275	191.679	252.929	167.962	153.523	41.3603	37.5095	54.2416
Ephx1	282.887	279.505	292.325	274.569	304.125	299.273	340.6	250.537	244.452	264.848	278.034	399.56	287.981	276.603	268.474
Ubc	281.704	261.11	237.909	240.886	264.394	233.489	367.398	273.815	283.734	234.644	264.141	278.839	212.177	172.185	187.331
Gtf3c5	281.503	226.963	200.539	132.514	84.1304	103.849	84.6399	113.137	163.287	242.806	273.168	81.7526	52.7129	51.2913	64.9746
Akna	279.059	240.881	178.167	51.8698	27.4471	39.7495	47.0747	92.7594	108.387	276.44	280.786	22.1977	5.88647	8.71411	21.0663
Gm56626	277.959	286.049	284.993	341.997	368.783	357.305	323.619	304.784	292.247	240.025	238.363	307.56	352.566	327.743	347.439
Fbln2	277.912	261.588	269.98	365.182	224.531	217.98	337.116	311.258	297.216	333.644	326.874	353.941	158.752	269.842	405.789
Gcn1	275.467	256.805	222.711	204.069	116.8	131.471	125.425	218.138	224.826	280.039	283.973	146.615	47.2133	121.066	254.048
Gm13156	275.259	244.414	247.1	371.135	373.241	402.621	496.123	469.72	429.601	136.642	125.373	224.764	306.233	253.421	325.803
Gm45665	271.168	218.076	208.021	54.3286	66.1251	135.074	162.291	106.578	118.109	147.074	242.2	294.154	192.428	179.349	44.4334
Wdr6	268.909	230.054	226.73	178.588	101.103	98.7597	162.925	192.129	183.194	301.59	315.29	373.596	63.6836	103.327	107.143
Pld3	267.426	244.1	245.235	211.122	226.3	176.378	294.784	184.64	261.987	169.712	209.964	184.247	107.892	137.717	172.751
Myc	265.027	230.215	137.51	32.2424	10.3107	28.4199	48.1706	115.898	122.652	274.727	338.205	8.19128	0.951076	6.00146	10.5884
Sbno2	265.021	267.799	214.041	243.983	140.857	158.466	186.611	250.626	255.428	194.467	182.746	164.071	50.267	107.733	170.899
Gm13008	263.702	270.507	299.97	121.021	132.687	107.259	169.628	166.865	163.77	192.616	256.556	238.25	120.644	81.6896	116.774
Snhg4	263.122	265.751	270.346	622.835	644.005	642.113	355.595	327.342	299.425	208.935	228.302	259.217	560.142	422.395	573.512
Dph1	262.949	259.48	229.313	240.456	143.349	185.585	161.715	193.326	238.303	312.778	370.744	345.28	145.039	182.751	242.714
Zfp867	262.841	265.377	257.09	87.0651	80.6855	81.327	149.188	178.754	114.002	354.715	464.141	365.306	73.2164	69.8658	120.178
Mdm4	261.755	269.774	282.822	311.244	345.846	364.147	315.875	281.647	247.975	256.73	284.223	332.126	313.878	323.318	345.69
Pcbp2	260.704	217.774	269.957	130.677	128.643	180.499	150.224	150.666	109.604	240.431	191.223	238.482	67.3255	48.9114	107.424
Hmga1b	259.457	256.675	269.82	204.627	143.627	139.972	128.509	306.066	304.105	218.7	226.748	75.1244	38.5197	81.376	238.256
Gm47578	258.558	266.123	247.626	153.262	110.123	118.122	123.361	192.263	139.447	255.155	327.824	275.722	112.039	131.074	168.646
Mapt	258.426	241.463	245.408	210.313	217.128	204.27	160.056	172.232	228.41	222.522	235.704	174.387	184.065	127.136	174.172
Ipo4	256.954	247.745	140.711	117.087	64.5743	119.09	102.921	201.347	271.988	229.439	200.793	12.8184	26.3242	25.0456	69.6659
Cdc123	255.612	292.422	233.085	157.243	139.324	172.927	120.015	118.348	95.8755	224.153	278.073	383.573	169.142	147.121	187.021
Pef1	255.46	272.199	273.382	238.413	237.104	227.421	249.015	206.796	210.64	214.236	271.542	298.905	172.071	154.289	219.929
Tor1aip2	254.355	205.38	266.561	323.711	357.882	351.234	374.821	315.898	297.134	227.962	214.209	288.242	325.624	283.824	330.708
Sf3b3	253.355	253.773	240.131	46.3516	46.6958	59.2523	212.852	206.201	138.05	142.216	144.802	296.21	62.1873	61.8619	57.8525
Gm10175	251.876	279.462	302.437	504.151	478.28	545.534	455.298	377.576	304.335	224.989	233.08	353.25	675.601	794.374	464.451
Gm21811	249.765	220.63	178.866	136.604	124.504	130.254	157.932	134.663	118.686	291.009	350.192	356.878	107.786	143.063	173.181
Gdap2	249.599	208.529	214.701	383.165	251.797	259.033	237.215	217.354	254.37	183.473	188.089	282.316	133.618	419.998	382.159
Gm28438	248.694	290.694	296.514	51.429	103.682	100.688	327.221	358.884	143.183	333.138	372.173	446.572	118.67	128.88	103.545
Gm43238	248.359	182.558	231.009	0	56.7624	37.8744	66.2448	59.0005	92.0383	135.414	164.985	145.288	110.186	140.872	0
Lta4h	246.777	247.792	255.357	165.187	124.982	119.328	125.906	242.253	234.979	234.901	264.737	122.094	57.0786	105.384	272.475
Zfp773	246.047	229.586	209.089	236.93	256.346	267.9	211.657	185.846	163.158	172.827	158.06	304.137	193.292	203.859	236.101
Gm23303	245.696	584.741	197.604	0	21.0576	47.9282	138.129	288.93	190.796	854.236	362.069	124.575	18.5518	0	111.448
Tm9sf2	244.64	256.377	240.033	61.0902	72.0407	72.4563	63.9756	59.2633	201.551	634.321	80.7611	74.6958	86.4873	63.5629	66.2966
Hacd3	244.408	178.591	141.147	83.4469	63.6519	88.0026	77.1356	124.436	164.103	238.102	270.778	75.1839	65.2566	48.6982	55.1538
Srsf10	243.608	157.983	106.602	63.2596	19.5332	47.8299	44.4544	111.112	169.869	246.295	286.706	9.56074	12.1556	17.1613	11.8549
Tmem43	242.966	232.159	244.604	214.813	229.816	224.389	275.047	223.302	189.612	216.314	240.444	294.663	171.336	173.122	187.316
Atp5po	242.732	383.653	412.534	595.76	757.406	790.239	655.241	539.921	390.718	412.7	488.979	667.626	968.264	982.09	872.771
Washc4	242.623	209.176	170.116	79.5702	67.2871	73.707	76.5103	102.865	100.59	241.282	309.251	120.041	34.6107	36.4661	87.0681
Pcbp1	240.368	197.055	147.918	137.154	36.3457	85.9692	47.2024	131.592	277.195	245.778	256.921	19.7126	49.4569	33.9416	31.695
Creld2	240.191	230.341	161.125	91.9227	77.0833	80.3696	80.5591	71.2767	224.296	411.302	84.9801	50.4832	75.8417	60.0198	82.273
Tmem181c-ps	239.9	173.863	128.967	103.238	60.1302	69.9795	56.3676	60.9109	143.848	244.095	238.748	65.8826	61.793	42.6117	59.1893
Sdr39u1	239.571	278.466	241.837	246.333	218.695	242.028	236.873	187.016	171.892	267.587	390.53	335.36	193.231	162.779	273.719
Gm47739	239.123	236.997	228.165	112.175	131.599	125.439	177.717	203.565	144.209	185.585	226.879	264.466	121.02	86.565	117.826
Kantr	239.09	210.638	221.416	280.307	290.874	301.026	393.05	328.76	330.541	204.097	250.944	260.981	240.85	244.855	301.567
Cmtr2	238.799	284.134	286.263	74.6795	64.6799	74.5609	168.99	161.841	113.643	269.485	337.15	391.724	95.5616	92.7942	92.7585
Cfl1	238.78	238.47	254.026	395.993	452.899	410.921	411.844	350.373	321.562	257.665	229.666	318.366	343.185	313.475	239.221
Rcn3	237.545	243.295	211.693	178.819	115.361	173.423	140.327	331.696	273.11	317.103	334.14	12.5117	14.7824	22.0409	45.767
Hnrnpr	237.518	235.761	189.851	261.715	156.848	165.942	180.709	303.433	266.703	202.67	191.589	201.286	72.2665	188.455	322.346
Eml5	236.668	259.652	233.235	369.378	457.093	425.736	240.318	253.114	229.987	149.276	192.821	240.117	349.378	263.286	358.194
Per1	235.792	206.061	186.647	422.103	284.966	291.536	375.454	348.114	385.974	126.604	93.8428	187.955	153.478	179.607	167.784
Atp1b3	234.795	236.148	186.193	132.047	152.654	157.709	92.3463	92.7457	125.23	298.153	94.4518	108.587	167.639	120.703	125.231
Gm23849	234.713	272.399	320.026	50.4786	122.903	108.669	429.962	470.017	321.828	485.82	361.738	389.974	167.982	33.4557	74.7701
Setd5	234.696	218.9	237.488	297.939	366.703	347.5	230.421	215.201	223.81	227.465	185.563	162.804	344.949	285.172	280.814
Gm17195	234.606	223.445	178.529	233.042	248.501	197.253	107.249	123.319	167.337	194.075	119.811	134.799	161.538	132.203	156.286
Gm47585	231.962	210.838	190.483	310.677	284.465	310.607	158.522	151.761	146.61	131.415	123.594	238.824	264.114	301.145	394.458
Sucla2	231.409	185.775	125.156	60.9362	35.7824	54.6812	48.1306	110.69	160.393	248.439	267.7	28.3839	37.3561	25.7041	29.0672
Uck2	229.635	246.759	274.233	130.331	141.262	147.716	134.595	116.849	122.488	147.423	214.978	200.223	143.825	100.885	116.931
Vta1	227.765	211.965	218.243	354.325	328.651	378.168	247.628	228.082	204.065	175.527	164.736	263.138	312.107	384.273	384.906
Eloa	227.742	189.13	185.968	54.41	56.5003	54.0085	95.6008	101.573	137.108	227.34	231.996	177.277	51.4176	44.9729	48.617
Gak	225.659	123.932	114.616	103.901	8.32362	10.6606	7.08615	51.0952	252.222	374.694	102.765	17.1167	11.0949	5.97763	7.15963
Calcoco1	225.656	212.968	197.409	173.777	134.086	123.325	207.876	162.677	173.035	183.676	217.445	269.895	99.9149	123.228	165.638
Emp1	225.047	255.756	379.307	164.002	121.435	140.323	101.758	44.5815	256.083	185.285	160.684	41.8536	0	0	0
Phc3	221.925	203.187	177.828	155.02	89.1712	92.7311	105.884	114.986	118.91	175.443	188.979	239.061	52.3805	134.005	161.766
Hadha	220.628	213.48	221.488	194.916	231.95	184.778	242.809	188.852	170.185	142.171	152.531	213.847	190.368	184.867	196.224
Uqcrc2	218.64	244.521	265.915	235.845	281.102	293.734	304.309	267.718	225.977	259.752	336.092	388.961	364.36	326.345	311.616
Ndel1	217.652	154.088	94.0113	32.3107	10.583	17.0357	18.2708	43.3534	158.924	109.137	85.2307	9.79781	3.56459	4.77062	4.07904
Hif1a	216.837	224.655	213.424	91.0845	117.588	93.108	104.36	108.304	136.669	72.6929	78.2438	99.4028	106.11	97.128	87.529
Zswim8	216.109	157.546	213.376	198.74	101.465	85.9294	58.1821	85.7901	190.421	145.833	149.16	67.384	32.6196	77.5412	90.7203
Cab39	215.96	264.657	304.263	177.148	200.054	201.5	182.432	192.681	148.449	152.596	207.465	222.968	204.316	155.23	163.893
Pcyox1	215.928	202.166	145.037	85.2641	34.1737	77.5236	66.304	163.103	202.718	243.774	263.808	19.9401	13.7735	15.2859	68.1661
Unkl	214.983	183.111	145.032	49.1384	23.7467	35.9995	78.0975	151.758	157.423	208.497	205.631	43.0968	6.60751	12.4224	25.8557
Cox6a1	214.933	210.497	118.517	117.587	13.1195	88.6588	53.7103	122.419	308.949	249.165	257.852	3.99723	10.9489	10.9557	7.20827
Trp53bp1	214.68	195.485	179.649	236.916	178.872	175.5	166.187	157.7	187.474	217.923	188.585	189.99	81.1769	181.389	158.38
Gm57414	213.506	235.314	187.439	290.174	316.717	359.062	193.033	170.909	145.105	175.774	162.754	344.318	356.974	380.376	415.51
Gm47673	213.416	214.162	191.384	271.629	157.03	198.606	191.1	209.27	154.956	191.01	265.399	190.841	129.634	90.2908	248.537
Rbbp4	211.442	232.058	194.213	85.1558	85.5372	93.3545	80.4492	148.388	141.384	141.204	118.013	68.3231	84.2508	63.5633	85.2178
Col6a5	211.131	203.629	198.109	248.628	271.751	272.67	244.935	181.133	174.144	207.051	217.324	289.862	234.22	258.346	286.828
Foxo3	210.994	215.369	221.498	120.963	128.19	124.118	105.642	94.1886	97.9186	116.373	137.906	131.04	92.9738	62.6507	90.0313
Gm56829	210.862	175.668	157.446	27.0079	20.8512	22.7264	46.6115	65.0388	269.015	438.055	88.1606	62.7022	28.0207	26.1183	20.2403
Akt2	210.469	185.078	138.646	83.9908	38.3992	46.7832	34.0099	31.3124	218.896	274.159	210.167	23.1998	31.2403	20.519	36.3655
Zbtb46	209.748	180.299	168.949	107.047	115.777	119.037	104.546	118.275	95.191	108.407	133.663	124.599	122.484	78.1925	105.204
Ehmt1	206.183	188.52	145.828	168.626	98.5976	107.587	58.3314	110.552	139.801	137.426	137.184	139.554	50.6931	114.684	189.417
Supt5	205.622	238.656	256.022	176.828	162.476	186.557	240.873	178.824	171.356	180.639	218.678	241.051	142.625	139.627	169.321
Sirt5	205.523	190.063	194.938	300.848	287.878	292.969	265.955	268.415	265.827	187.24	183.871	250.815	260.396	413.195	367.07
Zmynd11	203.51	268.718	241.893	368.832	337.768	505.983	227.153	205.344	273.85	258.409	246.939	180.395	249.188	211.294	347.804
Nktr	203.445	234.468	226.882	125.748	140.772	164.593	138.543	188.01	164.107	167.121	119.557	141.1	188.79	105.203	127.832
Mfn2	202.778	212.84	151.551	89.4397	87.9233	93.3289	101.664	122.496	99.6445	158.51	184.735	202.505	64.1166	91.0724	91.7225
Inpp4a	202.482	139.29	133.664	125.187	121.616	122.861	85.5498	83.9017	139.816	108.338	101.859	96.2696	105.438	101.534	118.738
Add1	202.382	216.962	197.633	108.959	104.364	115.18	101.313	105.722	111.705	220.687	289.101	233.451	100.539	103.876	115.231
Urgcp	201.891	217.359	152.031	21.0643	13.6706	22.0747	39.0665	115.873	99.7856	318.657	362.309	27.9657	7.06238	7.68442	8.40385
Acaca	201.499	207.25	209.887	101.212	153.432	131.187	104.991	96.4019	95.9132	152.578	171.048	166.504	164.148	137.557	120.617
Ap2b1	200.1	203.026	193.47	218.091	249.48	253.838	244.059	225.808	196.408	201.179	190.804	297.136	259.684	252.567	252.546
Col4a2	199.831	204.584	130.417	55.7915	37.6106	39.1621	20.3441	17.6281	134.386	74.3029	42.7512	18.3635	39.475	31.5931	29.6911
Palm	199.804	229.024	224.659	167.882	111.635	101.07	80.2705	158.503	198.088	164.848	191.526	59.8644	38.6	79.0773	116.694
Rasa4	199.236	151.707	101.568	80.9934	18.9366	49.7951	67.1191	100.087	174.657	173.403	232.466	3.48916	0	3.42935	10.3487
Creb3l2	198.535	147.286	142.332	72.7219	58.2484	57.1095	47.1261	53.8223	133.184	254.073	143.087	93.0575	62.4729	50.9642	56.8519
Tnfrsf22	197.88	249.183	230.475	96.7368	106.782	122.545	98.713	86.6885	64.5669	281.999	331.143	480.655	159.025	132.969	144.154
Or6c208	197.677	208.815	194.842	170.968	192.183	184.62	132.843	134.275	120.303	154.594	199.148	240.352	172.408	121.981	150.186
Nop16	196.095	208.062	186.92	144.027	153.492	160.771	164.64	139.843	137.594	159.933	196.606	256.208	148.587	145.768	149.92
Morn4	195.156	206.908	236.009	258.125	221.135	209.012	191.447	188.635	200.291	194.52	214.423	218.432	126.566	156.044	102.639
Gm49051	194.394	155.605	127.945	94.8465	60.2038	58.4627	34.4556	88.2729	112.994	185.631	262.352	75.0379	35.8372	42.9342	66.3581
Gtpbp1	194.161	203.947	184.012	81.0475	75.2471	77.6381	58.0201	67.6942	127.923	179.643	97.9178	47.7337	55.0148	38.4941	48.4669
Setdb1	194.066	178.803	142.759	182.056	159.26	184.197	129.121	147.851	134.023	141.712	149.326	201.215	164.47	211.249	260.777
Bag3	193.995	88.3742	69.8895	44.6845	14.1788	12.8802	13.1811	51.8187	170.242	192.868	153.712	10.5672	12.5123	14.1486	14.331
Mybbp1a	193.756	172.179	179.151	119.169	57.6504	70.5216	91.6011	152.73	150.102	196.657	209.147	172.981	15.1596	100.615	178.282
Sgpl1	193.737	256.921	197.587	170.961	84.7906	109.117	57.9863	72.1872	194.013	142.188	132.196	46.8162	9.9043	38.6343	25.5067
Ssna1	193.003	153.686	170.409	168.74	144.107	142.069	142.432	134.355	143.581	202.962	177.4	214.902	120.547	140.55	159.323
Abca2	192.452	217.547	251.975	328.458	274.454	228.131	197.82	225.5	227.878	176.082	176.445	162.859	184.766	161.351	262.793
Gm37404	190.531	195.528	180.101	80.2549	84.1199	66.7803	53.0017	109.922	72.2644	240.173	288.903	115.71	79.0367	96.5698	62.1237
Med27	190.167	224.631	172.148	94.62	98.7131	104.118	150.482	168.669	119.322	154.615	170.589	212.761	80.5848	71.2939	103.316
Nnat	189.922	128.651	74.3536	49.9932	1.98438	9.27005	3.65544	17.0013	169.403	205.651	109.301	0	0	0	5.38779
Gm10576	189.456	167.089	180.072	121.93	79.4899	84.4551	94.7516	140.637	99.3759	190.018	202.837	153.888	71.117	99.4826	130.57
Gm24507	189.24	109.751	248.124	78.1272	120.319	35.8857	50.713	178.202	86.7488	163.612	69.4087	65.1713	172.342	56.9953	87.1643
Actl6a	188.999	161.76	160.671	67.1763	46.3014	36.5864	75.8692	122.416	184.009	219.7	76.9998	103.055	35.8548	26.7253	42.4974
Slc9a1	188.887	200.15	196.951	109.368	117.523	128.079	120.013	108.086	122.7	181.201	206.015	176.674	90.675	95.368	118.57
Usp4	188.555	169.592	129.138	83.9156	49.9631	53.6706	51.9854	52.5618	92.4783	80.1387	65.8047	92.6058	29.8229	30.9553	28.4909
Tmem108	188.537	168.361	122.26	29.2761	15.0063	20.106	19.9198	27.5458	53.8086	203.425	153.658	10.1507	2.0679	3.51896	5.49669
Usp10	188.534	193.039	177.059	161.692	90.4084	99.2027	125.902	171.159	148.124	204.619	207.325	167.995	54.3577	114.358	162.892
Ipo8	188.395	186.536	117.151	22.3834	14.6371	14.3719	9.64917	17.3067	80.6755	63.8423	42.3842	5.87089	18.0442	5.37563	6.55943
Nfe2l1	188.161	194.598	152.733	91.6513	89.4709	102.242	88.703	97.1438	93.2759	182.533	179.678	149.408	58.0283	61.6414	77.1186
Nrdc	187.855	56.5722	80.6309	0	0	0	13.3619	0	14.4132	106.404	131.701	78.9228	0	35.2157	13.9122
Alkbh3	187.406	211.855	171.813	73.7067	95.6176	96.5906	134.759	156.697	116.894	264.362	291.107	225.084	75.1598	78.2314	105.731
Nup188	187.405	184.469	164.851	248.122	192.975	201.811	161.129	187.669	173.56	208.429	208.809	201.801	122.191	144.332	233.888
Ilk	187.316	209.792	217.673	243.899	129.571	176.551	158.308	213.441	220.12	202.347	232.818	216.149	87.3029	179.717	219.792
Zfp954	187.077	168.174	174.713	185.98	186.197	197.27	139.521	129.21	123.613	74.7575	57.9928	122.556	116.23	100.665	157.693
Hsp90ab1	186.824	209.526	236.911	394.838	514.681	452.03	376.488	295.653	302.484	172.308	192.492	236.936	454.489	365.67	373.295
Slc35e2	186.336	123.043	102.595	51.1746	30.5243	31.792	35.0497	34.764	103.088	216.9	129.701	45.0167	34.7407	21.2972	32.7802
Gm42863	185.792	190.265	179.451	332.585	153.007	171.717	165.335	225.964	179.224	201.812	258.268	193.752	120.985	221.794	300.671
Coro2b	185.327	201.094	195.499	38.2963	31.2025	34.692	71.1918	86.6224	54.0312	174.59	234.783	164.641	29.8999	12.165	42.4633
Tmem184b	184.682	150.414	168.972	331.851	315.815	270.146	278.864	278.246	399.257	140.191	87.1666	101.613	163.897	127.609	207.716
Gm55991	184.463	186.545	141.733	35.6675	40.3571	55.1789	51.1455	75.8379	44.5935	141.715	151.597	182.006	28.4003	24.7757	41.0879
Gdap1	183.923	173.613	173.887	164.274	168.512	181.663	209.392	159.549	135.243	201.836	243.66	274.501	140.7	140.879	143.907
Gm42427	183.909	171.199	180.199	155.297	174.145	156.507	172.841	140.494	132.249	153.967	185.728	189.478	126.703	127.559	141.547
Sowahc	183.799	116.955	93.1981	60.4642	32.0241	41.6058	40.9304	80.7737	137.492	182.965	175.76	44.6935	39.8057	33.7252	30.9605
Brd8	183.685	209.775	201.794	375.385	453.297	449.066	341.449	292.733	223.034	186.751	242.608	297.654	413.412	464.945	487.653
Dolpp1	182.291	189.02	206.149	210.964	81.2166	83.4447	116.946	201.3	196.572	211.119	222.917	133.797	6.97133	70.4726	106.425
Gm48119	182.114	191.941	178.439	77.4196	67.5884	79.7592	67.9811	114.961	84.1959	162.4	244.804	156.373	80.7673	74.252	81.7488
Grk2	181.856	153.299	85.8122	143.989	16.3634	88.3202	70.365	173.077	346.465	138.357	152.993	2.05913	3.07536	7.01251	13.6267
Gm15429	180.901	126.115	79.2633	68.9914	25.3516	52.5094	53.7776	88.1224	171.599	159.808	160.069	11.8147	27.8847	10.6661	32.3204
Ipo7	180.373	151.238	80.8692	82.5164	31.8949	85.4251	72.8613	141.767	205.91	176.366	181.132	9.19523	23.9217	17.4882	22.1197
Cyb5b	180.312	158.319	169.222	167.629	122.305	119.553	123.405	129.953	128.47	142.516	157.108	176.488	75.0311	121.499	71.722
Gm29562	178.876	198.814	174.399	14.6189	29.1282	10.9278	23.296	86.6337	48.9575	152.169	216.38	233.782	13.3794	0	18.8404
Lgals1	178.766	253.898	287.447	562.906	759.397	745.154	509.672	425.85	326.31	219.823	257.178	394.549	916.974	1126.77	683.923
Nop14	178.565	188.935	198.432	75.538	63.7993	67.364	160.337	145.864	159.143	163.06	164.575	161.294	39.0748	29.9278	31.5618
Caprin1	178.249	175.857	165.149	186.524	188.756	185.84	77.3602	105.892	174.322	125.314	69.6234	112.591	177.682	124.749	152.355
Scarb1	177.968	82.359	74.8831	96.4222	47.817	43.3669	28.6595	41.9086	240.355	212.816	128.824	20.7362	46.3724	39.7247	35.2108
Sbf1	177.392	206.573	219.071	181.81	178.594	150.277	135.501	165.078	153.623	133.161	148.284	181.967	112.516	138.369	167.791
Cyp51	176.126	160.178	157.341	62.7323	44.2263	50.5246	68.3085	86.0569	88.2905	148.377	147.377	163.798	26.044	64.5259	77.7394
Rabl6	176.106	156.963	128.691	26.4685	44.1017	36.6535	23.7676	39.8874	29.9118	114.612	123.203	145.032	21.0048	39.2931	27.238
U2surp	175.303	175.368	162.256	85.8759	85.7769	106.582	104.994	98.5258	84.191	186.999	220.777	225.148	96.7294	120.34	97.7116
Ogdh	174.833	159.233	159.359	263.024	229.134	262.308	204.589	166.592	161.128	170.465	172.273	239.677	213.891	178.685	252.484
Parp1	174.735	180.411	146.965	84.6917	75.6958	91.9527	77.0914	119.239	125.404	157.546	170.347	69.5698	66.7345	54.1462	60.6654
Myg1	174.426	189.871	176.354	86.8237	83.536	76.0515	112.441	127.114	86.0573	205.44	203.856	237.797	81.8979	124.665	96.2631
Pcbp3	173.399	100.599	90.7357	69.3375	17.9681	15.4823	17.456	45.4544	157.543	225.736	105.183	18.5602	14.0672	18.1702	10.8854
Plxnb2	172.898	147.282	126.411	90.798	63.3246	64.8132	58.8406	125.207	158.364	185.394	167.004	11.15	2.54396	7.23302	60.457
Trnt1	172.05	148.347	167.736	302.435	328.894	331.676	274.452	232.905	218.677	124.933	118.648	213.399	269.597	396.601	358.805
Tra2b	171.477	201.619	216.797	176.36	107.223	106.065	205.123	267.385	199.67	215.4	208.465	239.921	111.195	278.548	212.821
Pcsk4	171.232	102.126	89.9717	76.6171	18.9606	32.9133	20.006	45.3645	152.579	175.021	128.08	15.9071	15.2074	25.0638	33.5574
Uba52rt	170.692	159.218	183.624	268.728	203.141	274.243	299.442	245.907	246.272	164.691	153.542	147.739	179.413	190.887	223.917
Dck	169.891	136.959	142.907	72.7879	58.4648	68.0152	72.5003	88.031	109.845	174.584	133.577	119.296	61.2541	73.7602	76.6017
Gm29408	169.803	137.026	151.651	16.8765	22.3241	25.6777	32.2877	27.4966	46.6702	131.51	148.94	159.649	40.6411	40.3185	38.0343
Gstm2	169.571	167.481	168.655	184.634	215.992	174.446	229.896	140.405	190.966	107.429	135.854	127.151	140.734	145.017	151.646
Kansl1	169.367	154.623	154.86	39.133	23.615	24.0362	41.2859	86.2221	77.1626	156.909	195.857	42.435	2.61526	13.1881	47.6732
Syvn1	169.292	119.633	96.6711	109.716	49.5918	78.356	48.3885	113.563	166.258	114.064	92.894	25.0391	26.2102	25.9044	59.0701
Pphln1	169.178	186.123	156.467	53.474	38.8542	61.5823	119.714	218.756	229.433	141.241	130.891	92.8763	28.5166	23.6313	32.8086
Rnf167	168.719	185.076	192.365	170.985	165.405	183.12	189.793	171.668	144.115	156.938	189.624	235.575	184.666	224.725	219.59
Taf1d	168.703	237.229	213.91	287.763	403.902	402.01	282.581	275.103	267.514	148.904	200.702	161.936	381.826	339.354	369.837
Usp22	168.651	184.969	165.568	203.808	212.072	200.837	210.438	157.223	202.054	105.49	74.6605	83.1309	152.181	117.01	132.424
Wdr31	168.3	160.244	161.85	222.222	211.386	214.491	206.104	199.26	177.86	145.714	141.91	218.12	177.568	236.021	258.063
Psat1	168.193	167.258	186.006	193.878	212.797	200.899	237.687	175.04	166.709	166.641	157.569	240.28	219.123	179.738	216.383
Metap2	167.738	173.489	146.383	142.245	156.158	135.637	182.128	148.642	118.023	135.811	186.534	205.642	128.647	89.6292	146.751
Lig3	167.693	152.532	150.837	96.4064	77.3159	91.5325	121.571	108.425	88.5051	205.816	250.844	278.031	89.9492	97.8694	127.79
Msn	167.467	142.838	149.156	247.677	258.077	253.053	251.243	201.67	195.423	130.443	136.21	185.749	221.265	214.886	226.207
Syt11	166.694	185.244	200.51	118.536	140.386	159.23	212.546	196.619	163.259	202.687	210.782	254.862	134.921	144.629	132.958
Eif3m	165.982	153.73	160.755	198.179	213.074	195.346	220.582	175.182	200.856	138.676	137.372	182.37	197.825	178.531	197.902
Pmm2	165.946	169.086	165.945	130.704	143.545	132.126	142.647	143.249	121.642	163.492	166.538	229.411	151.062	131.041	162.551
Jph3	165.603	140.44	122.898	35.4391	12.8632	11.6115	12.3532	16.652	107.445	107.215	65.6642	14.9254	10.67	12.2728	15.8223
Mfsd8	165.402	171.864	179.575	82.9212	82.5919	88.4228	114.451	109.914	90.9959	186.952	237.428	209.798	74.5659	68.0039	81.6092
Matn4	165.119	156.593	138.723	382.22	414.738	411.487	229.129	229.524	203.262	117.096	121.679	176.956	319.163	322.589	423.742
Hnrnpab	164.756	195.648	201.596	109.623	163.635	125.65	115.725	142.461	105.449	115.653	137.796	165.25	193.564	88.2286	118.271
Gm37567	164.703	159.938	155.958	178.21	212.967	180.836	157.782	186.716	159.703	108.623	130.613	133.41	155.431	73.1431	136.357
Cdc42	164.241	174.899	191.461	116.787	158.42	145.748	220.202	219.258	188.571	145.1	150.229	202.501	150.572	123.49	112.58
Rab11a	163.885	107.748	110.315	40.9559	23.4146	17.9726	15.5976	30.0569	287.737	324.865	33.3001	9.14291	20.3707	10.1301	16.7159
Nsa2-ps1	163.844	204.521	225.861	270.795	346.061	380.475	273.856	248.468	214.191	193.907	212.885	312.874	542.982	680.368	336.065
Slc46a3	163.651	188.501	167.848	5.45436	4.73283	4.83156	87.4571	118.734	72.6016	232.027	274.232	245.876	5.80007	5.81472	3.75898
Gm55264	163.533	157.007	157.799	59.2802	66.4961	80.1617	57.1335	70.0363	52.0104	121.716	122.809	156.495	71.3589	51.7914	71.2859
Micall2	163.376	79.6364	68.652	75.2121	8.30443	22.7815	13.881	40.4223	159.137	184.84	118.451	13.0591	7.70683	9.98251	12.2703
Tmem183a	163.28	66.6928	51.926	2.63794	2.0728	3.23389	6.88142	8.26275	57.839	45.8907	23.4019	5.70985	4.82428	2.77485	0.886641
Ankrd11	163.083	179.741	223.847	235.479	299.451	277.796	274.778	274.3	210.236	117.566	132.018	165.283	287.108	192.987	235.052
Gm21092	163.032	156	142.417	89.1805	83.7323	87.4295	108.871	79.7999	78.3432	187.919	224.571	255.174	77.6243	110.531	126.61
Gm47164	161.963	157.825	146.138	132.827	98.9796	118.478	96.7728	120.665	114.198	139.716	167.149	122.802	111.608	83.0184	134.176
Nmnat2	160.946	160.803	161.885	217.726	240.62	218.309	248.808	164.601	212.664	144.602	165.218	189.672	268.975	231.474	219.654
Pogz	160.869	140.408	137.145	71.0668	58.1147	65.338	65.6753	62.9534	69.3264	181.079	186.484	177.114	41.8616	53.8374	65.4184
Syngr1	160.139	144.027	142.314	86.1164	76.0894	79.0278	73.1953	90.1642	150.61	129.877	136.107	56.8918	53.8288	37.5315	71.7662
Uba52	159.983	161.695	179.096	239.519	261.927	247.589	274.904	201.37	189.124	149.744	173.722	196.919	249.755	191.821	229.055
Mettl1	159.322	158.118	124.133	95.8178	83.9908	78.3027	98.326	93.369	90.6954	175.475	233.547	209.705	78.7244	95.9869	134.761
Exd2	159.235	136.64	141.929	88.3036	62.5829	74.674	99.8286	150.549	118.956	124.61	118.991	94.2457	39.6226	62.8482	133.651
Coa5	159.07	154.328	137.009	112.91	71.4043	72.8252	82.7132	113.305	122.37	164.022	175.068	127.156	34.7527	42.9853	56.9441
Atp5f1a	158.854	172.691	176.624	90.9154	82.1051	82.1019	89.5839	187.97	178.988	143.533	157.145	46.02	28.6825	40.0674	116.258
Scamp2	158.823	158.171	175.605	129.003	123.131	117.305	167.69	139.552	124.399	158.867	193.126	196.061	108.186	113.937	123.047
Kmt2e	158.631	142.739	97.8832	64.8582	47.9549	72.8091	73.4419	170.433	174.761	188.538	221.1	25.0325	26.4598	22.4628	30.7249
Zfp664	158.242	139.942	62.4042	25.8027	27.314	27.1775	32.9914	27.467	41.0521	67.5041	50.6686	41.7109	23.3852	14.3081	31.0262
Pfn1	158.13	141.466	134.05	78.2864	9.19465	11.1791	6.49422	8.73818	387.302	448.501	21.151	4.8627	14.8199	10.7663	9.54072
Lars	157.825	142.087	111.401	57.1467	48.9198	60.9956	81.997	76.8651	63.8348	178.681	142.276	127.912	31.3823	35.4273	46.8826
Ptges3-ps	157.534	150.526	93.7339	47.4397	53.7738	66.0514	43.9625	39.4862	95.2414	47.5963	29.751	36.3554	46.9265	49.1467	42.981
Rictor	157.299	147.72	146.671	57.9311	62.7698	63.7319	76.3905	69.3129	55.499	152.607	187.285	218.271	57.6576	63.284	65.0614
Rps26-ps1	157.141	17.3507	95.4764	524.693	68.198	138.186	18.136	161.491	40.8416	11.4156	40.7455	46.5107	121.529	46.4753	76.7459
Gm37746	156.936	138.016	164.847	57.5835	53.2379	100.196	76.1565	78.3991	58.1065	136.435	159.369	171.28	61.8943	124.732	71.1908
Dhx35	156.935	176.005	178.571	529.523	558.059	516.462	345.93	291.66	284.367	117.463	109.102	178.723	451.925	306.877	590.065
Cdc42ep1	156.841	84.6736	57.7674	12.0481	11.996	10.8829	17.426	18.6645	69.7382	78.1049	45.5097	21.558	14.221	10.5984	12.2312
mt-Tl2	156.476	68.7543	12.1247	0	0	59.5916	94.5235	1.74234	13.7738	51.2209	160.676	117.011	64.803	61.6692	0
Hcfc2	156.043	151.141	205.114	76.4676	65.9512	68.863	51.7677	152.424	128.137	118.936	157.339	57.3336	24.8152	49.8335	71.8282
Gm16310	155.568	124.012	120.38	226.052	226.748	230.663	169.432	141.824	133.52	61.6305	48.2579	120.025	148.726	126.506	176.254
Arid5b	155.061	140.207	172.377	71.7212	77.7703	77.7037	132.265	124.82	97.5739	134.583	151.155	168.93	63.8744	64.3134	57.5908
Cep20	154.895	152.907	164.243	182.045	178.391	208.109	180.6	176.557	143.383	128.45	130.828	181.671	189.745	210.006	212.462
Med15	154.818	183.026	208.409	168.751	115.404	118.634	103.996	139.316	150.968	201.534	196.471	106.56	41.179	58.5259	53.0541
Gm43108	154.19	0	141.625	0	352.16	186.641	0	0	0	0	0	0	1721.33	1198.26	0
Gm3365	153.971	153.729	136.803	48.6862	49.5047	49.2636	99.8631	93.8958	78.0034	128.014	156.617	196.178	47.5893	54.4669	56.6723
Ankrd49	153.681	167.037	147.598	51.207	53.2534	52.5684	70.1334	79.3863	53.9652	253.951	432.428	209.04	62.0437	57.1068	69.6252
Numa1	153.388	170.458	138.206	88.3559	39.7318	72.8519	34.5524	45.5694	147.666	102.603	106.986	4.17131	1.65989	5.36329	4.75188
Ep300	152.69	165.006	193.53	97.2285	93.5123	83.228	102.787	92.2031	95.8138	133.635	131.773	116.32	105.458	76.5046	106.19
Crmp1	152.484	122.736	105.495	78.8651	82.5227	72.3427	46.5583	47.3434	104.861	90.174	84.8168	45.7028	53.7566	42.7405	55.583
Myadm	151.935	139.497	142.04	214.745	236.077	218.93	220.892	178.352	176.71	128.56	120.186	155.694	164.351	173.104	179.578
Rps14	151.548	170.622	141.08	130.52	161.63	152.152	160.614	67.4561	137.654	72.1966	114.41	88.4921	143.747	134.932	96.9105
Ssh1	151.535	141.263	128.026	35.0262	35.8155	35.8223	36.803	41.248	55.7269	187.418	164.548	99.2415	42.394	33.7181	36.688
Cttn	151.172	153.302	165.74	268.464	283.156	267.326	200.475	182.999	176.308	159.666	162.431	148.909	194.335	163.204	185.249
Gm10845	151.077	163.687	151.082	197.283	208.819	232.863	186.593	162.012	144.147	139.32	173.909	196.057	205.553	176.932	210.178
Plekhb2	150.955	144.486	151.61	134.801	128.797	135.365	156.034	129.965	117.511	148.089	163.076	193.612	116.672	113.671	129.866
Cpsf1	150.869	168.366	178.888	115.306	113.96	99.1431	104.812	116.305	113.862	187.032	192.29	150.585	77.3074	52.7759	96.8
Fbxw11	150.475	154.825	168.149	113.142	133.692	128.89	105.691	103.616	94.7953	93.4104	112.758	121.605	126.095	87.6668	107.272
Gnao1	150.089	147.774	172.86	101.58	128.202	98.6488	104.357	90.5036	142.633	89.4998	109.033	103.04	93.5718	40.7987	72.4563
Ociad1	150.088	139.246	141.45	206.865	183.562	187.029	181.875	179.028	151.867	113.986	95.3562	171.856	179.963	265.954	248.842
Golm1	149.601	128.902	137.912	100.608	84.6224	89.6707	103.709	78.1104	100.02	140.762	160.767	175.405	78.7141	88.4953	87.0703
Gm48610	148.688	143.082	119.439	196.55	205.742	182.023	197.022	220.098	189.085	116.524	119.126	140.333	129.201	89.7754	171.272
Ubxn7	148.636	151.229	156.62	124.415	133.318	134.679	117.223	143.49	128.464	110.4	118.892	91.2057	103.984	85.7899	90.8649
Rpl10a	148.246	165.269	143.552	165.882	233.282	222.74	229.934	163.025	192.639	107.434	149.942	136.434	234.992	252.091	239.802
Srp19	148.174	113.698	86.2263	47.713	18.4411	49.9381	38.4876	75.0775	123.234	143.571	142.804	20.2267	10.8307	15.4221	29.7802
Cct5	148.146	143.297	130.873	285.636	277.459	299.629	200.575	180.894	183.974	93.5709	100.791	136.891	257.912	283.472	307.251
Mettl17	148.004	169.289	214.27	320.388	177.096	217.744	159.578	153.623	203.993	110.993	193.516	219.605	183.352	230.758	235.842
Gm49795	147.549	153.208	149.563	207.578	223.862	247.066	201.249	179.469	153.798	144.039	144.006	199.936	224.304	248.137	237.449
Syt1	147.329	130.496	120.02	65.9952	33.7964	34.1986	32.1641	26.9401	98.3485	92.944	106.423	43.176	28.786	26.3344	28.7706
Atp1a3	147.282	114.484	127.462	61.9082	57.7156	49.5184	44.6226	51.8342	203.872	256.307	51.3272	50.161	51.4897	42.1538	31.6679
Hdlbp	147.24	131.805	116.642	655.289	646.753	723.924	381.256	296.684	345.555	63.7415	44.111	157.629	585.021	778.682	759.372
Rbm39	147.156	92.7268	65.8951	58.3782	48.4903	45.1949	24.2611	74.0311	239.427	202.778	98.9656	16.6184	53.6247	33.6114	28.0283
Cnnm4	146.949	183.814	229.372	104.666	109.905	102.35	111.312	97.9114	91.897	134.941	196.739	151.461	67.4808	50.9013	46.7768
Tars	146.554	140.225	137.147	313.337	256.375	266.589	308.613	225.579	212.823	114.436	93.2486	115.909	153.285	128.778	248.183
Rnps1	145.986	128.276	164.598	154.629	91.6531	82.1115	99.969	158.776	137.813	127.589	122.74	165.531	39.1133	133.392	159.175
Eif4g1	144.798	140.647	127.133	109.868	72.5458	74.8001	60.7281	126.464	126.445	132.326	138.059	51.578	30.7891	44.5166	110.726
Zbed6	144.621	128.555	132.562	123.681	145.329	137.467	114.862	115.751	136.196	97.1745	90.3184	116.304	149.602	121.396	112.277
Gm19705	144.346	147.112	137.049	180.896	189.478	201.106	118.255	104.142	83.7826	107.673	99.076	129.911	162.08	190.02	183.75
Srebf2	143.998	109.37	71.0234	88.8136	41.327	62.5817	37.2386	40.9541	214.263	74.0225	49.5021	10.1103	30.2481	29.1435	30.085
Vat1l	143.615	137.983	138.098	107.476	78.1533	89.1392	87.934	187.384	190.047	136.961	137.708	38.0291	30.3429	34.5903	95.4211
Szrd1	143.471	144.487	162.277	217.646	214.386	225.685	254.247	219.23	169.025	143.487	122.37	149.303	191.351	205.801	212.236
Gm10123	143.32	135.783	159.41	225.51	243.637	276.698	199.729	201.47	152.432	136.651	125.694	209.679	296.961	337.82	264.323
Aopep	143.169	142.201	120.307	72.76	67.032	63.7679	177.839	187.15	163.035	93.2901	65.4497	180.85	56.5939	83.8104	69.3889
Ddr1	142.778	132.717	124.973	44.8805	30.4228	30.8242	32.6601	78.0865	81.1262	127.184	139.062	23.0797	1.68556	8.99095	17.0752
Tmem201	142.635	121.765	81.1033	23.6736	19.5631	17.7248	20.4466	30.1126	34.6189	57.8126	52.6479	23.7029	9.79423	13.173	18.9641
Zfand1	142.568	146.743	69.1214	137.215	129.207	145.101	83.3404	74.8973	147.66	60.7609	46.9021	50.5066	125.667	126.191	147.498
Smarcal1	142.551	140.448	140.657	89.7514	115.126	112.204	120.712	89.4175	87.5073	108.18	138.163	169.403	109.544	115.598	103.603
Gatc	142.445	119.05	78.1395	33.0182	22.0566	29.6339	45.1222	83.5925	96.6119	136.894	168.44	20.3133	15.2352	9.73002	15.0122
B230220B15Rik	142.428	152.845	159.509	254.293	257.365	261.624	245.47	209.292	194.718	135.439	134.216	206.113	263.749	506.684	291.59
Actn4	142.314	69.4494	61.6988	58.4418	25.6231	29.1036	18.6538	22.3228	160.738	91.0669	35.3473	15.6178	15.4288	17.1663	16.5686
Pgm1	141.963	128.275	129.302	91.4118	78.2928	75.324	98.3835	89.2317	85.7442	128.866	173.123	173.641	61.2649	80.4551	109.52
Eif3e	141.951	146.51	162.074	145.634	179.032	179.446	201.134	183.078	173.04	136.693	139.469	182.419	204.746	212.13	179.408
Crtc1	141.786	138.283	101.333	42.8657	30.5224	38.9434	43.5937	67.3007	78.7559	151.651	186.851	29.8957	20.1069	15.6111	21.1486
Gm56090	141.348	170.409	115.796	2.5869	12.5439	3.82446	16.3182	26.8275	25.6915	78.9672	73.2697	83.9967	0	1.57489	0
Huwe1	140.855	133.679	146.338	101.694	111.988	107.897	94.2302	84.2109	78.4783	124.107	139.079	155.807	81.7667	79.2485	94.066
Zfyve26	140.746	126.884	140.763	186.045	82.8211	84.3085	107.886	146.158	131.981	127.573	114.637	136.326	30.9736	104.893	177.516
Gm23946	140.386	130.726	128.195	66.126	86.3425	98.7961	131.008	123.89	93.7886	137.796	227.82	145.665	124.481	50.5075	52.1166
Dcaf7	140.27	127.904	137.76	67.4908	69.1517	57.3204	53.2271	47.0277	203.563	287.83	40.3064	42.301	58.9818	37.7977	47.8818
Tbc1d15	139.946	134.699	132.243	154.727	175.049	172.725	154.566	138.244	118.883	137.941	143.853	182.718	124.009	127.47	174.681
Ccdc186	139.551	137.941	116.169	30.9127	31.4339	34.7558	46.1434	62.4222	47.6227	153.227	167.152	80.6033	31.1711	27.4643	32.1423
Tsc2	139.531	127.566	115.81	112.521	95.6702	96.2124	92.0901	113.867	134.375	138.778	147.437	95.7684	68.5319	70.0054	143.69
Cdkn2aipnl	138.76	97.7228	87.6951	22.9486	12.4984	12.1565	15.4062	21.0143	67.7556	154.81	122.651	43.4549	11.2711	10.6652	12.6556
Dock9	138.709	177.424	188.883	134.196	140.921	142.902	99.6479	91.1168	81.9556	103.65	150.345	167.285	130.676	95.1176	128.079
Vcl	137.62	134.251	123.993	118.795	128.157	127.205	103.522	121.431	117.531	112.439	111.018	77.9328	70.4945	60.8568	71.5688
Gm47950	137.334	161.2	160.967	188.405	217.918	205.792	170.103	189.231	195.502	82.6639	86.71	130.985	190.508	173.869	196.751
Ralgps2	137.079	92.4944	82.1156	54.1098	28.7032	21.9221	16.4056	70.4171	136.013	133.687	131.8	18.2434	11.5197	20.8819	20.7827
Mrps27	136.736	128.445	135.306	124.897	123.534	130.831	134.305	107.777	101.806	125.2	151.929	161.587	104.25	93.7567	124.825
Fam120b	136.635	134.998	123.601	59.3652	56.6637	70.7771	80.5697	72.7591	57.2485	155.553	193.754	216.489	62.5043	65.6637	77.8106
Crtap	136.541	53.3205	49.252	38.9419	56.5326	42.792	40.5395	37.1254	33.6983	36.288	42.1263	37.2365	65.6161	28.8693	46.0054
Gm16344	136.409	143.971	137.254	85.4165	99.5389	95.9885	116.174	137.003	97.1829	116.755	124.347	171.317	103.388	99.4676	98.9372
Appl2	135.494	68.8981	47.038	73.3487	15.806	27.7696	9.65892	45.6853	142.393	88.9597	55.1318	4.02761	13.3594	8.75893	11.5327
Ndufb8	135.076	128.947	126.519	138.087	75.7536	73.9083	129.951	164.797	148.141	93.7153	84.3021	85.9464	30.3757	30.9149	36.6181
Sertad2	134.946	80.6387	78.6505	51.9679	26.7035	25.7597	25.3234	55.2448	216.001	146.501	112.597	12.4598	18.8921	10.0115	12.3564
Snrnp70	134.707	100.133	76.4786	111.64	91.1691	114.508	97.6354	239.622	252.126	114.038	71.2478	20.0767	16.7198	28.8421	86.5931
Dnmt3a	134.003	156.591	129.362	61.8035	38.4409	53.1236	27.2834	25.7409	90.2327	148.948	164.47	39.9395	42.6888	29.9069	39.3823
Gm37324	133.781	103.715	79.3655	36.0851	15.0595	24.8139	21.5903	55.4623	78.7234	128.287	164.958	25.0277	12.6669	12.245	16.9961
Sox9	133.264	139.225	49.8507	5.78214	7.7538	8.04339	9.77773	9.4337	21.165	76.7791	16.997	16.0583	12.2607	8.26828	5.35199
Ncapg2	133.224	130.745	125.951	155.194	114.024	169.117	166.655	124.402	112.483	167.672	186.251	237.067	147.263	155.728	220.091
Ahi1	133.166	94.0078	86.2519	61.0809	44.0045	49.4316	39.2408	45.621	148.163	162.372	62.1035	35.2616	46.7407	31.6566	38.5922
Gm48062	133.162	135.249	132.003	138.658	170.534	173.67	79.6857	86.44	76.9022	69.6703	77.8041	125.789	162.148	129.903	164.134
Cltc	133.122	160.601	136.052	278.718	338.361	357.044	271.178	275.241	221.686	69.031	63.0139	160.702	310.592	311.623	273.298
Eef1g	132.672	145.795	126.968	446.371	492.147	467.346	466.623	343.767	362.126	93.1602	74.6373	146.979	367.382	301.97	523.57
Sil1	132.553	159.269	204.12	255.361	197.37	219.155	182.543	175.265	150.526	184.398	167.776	225.179	235.321	253.437	234.14
Spns1	132.391	193.372	165.972	358.665	135.564	126.009	154.397	290.198	255.255	145.579	132.141	158.599	14.4306	202.364	324.642
Rnf4	132.027	103.463	127.564	76.5963	80.6237	79.701	129.688	99.5929	91.9911	112.513	130.65	120.614	75.783	89.0809	78.5786
Arhgap33	131.868	106.231	68.0624	64.4741	1.1243	18.2063	9.09531	0	175.14	149.133	107.818	0	0	1.05793	4.7258
Zc3h11a	131.511	125.213	153.03	145.285	186.148	195.46	187.841	217.862	185.549	56.6266	74.0263	93.8697	283.444	171.89	164.383
Pigl	131.312	142.655	129.193	101.465	79.13	92.9514	92.969	87.3381	70.257	151.268	206.406	208.693	91.7957	100.748	117.73
Ppp1cc	130.99	140.944	159.093	224.263	191.742	177.061	153.554	161.154	181.222	81.5637	81.7035	97.9931	76.7251	96.4274	104.021
Nudt3	130.977	132.923	137.898	125.882	125.392	123.851	91.855	67.6207	100.557	111.387	129.351	92.1204	16.989	19.4181	16.7941
Snx12	130.655	108.312	109.374	204.558	201.234	170.049	221.214	199.536	216.814	109.981	101.649	92.0592	86.5661	57.6738	154.775
Wipi1	130.615	90.4663	88.8665	72.8787	67.4981	61.4119	52.1494	62.5423	100.79	165.497	129.979	56.7532	60.3362	57.2049	68.5854
Slc38a2	130.501	102.916	104.518	55.641	46.1182	48.884	61.0373	65.9496	86.5335	143.709	131.093	84.5996	51.966	49.1877	47.6861
Pik3c2a	130.327	111.841	102.582	303.374	224.713	276.089	207.972	155.28	158.046	75.6546	49.5049	156.389	192.002	279.688	325.822
Tuba1a	130.202	129.413	136.13	86.1603	132.238	99.0733	212.393	190.019	157.974	100.55	108.605	153.77	145.52	65.3155	72.2949
Hmgn2-ps	130.031	132.987	124.129	128.98	63.1979	79.412	69.8026	165.924	124.168	171.089	193.621	91.7114	33.777	188.253	191.369
Dcaf15	129.953	123.21	142.611	238.93	167.19	151.397	120.467	171.59	194.773	73.7697	60.9342	47.3376	89.129	93.074	180.289
Atp5mc2	129.716	188.668	155.14	183.264	349.159	281.502	236.669	209.533	225.77	136.906	153.426	177.001	254.894	175.522	197.021
Ythdf2	129.518	87.5775	77.4877	56.3496	49.8156	46.4286	39.3379	50.2131	119.369	183.778	85.6658	31.4272	53.6017	25.4296	36.4977
Mtmr4	129.293	111.74	115.801	38.3165	33.1647	33.2814	59.6948	53.5155	54.3585	129.167	128.49	118.727	19.0853	19.9227	17.5969
Cars	129.03	102.349	108.238	206.014	153.273	156.257	172.237	156.106	146.074	110.468	88.3566	126.475	125.998	169.234	199.327
Ube4b	128.558	84.1417	81.8415	78.9068	78.1823	89.8413	60.5943	100.285	83.1875	33.0288	73.9186	74.4284	91.0051	56.3535	82.9247
Slc5a3	128.531	125.338	129.065	183.486	210.838	206.548	162.606	153.618	156.451	75.001	73.08	107.087	190.943	145.955	158.559
Lias	128.464	127.307	109.92	72.6972	84.0006	78.2078	84.8543	67.8198	63.787	141.199	174.301	160.854	89.5379	79.241	88.9102
Srgap3	128.403	94.5962	73.6692	28.6999	30.0682	39.5066	52.5398	44.3957	25.9786	96.6598	67.8391	96.9949	17.5808	22.302	42.292
Khdc4	128.375	85.9791	97.8159	86.3156	4.49664	10.2274	10.3579	5.93689	292.961	307.712	19.085	6.75315	19.6194	11.9454	0
Hnrnpl	127.885	127.068	124.398	114.953	96.0257	76.4713	89.3338	64.4344	109.245	42.2602	47.1505	62.7186	21.3063	16.95	16.669
Polr3f	127.562	129.949	113.317	69.6536	55.8002	64.9955	116.588	132.391	119.357	110.559	92.2545	117.85	66.5241	68.5156	70.7883
Tuba1b	126.816	130.438	139.732	217.52	232.778	230.421	225.505	182.963	164.092	136.782	156.583	197.319	222.642	205.538	267.868
Zmynd8	126.716	151.344	132.792	66.0332	27.4639	44.4832	54.7103	96.0242	98.6233	210.016	221.917	166.232	3.42145	61.1087	98.0183
Maea	126.637	142.455	142.656	137.995	153.392	147.507	175.989	145.012	140.128	133.944	137.419	155.743	114.257	102.529	154.263
Mpv17	126.581	114.116	96.1614	273.461	298.697	303.908	222.485	222.858	220.492	53.0973	44.9764	101.634	191.593	186.927	281.919
Lncpint	126.334	135.093	114.91	25.6509	32.4414	34.0304	77.2687	106.377	68.2297	92.3188	104.686	121.208	26.8118	21.3188	34.9223
Tagln2	126.241	152.94	161.884	285.792	301.058	295.937	318.977	233.092	227.448	138.338	159.615	178.738	243.987	211.582	251.981
Tspyl1	126.189	57.8483	52.6825	8.27614	10.1953	7.73066	21.0119	18.6487	115.161	73.476	29.9186	19.3482	14.9415	7.84524	5.765
Gm50331	126.107	132.896	134.486	111.175	121.614	125.333	109.757	122.837	91.2941	110.572	128.791	135.792	115.23	83.8995	115.102
Gm46364	125.97	164.021	187.899	4.04646	1.08449	1.97726	17.0552	50.4383	14.7642	250.039	309.452	129.73	4.26723	1.58195	0
Surf6	125.579	127.026	123.962	72.1698	39.5134	39.9777	54.0788	99.8388	93.8379	117.71	111.149	117.875	19.7293	72.359	92.2139
Utp18	125.371	171.496	186.961	236.147	294.123	277.759	224.876	252.332	190.068	73.8099	89.4353	125.018	295.519	191.514	207.12
Gm9828	125.349	109.33	104.53	86.4634	92.9659	86.3172	76.5026	86.99	99.0583	103.626	117.547	126.717	70.9906	47.5998	84.7316
Mlx	125.232	112.549	122.323	115.357	127.585	135.395	122.1	118.25	107.599	112.531	141.567	141.624	104.258	93.6937	123.217
Gm37954	125.116	131.763	127.071	72.3344	77.7036	77.9184	72.0975	91.0107	67.9428	120.45	138.835	133.494	95.3876	85.1511	76.0552
Car12	124.791	120.307	134.842	233.041	99.2065	103.152	124.587	141.735	128.177	182.047	200.358	220.794	63.0631	155.394	259.915
Tnks	124.777	111.585	137.231	125.329	120.889	110.851	71.8964	85.1998	73.0305	81.9755	89.3661	125.124	124.85	98.8511	83.233
Msmo1	124.577	124.365	113.318	29.9971	43.5225	37.5672	73.69	71.9904	60.4665	85.431	79.664	144.047	65.8099	37.5547	33.8418
Slc47a1	124.462	117.377	118.197	201.613	235.37	229.047	191.137	164.642	151.183	112.534	99.8019	154.078	166.35	145.608	191.399
Brd4	124.315	118.24	137.551	108.498	123.019	119.173	135.932	133.518	111.432	113.147	107.827	137.873	102.929	90.5023	104.65
Rubcn	124.181	107.682	92.2559	64.9044	40.8073	42.5336	55.3969	49.4122	62.7074	83.561	116.987	153.596	17.3644	45.5811	66.2731
Kcnn3	123.832	60.9512	41.3856	29.7145	6.18097	9.63137	6.01171	8.4575	75.9502	129.765	123.293	10.9734	6.48899	4.33214	5.85994
Traf5	123.451	114.293	112.063	79.7969	79.1859	90.4349	70.7623	73.9475	74.8581	118.335	103.49	80.1038	88.0929	63.6793	78.1755
Gm49189	123.205	146.605	142.514	208.962	255.426	271.531	230.749	229.496	179.195	80.8384	105.625	98.1819	301.738	137.701	196.261
Gm37601	122.917	131.966	116.604	95.0862	99.6497	83.0896	92.9131	113.164	85.1181	92.9362	110.348	127.55	61.8323	42.4706	102.079
Snhg7	122.508	109.435	104.958	10.8605	6.97624	13.4674	26.6137	41.1368	26.2917	153.73	155.319	132.563	10.5147	3.96828	13.9953
Ldah	122.082	131.323	115.429	19.1955	26.2706	32.8227	42.4455	53.9477	31.7294	122.927	124.394	175.778	29.0374	30.748	23.1022
Tnks2	122.025	122.775	136.828	72.4652	74.3088	74.574	67.4782	64.7483	58.241	86.9379	111.228	120.389	80.0822	71.3094	76.1383
Gm7968	121.954	62.9472	41.229	22.0419	6.73064	10.6063	5.51297	9.11883	69.1201	93.7823	58.4301	2.52779	8.3559	7.30299	14.3509
Dctn6	121.926	112.491	118.053	102.591	89.7112	83.437	95.0549	95.018	95.546	91.8763	106.28	120.969	76.5047	97.1267	84.1572
Med1	121.806	111.042	100.119	20.3032	18.4282	19.0768	27.4324	35.013	34.726	85.8536	131.589	61.1579	8.71766	15.8911	23.5783
Cct6a	121.363	171.736	142.316	140.282	164.668	151.991	138.749	207.303	162.147	127.518	130.1	135.507	95.1575	69.2323	123.242
Gm47103	120.801	143.62	141.081	55.8452	38.427	49.4663	45.8054	99.7523	50.9273	135.565	164.359	142.447	55.7572	61.7252	64.4844
Ncstn	120.756	113.461	119.154	238.684	231.689	252.278	194.001	148.303	140.725	96.036	104.813	144.123	207.929	207.418	251.104
Ddx47	120.682	131.162	137.388	206.843	214.428	215.325	261.472	186.868	196.903	118.01	85.5018	163.034	159.409	188.855	247.632
Tspan31	120.653	124.124	116.328	452.822	550.773	511.066	335.334	291.352	265.469	108.846	105.959	132.018	423.602	276.928	452.237
Thra	120.415	140.034	150.741	76.1267	88.7838	85.8998	76.3705	57.8595	83.7695	92.7262	108.894	72.612	24.7855	23.3942	17.4004
Glyr1	120.154	119.819	109.157	144.642	104.889	121.606	81.4121	80.0354	123.126	43.9791	48.3521	77.39	104.228	86.6674	79.9935
Crkl	119.875	57.0131	53.7818	28.28	13.9585	12.9822	14.0123	16.0064	81.0646	86.5214	63.7305	17.7261	13.9546	8.79559	12.5
Bcl6	119.496	119.488	129.446	57.7063	53.1779	62.5605	98.3079	80.7687	68.6555	104.762	120.677	152.021	57.2155	43.4357	63.2571
Pmpcb	119.449	116.153	113.862	230.495	132.317	138.853	118.589	214.253	192.073	76.8458	47.2234	81.659	52.8917	201.249	287.084
Ssbp2	119.387	127.028	132.186	67.8472	62.6079	60.8765	78.2285	85.1676	66.5421	100.296	125.474	152.406	55.2527	47.903	74.7331
Gba	119.358	117.993	124.994	123.883	128.04	113.932	123.939	85.3764	109.401	114.584	121.2	143.067	94.4126	66.4973	111.416
Actr1a	119.178	107.379	111.758	90.0061	68.8496	58.3135	88.9369	95.5716	113.78	114.781	130.626	107.697	24.8846	55.7113	55.5085
Ssr4	119.168	118.621	103.45	65.1936	60.599	62.3517	44.4508	107.446	152.669	90.7076	98.7427	44.4799	48.3591	31.1528	51.7974
Aco2	119.052	105.551	113.591	128.024	164.057	142.569	175.109	131.351	128.305	125.629	121.803	158.989	135.255	107.795	127.9
Wars1	118.903	157.884	115.727	56.347	52.4247	63.1108	121.442	116.034	93.0561	126.6	125.056	156.354	60.7762	56.3571	73.9998
Ppp6r3	118.766	121.786	110.092	123.075	120.587	117.704	110.632	90.6063	90.1369	112.454	103.18	149.9	88.1458	88.1653	117.683
Dstyk	118.588	124.457	89.3731	16.2762	18.4772	16.3221	37.4176	48.1948	28.8465	68.4178	85.2655	117.954	18.1493	4.29886	18.6125
Ep400	118.587	86.6643	62.1723	59.9853	25.0391	36.0925	41.7957	77.879	121.685	107.691	86.4843	30.8729	18.2074	15.2629	24.3241
Txn2	118.473	146.472	147.434	191.886	215.814	201.962	227.511	205.82	152.726	150.288	151.48	169.24	170.219	146.539	196.947
Gm56018	118.383	0	0	0	0	0	0	0	0	0	23.7175	0	0	0	0
Gm47147	118.346	141.708	124.735	131.096	157.59	174.846	104.182	120.753	89.5123	94.5972	114.483	138.099	203.643	162.83	143.04
Abi1	118.255	111.157	121.399	109.861	102.03	112.233	116.311	93.0235	89.8783	109.58	102.616	139.19	109.013	94.4261	116.965
Tmem87b	118.145	66.3048	53.9855	41.7182	22.8782	21.2834	22.217	67.4597	111.287	161.837	104.333	11.7595	21.5539	13.7167	16.6043
Clip3	117.203	109.152	116.286	152.598	97.428	89.5543	120.773	121.194	131.459	120.52	117.832	128.42	41.1104	88.1717	84.8492
Stim1	117.094	89.7076	97.6248	78.0527	72.8261	72.9713	59.3031	60.2042	112.161	99.845	82.6375	53.3215	50.3604	40.3272	51.2172
Rpl3	116.924	131.328	155.991	277.853	321.593	331.465	199.58	230.961	183.334	200.129	158.355	341.205	687.446	354.139	313.944
Gm30455	116.85	132.505	126.395	41.6273	46.7395	45.5627	63.1582	93.8781	61.6412	142.925	177.417	136.111	50.7382	27.4384	46.2764
Elmo2	116.672	62.974	47.2872	19.8017	14.0174	15.6564	13.2066	11.6659	50.8806	70.4446	46.0459	19.8315	10.1687	6.81645	19.5506
Brd1	116.473	124.536	103.387	57.5133	55.6167	44.3993	95.0146	120.477	106.831	105.769	120.133	95.4144	33.4307	25.172	39.0279
Mdm1	115.944	112.064	130.843	73.7231	67.1413	65.5141	36.4704	45.8236	61.9005	91.2181	106.221	69.5236	4.01761	9.22788	0
Rn7s1	115.917	121.326	99.4346	258.685	295.491	299.733	196.297	206.363	108.815	91.4883	112.312	116.571	317.844	256.535	282.14
Ewsr1	115.848	122.771	117.565	189.954	167.64	191.849	191.73	173.396	138.403	147.623	143.723	144.034	114.441	100.623	182.64
Rlim	115.688	110.407	94.9547	81.539	65.7452	70.7062	75.0877	103.272	83.5351	101.774	129.999	118.6	62.0626	86.7507	83.0745
Gm44189	115.439	117.714	109.88	38.8887	29.1514	33.766	32.7517	61.9296	45.6319	97.0685	127.051	72.6851	24.3691	24.0475	40.8736
Dhx8	115.27	103.105	105.8	48.9659	44.8386	55.9771	83.6598	60.2435	61.4305	106.111	118.056	154.987	31.6696	43.6953	22.9698
S100a11	114.724	126.095	120.029	145.815	160.631	161.137	105.036	92.242	82.6287	102.164	136.32	188.452	145.604	189.925	116.932
Cse1l	114.667	106.865	109.388	87.0486	84.5956	105.801	107.461	81.1911	76.1751	106.739	121.132	160.54	107.566	119.148	115.642
Rps6	114.624	154.475	180.313	251.981	325.326	338.788	261.527	216.278	162.513	136.797	135.778	216.94	419.481	393.647	290.024
Pim2	114.556	59.8536	55.4754	52.7994	25.2442	21.5933	14.9939	47.1887	152.599	124.807	52.5411	17.4509	22.1357	17.6195	16.4436
Ank2	114.419	120.436	99.4241	46.8993	43.7517	49.4401	49.3156	43.3083	32.9738	119.19	100.506	146.488	41.0105	39.7097	51.9106
Stt3a	114.023	113.989	116.145	121.422	146.041	153.362	216.058	134.381	147.761	106.713	138.264	179.263	222.879	238.008	170.66
Prrc2b	113.65	111.776	120.712	96.5479	111.234	88.0713	88.7839	96.0835	107.453	86.5449	81.3632	79.2528	90.8068	84.4832	93.5661
Nmd3	113.618	100.819	85.9196	338.05	273.269	282.288	252.958	232.049	240.239	71.5988	57.5713	124.755	205.125	236.254	309.321
Rbbp5	113.587	122.391	119.501	172.625	137.842	113.356	99.6684	109.371	97.9084	104.494	84.2552	133.752	99.414	124.248	142.549
Ttc7b	113.348	127.399	130.264	169.31	201.084	174.546	100.213	84.8183	83.0692	92.9542	83.7769	107.052	163.662	103.993	154.936
Tuba8	113.143	105.807	106.44	88.3525	84.595	88.5038	96.6879	79.9141	78.1191	107.006	116.17	147.697	77.1894	73.5954	87.9445
Aldh9a1	112.673	102.815	88.0954	42.0029	43.6059	37.0085	46.8938	84.8846	91.4257	71.4763	73.2872	19.7861	15.9116	17.7313	38.0833
Angel1	112.609	112.491	93.3782	42.4777	35.4907	38.3156	43.1626	69.7488	77.863	118.977	134	47.0703	20.4766	21.4691	36.4167
Pcgf2	112.403	102.833	112.327	105.455	77.627	71.5845	102.241	102.237	134.401	111.219	84.4029	96.3672	62.0714	99.3042	95.2136
Rhbdd1	112.35	100.552	91.2358	58.8332	55.4157	59.9112	73.507	51.2969	51.4049	105.453	115.572	129.346	49.8016	38.7404	50.3194
Pacsin2	112.214	109.102	91.5809	74.7117	59.3721	65.2648	82.5497	118.571	132.079	104.929	105.82	62.2146	36.3777	41.5555	63.2897
Csnk2a1	112.195	130.129	112.793	517.423	434.935	482.981	194.585	213.875	202.759	76.158	81.3413	118.988	398.828	387.378	617.842
Pltp	112.178	98.7834	87.7206	68.13	59.9389	65.2669	50.8026	109.617	122.1	118.752	111.574	38.8151	15.0714	32.3108	77.0517
Nsd3	111.791	107.017	99.9066	69.8539	82.2265	76.5096	59.4845	73.8168	56.0056	52.9356	68.9943	88.2302	97.8144	88.507	69.1964
Romo1	111.706	57.625	33.83	31.9147	1.27907	0.5226	1.93287	25.1298	140.499	155.682	61.5669	0	1.4532	1.71966	1.16441
Gm48764	111.376	118.453	118.517	53.6092	60.1849	56.3959	77.8317	96.8744	67.8716	97.8391	121.455	138.797	59.9907	46.3277	53.5247
Tmx4	111.255	92.3971	90.6358	36.2541	36.5552	32.3236	49.8507	56.3969	107.161	202.155	68.0731	68.2057	38.3027	31.0321	28.2204
Fscn1	110.902	110.004	99.1987	2.73055	1.29604	1.18582	0.140051	4.01729	130.751	236.728	4.66412	0.657862	0.31482	1.37161	2.16442
Rbm25	110.853	101.728	105.712	253.958	126.894	97.2707	120.315	167.801	165.659	89.9678	60.6257	103.659	34.677	163.428	325.358
Chmp3	110.816	110.968	108.782	77.4613	85.5612	78.9668	88.878	83.7915	73.2906	102.259	137.316	139.934	81.1821	64.0977	96.9481
Gm37724	110.497	95.917	93.366	57.0935	80.4373	65.1192	83.7763	101.905	98.9108	92.0024	101.052	88.1875	77.3392	41.9559	51.2031
Map4	110.377	81.3765	84.0763	65.4735	57.8845	63.5931	46.2239	61.3524	113.398	101.447	104.305	37.9174	47.8977	37.9711	41.733
Pja2	110.296	106.503	101.996	59.2204	68.3116	73.4046	76.8799	71.8532	59.1803	131.066	134.295	158.487	56.5788	71.2848	75.1997
Rnd3	110.093	92.4416	93.9351	20.3641	22.1425	25.172	58.8801	50.7447	44.1203	82.8225	97.9652	136.679	23.3265	28.1742	25.3747
Klhdc3	110.056	103.191	91.8503	44.578	37.9871	43.8024	38.3972	58.3479	76.6708	102.756	103.683	27.0019	0	5.14954	9.48842
Stau1	109.898	86.7936	68.678	29.4192	18.0373	23.7227	26.9198	69.2342	80.489	117.685	133.332	11.6893	12.6368	13.4742	24.2882
Gm9316	109.878	106.506	79.7472	54.5216	31.9779	37.0636	39.3554	120.661	125.303	60.6505	52.1874	10.0805	4.27473	5.00963	14.9969
Tbca	109.77	156.051	162.451	233.68	303.072	338.212	233.846	206.668	178.438	135.912	152.898	209.525	356.269	331.184	324.722
Cep43	109.437	94.7377	84.0902	80.4575	70.0922	72.7173	72.3093	104.136	109.586	92.0389	67.7779	86.9091	56.8029	104.608	95.2357
Ergic1	109.143	77.4929	79.3534	62.0255	58.342	55.4813	42.2881	45.8978	107.908	107.368	35.4103	22.6334	36.1871	56.2781	51.4935
Opa3	109.104	112.563	100.029	38.095	48.7346	30.382	127.97	200.748	203.421	119.043	96.3019	109.716	46.6566	50.2152	41.2567
Slc38a7	109.067	104.478	104.762	73.0262	46.5163	49.1916	78.0725	76.9331	77.1797	116.55	131.041	81.3656	14.1303	16.8177	39.6179
Gm17131	109.024	118.324	106.073	72.3913	62.9287	68.589	50.7661	82.4986	62.7248	105.42	140.62	100.095	70.1577	63.0602	72.2265
Sipa1l1	108.901	116.073	117.937	173.829	179.609	192.647	91.2857	92.6694	94.0685	77.0925	96.8933	90.8345	174.714	116.324	159.291
Eef1a2	108.706	114.41	128.986	159.032	191.38	191.465	174.082	151.853	158.027	123.214	111.449	144.683	197.76	169.558	148.177
Gm15459	108.577	114.938	115.464	188.762	226.298	210.608	209.733	192.958	154.077	103.761	104.221	150.796	232.406	217.703	188.758
Cnot8	108.458	117.14	107.935	67.2391	56.0396	51.7642	52.449	49.3546	91.6657	123.119	126.96	75.8417	41.9047	55.9563	61.084
Snhg14	108.044	94.5191	87.8793	69.2396	79.4073	79.5573	58.2719	55.6401	44.3407	67.1566	118.742	112.012	52.1248	57.8867	61.1432
Gpr137b	108.04	104.037	103.266	34.8056	30.9764	32.0597	42.2586	49.7202	64.0162	147.444	105.355	80.1965	28.632	20.3477	29.9468
Gm13936	107.599	90.3517	95.0555	50.5699	52.9586	49.1608	46.6146	49.0843	48.6738	95.1283	138.021	104.799	44.1275	23.7242	45.8505
Atp6v1h	107.511	101.16	103.862	63.224	43.8193	50.5363	54.0073	102.686	86.7775	108.33	121.935	88.1269	20.3129	67.0522	77.7322
Rbm28	107.504	116.321	100.382	184.913	101.704	122.483	93.8567	116.82	108.205	103.534	79.2445	148.73	60.9957	240.581	235.649
Ssu72	107.432	84.2964	77.8456	23.3762	10.8961	11.2809	29.7187	71.2176	109.41	197.663	141.708	73.8846	13.3547	15.0797	10.9614
Zfp382	107.414	107.296	87.643	57.1563	52.3317	55.534	67.9514	54.8081	47.6982	123.877	119.101	159.742	44.6052	53.3289	66.0111
Gm50015	107.145	67.8622	106.107	0	3.58368	3.27366	7.0019	3.83972	4.01982	104.162	134.738	113.041	2.85582	0	0
Plxna3	107.124	93.1611	113.475	181.187	180.669	154.01	131.009	108.174	111.903	71.1965	60.2398	88.2901	121.641	100.635	173.863
Gm44249	106.907	107.599	98.7631	105.958	116.821	105.069	87.914	106.478	95.557	79.2341	78.9446	77.4886	110.662	65.2025	77.5479
Exoc3	106.459	106.457	79.0749	73.3536	61.7231	60.6621	134.56	176.059	135.338	146.145	136.56	122.76	42.7634	48.0706	80.6504
H60b	106.311	82.4517	78.7895	89.1386	91.8367	89.2386	116.823	92.9985	88.2128	97.6321	105.173	110.529	71.3089	45.12	77.7211
Unc13a	106.024	76.6479	31.2007	66.4768	2.76367	13.7419	3.98709	23.9993	60.6613	82.7899	38.8295	1.83736	1.69529	0.781051	3.46438
Crebrf	105.948	105.231	105.09	79.7266	81.903	92.4647	84.977	97.2776	82.4724	78.6916	75.7897	79.4619	78.0191	72.8756	75.9593
Rbak	105.737	81.7471	48.0601	4.80049	2.27294	5.80151	6.65928	10.4538	32.5981	117.221	90.4184	12.743	4.02376	2.00972	3.72967
Prrc2c	105.39	105.389	115.124	115.364	101.774	100.919	101.801	99.548	101.381	101.41	112.885	128.301	74.0169	142.419	122.317
Krit1	105.191	98.9017	103.545	137.989	167.908	156.522	115.84	126.416	110.883	69.3949	77.7475	86.2489	148.865	76.889	115.099
Mtch2	105.109	92.3616	81.5161	195.894	184.697	183.644	140.48	176.322	156.765	72.6644	61.5415	63.0444	126.507	161.424	256.704
Zdhhc24	105.106	60.7734	53.9504	71.3057	0.248341	4.01793	0.631212	2.52824	170.424	168.169	79.3031	1.11238	0.898081	5.70465	1.42313
Eif4a3	104.812	86.2377	85.4052	39.9042	40.4475	44.6949	60.6404	67.7737	78.6629	89.6441	113.124	93.9786	32.91	41.9527	64.2008
Insr	104.694	49.491	37.349	35.2685	4.88522	6.1233	2.27226	9.49988	68.4714	138.251	86.1776	3.51808	4.00355	3.57984	6.15615
Gm25072	104.55	116.044	56.3876	63.3604	69.7009	67.7775	76.8576	91.6984	101.752	46.9798	105.105	92.7004	58.0504	33.7967	58.1429
Ubr2	104.499	115.407	124.964	147.9	164.833	159.709	93.7645	97.4237	92.5671	81.7724	92.594	105.157	129.762	102.335	123.657
Vamp1	104.496	86.8076	89.7417	102.471	105.457	102.714	89.6226	76.7553	85.5878	57.5672	47.1612	74.2489	75.7445	79.0972	100.003
Sccpdh	104.446	91.1473	82.2048	53.3077	36.4111	40.8201	27.811	48.1291	84.4905	114.451	97.2427	33.4416	39.4238	36.3436	45.2253
Gm47486	104.43	112.827	108.315	59.7181	73.1791	70.4688	87.2685	103.646	71.4347	96.2754	108.795	131.296	66.047	58.4892	64.3558
Spen	104.386	107.12	86.8427	17.8818	20.6569	22.4708	42.3991	51.7071	38.6068	77.784	68.3923	98.7074	17.0619	5.52977	13.325
Gm47967	104.327	107.948	106.826	61.295	63.1668	64.1426	50.138	81.6153	55.2697	89.8178	121.964	103.384	87.2594	103.604	64.3768
Gm42428	104.077	129.233	86.4275	110.414	111.139	87.9189	100.83	115.29	105.889	141.391	191.583	168.034	98.6857	34.5074	40.4356
Mon2	103.82	103.098	76.3463	44.0427	27.426	57.7456	72.1584	58.4324	85.3028	33.3139	51.2517	96.9186	37.6163	42.3428	31.7856
Setx	103.737	111.671	110.075	50.4815	56.6918	59.7805	46.8785	43.0333	37.9421	96.1485	138.967	117.563	61.064	54.099	58.1746
Fetub	103.654	115.318	120.131	183.168	194.066	178.019	155.784	130.908	123.456	120.825	130.355	148.959	173.19	161.091	242.006
Psmb2	103.624	101.813	93.7148	83.4854	98.0235	87.9605	215.136	204.938	166.958	116.821	123.687	159.471	84.9753	99.2245	73.1636
Flcn	103.529	92.0407	98.3884	76.4757	61.0026	61.957	43.0627	52.9327	77.1565	87.4169	84.2301	25.8233	34.394	31.1338	41.8296
Trrap	103.215	98.7152	120.006	219.649	225.413	260.882	138.255	144.579	92.4051	88.8718	87.0598	155.351	243.686	196.489	198.492
Zfp420	102.748	78.0281	80.1557	25.8515	30.5463	25.3807	67.8838	54.3875	56.3838	115.212	144.443	126.513	25.2992	22.4707	30.4803
Gm45854	102.747	126.017	124.017	161.629	187.276	180.209	137.75	154.13	125.359	59.6959	77.8688	103.257	166.858	127.318	135.113
Uap1l1	102.702	94.1798	89.0383	51.4096	68.6817	49.755	26.9162	25.0587	85.5814	178.015	39.0263	47.2958	56.6117	34.0724	39.7266
Rnf141	102.7	94.0258	92.5771	91.4546	118.362	113.067	117.601	91.704	63.1944	81.414	122.851	128.393	120.899	78.7128	112.307
Phrf1	102.685	95.1379	81.8781	29.1749	19.1138	23.2968	26.6199	45.4997	62.3447	115.898	117.814	26.4467	7.52975	10.1318	16.2297
Rn7sk	102.629	143.338	133.876	447.394	430.487	454.299	252.678	277.404	154.254	140.479	162.512	211.658	441.246	474.541	505.219
Gm38616	102.19	104.991	99.3097	28.0997	50.9427	31.8184	78.7975	72.6141	55.5511	81.9279	103.453	137.68	46.1047	33.0264	28.8839
Hmox2	102.143	77.5145	83.7342	27.1431	33.704	21.1176	71.8091	64.186	45.2849	87.0689	89.0236	97.0173	26.665	21.8221	22.6399
Sh3glb2	101.616	92.8545	62.906	80.1464	63.2647	71.4048	50.9758	71.0553	90.394	48.1275	57.1992	54.4856	47.2946	79.6008	101.72
Celsr3	101.563	113.722	108.962	63.1123	66.3234	66.3502	49.8261	37.8748	106.649	125.595	67.0462	49.6144	53.9924	52.4519	64.5506
Bltp1	101.487	54.2003	62.8549	67.967	68.4552	73.4338	55.3262	50.202	61.2653	76.3927	74.8037	59.5536	45.9118	28.4338	55.5558
Sf3a1	101.104	100.241	90.3131	25.5145	25.3248	25.7982	39.769	72.7655	60.9795	114.381	128.163	48.3593	14.8511	13.5727	26.045
Gm29055	101.012	106.947	92.561	33.0845	27.3561	27.8471	29.3611	54.1933	44.0537	99.4647	122.168	94.0565	22.8326	24.4276	33.5585
Eif2s3x	100.916	96.8766	102.213	116.468	139.18	133.572	155.385	120.413	113.233	95.1443	102.278	124.486	111.706	102.985	118.472
Ubr4	100.717	101.708	96.0231	22.6426	30.5891	21.6834	27.6724	73.8097	70.2258	77.4728	100.878	7.68617	3.84243	3.70275	8.03411
Nxf3	100.687	97.7034	100.902	245.183	274.628	264.714	214.513	165.394	159.519	91.3123	99.4753	119.554	218.217	210.037	284.462
Acsl3	100.627	63.6	53.7549	22.4755	29.0957	9.23808	18.9352	28.2077	32.0219	42.6714	30.7854	22.6854	0	0	13.2332
mt-Rnr1	100.563	127.649	139.802	136.833	168.23	188.871	162.253	160.466	92.9122	116.118	156.028	176.149	236.06	185.683	201.588
Sertad1	100.453	123.373	137.324	27.2088	22.656	23.8997	44.4196	129.871	104.521	101.091	98.0595	31.1603	3.23118	17.5945	64.2727
Hid1	99.8918	91.5273	105.148	135.61	43.6849	41.91	31.5157	26.9132	105.555	93.2787	69.2951	15.2938	21.7239	19.3694	29.3612
Fam234b	99.8202	95.4981	92.0482	94.2513	107.967	105.177	106.64	93.0758	89.1375	118.8	114.227	144.55	99.9891	108.072	95.1542
Eno2	99.3804	72.4069	51.7333	46.8649	21.8921	20.0703	27.2632	53.6466	69.826	109.925	99.0639	41.1485	7.06406	15.4049	32.104
Gm15542	99.2511	93.6761	78.7846	39.411	32.6167	46.0446	57.2354	90.9348	109.189	82.1011	69.9586	23.9538	30.6876	13.5685	26.2327
Scd2	98.9248	92.852	98.4312	86.7419	91.4458	88.6575	106.995	76.1832	79.5925	81.0859	86.1314	116.95	80.2929	80.8365	83.2755
Zbtb21	98.9094	101.579	89.3623	74.5075	71.723	61.8248	65.2742	77.0534	82.159	69.3596	72.1748	77.7318	59.8503	22.9236	62.9614
Gm56405	98.8463	94.506	122.736	104.096	108.078	80.6216	107.718	129.647	101.479	79.773	83.9598	86.1509	66.6647	60.6653	71.4691
Ftl1	98.4464	103.626	94.5792	212.8	179.9	182.695	163.231	195.126	152.086	116.814	97.3742	116.899	174.068	127.688	147.556
Mmgt2	98.387	94.5005	90.0756	66.0322	59.6871	63.1468	66.5759	66.8997	93.0417	103.497	102.124	102.98	63.7732	65.4741	71.6821
Mrps21	98.3023	108.488	88.151	79.3917	75.7324	92.2983	94.6575	48.5557	82.9064	83.2593	89.4898	74.1629	58.8592	78.7127	80.0973
Gm47738	98.2601	98.8162	101.812	29.5912	26.6298	31.1098	68.3572	88.4102	60.6788	110.614	105.812	123.401	43.8157	23.0471	27.3324
Supt6	98.1773	90.0659	86.6147	62.172	55.9621	55.9886	72.4601	72.6681	68.7951	96.2161	102.911	112.052	39.118	51.7533	49.7591
Camk2a	98	86.2504	66.1543	56.3541	39.2455	32.9022	76.5468	73.2034	76.5695	109.621	104.592	113.021	36.1294	49.634	66.8662
Scrib	97.9809	113.393	115.84	163.326	131.637	117.194	76.1788	114.371	95.4826	61.2017	64.4967	60.0814	70.7566	108.513	156.85
Rbms3	97.8548	82.0746	85.7134	176.047	191.02	189.121	177.342	133.008	130.841	92.957	101.966	152.058	225.561	248.471	207.546
Usp15	97.7575	102.583	101.554	44.5185	43.4308	50.458	69.1401	84.4669	61.2597	111.616	109.834	124.004	43.2752	42.2087	43.6451
Sparc	97.6809	109.154	112.566	189.195	199.924	235.963	194.775	154.061	164.996	96.7914	104.403	121.749	226.098	212.651	239.73
Sorbs1	97.5796	86.2611	66.7771	27.6286	14.9662	19.3725	22.4617	50.0007	50.9405	98.3333	129.623	46.9587	1.0186	17.5574	40.1661
Gm47933	97.4287	106.967	111.267	61.3549	62.094	74.6463	53.6044	86.3127	55.1436	94.7538	120.564	116.1	75.8833	62.3104	70.4572
Pum1	97.3894	75.9253	74.1503	37.1555	42.5288	35.2252	92.1436	85.2805	78.7652	108.609	79.6458	75.4981	23.0776	30.5271	32.7157
Gm28512	97.3497	93.5008	90.6518	64.9732	78.7864	69.3798	79.898	95.1472	67.2085	81.1226	82.6309	88.6117	66.071	33.7083	60.0428
Tsc1	97.3464	93.1209	87.4063	179.211	171.693	188.363	137.374	127.654	114.894	62.2148	50.7635	104.247	144.299	167.096	193.935
Ctsd	97.3424	101.786	112.21	221.172	244.739	255.254	174.872	140.295	140.554	101.665	102.783	108.136	207.535	185.745	212.864
Lama5	97.2877	87.5152	71.3009	63.8442	47.9238	48.4642	35.942	64.8943	96.2418	66.8942	60.676	13.2579	18.241	18.3219	38.5479
Clpb	97.2534	101.962	84.1964	4.85084	2.40286	3.45665	8.53684	14.1962	8.6159	139.748	204.815	69.7067	2.56642	2.82982	2.78403
Fbxo30	97.1277	89.0024	93.5507	56.6969	61.8411	63.1368	48.4524	45.07	75.081	108.402	69.0368	58.1065	65.3152	64.2587	58.5413
Ston1	96.9703	91.3394	96.2364	82.8022	97.5018	103.341	103.381	86.0368	75.0719	91.6037	117.479	151.905	110.158	109.89	97.0255
Tln1	96.8997	85.6423	78.4408	71.9403	68.0852	60.2832	52.922	71.0395	88.2458	56.8181	62.5764	29.2968	39.5516	41.7203	55.9299
Selenoi	96.8818	101.901	99.4741	91.4246	104.385	105.23	96.4404	95.1852	70.6332	68.2549	60.2223	110.389	94.4004	83.074	104.005
Gm47712	96.7268	105.337	111.463	36.3969	38.1554	58.824	45.8256	67.1152	36.7041	102.829	131.8	134.552	63.8215	157.077	62.3498
Taf15	96.6035	65.602	56.6984	67.579	79.0844	89.4677	67.9807	97.8684	85.2621	57.1951	42.8718	67.8167	95.0803	69.5572	55.6934
Zcchc7	96.4606	95.15	91.6884	85.5802	102.8	125.056	117.29	107.114	64.2124	77.3254	93.5937	105.468	109.212	74.1424	102.321
Tpcn1	96.3896	80.7314	57.2489	41.8387	16.7437	27.7145	17.3913	33.3097	61.5535	52.4211	45.2007	18.7125	12.7715	9.82327	21.8624
Scamp5	96.3668	68.1969	64.495	33.6172	16.1445	13.0173	21.045	40.5603	111.579	105.455	54.5887	23.4624	5.55064	8.34073	9.2977
Abhd2	96.2572	101.483	109.076	164.657	184.014	185.674	159.023	138.445	127.786	88.2538	89.4239	132.459	180.364	258.705	181.569
Ddx42	96.1785	73.8543	76.8109	55.1009	58.8578	58.4	45.1729	50.8764	70.9287	102.422	79.7943	50.4036	59.6851	44.3406	48.589
Txlna	96.0833	94.2798	98.2004	34.7947	22.9333	27.6645	29.4514	48.3946	57.1945	102.197	128.083	34.8363	17.1974	19.9036	24.5349
Tspan4	95.7336	98.1815	97.1967	40.0627	42.2374	39.8321	48.075	49.4129	39.3177	104.201	131.482	103.84	30.545	22.8819	37.7351
Ddx24	95.7335	89.6383	86.2106	45.6881	61.1859	58.0604	68.7405	56.7848	42.7208	73.4491	86.8703	113.719	48.1262	44.4849	49.1465
Gm44845	95.7158	98.9634	79.1297	69.605	69.6787	49.5483	57.5158	57.1274	44.2802	62.5251	91.1631	79.2627	51.4922	36.4945	57.2707
Ermard	95.668	98.9711	106.512	63.2968	62.3871	55.9573	98.2311	114.65	75.4371	95.8263	75.3518	115.012	48.911	39.4041	68.4833
Mfsd5	95.6438	91.0986	94.7708	38.3121	30.9739	29.8304	29.5551	47.5696	56.5069	70.5488	83.8607	28.2298	20.9683	17.3959	39.7655
Flnc	95.4817	91.1211	80.6584	51.8511	27.8632	38.4984	35.0751	82.1162	75.707	99.5524	96.2189	6.39067	1.4779	6.88554	21.4063
Tbc1d31	95.4749	100.854	87.0869	16.5521	10.4387	11.9054	69.3783	81.1439	59.6143	138.659	123.579	124.803	8.53021	13.8395	8.60694
Arf1	95.3615	109.316	116.832	126.51	165.254	146.963	162.24	133.825	121.913	110.28	109.48	131.837	135.407	135.58	137.323
Tufm	95.2841	99.4627	93.9958	62.3739	48.5743	51.5225	46.7929	114.759	109.146	76.5549	97.3328	30.7299	15.0648	21.2077	78.8381
Nup107	95.2731	88.1997	85.9973	53.5459	57.2596	61.3654	68.9461	56.1371	48.5927	83.829	103.568	115.712	58.4465	51.9158	63.5165
Gm42519	94.6428	98.338	95.2877	58.5523	51.801	61.79	55.6657	77.5762	53.2822	94.8281	122.975	106.749	55.8352	42.3072	63.1069
Fam234a	94.5316	76.6054	84.8953	62.8486	78.2584	63.3695	78.4918	74.7893	70.7362	94.8158	88.4947	93.5286	51.6362	56.8651	65.5914
Gm12657	94.1161	102.638	115.506	64.9994	116.175	86.2917	99.5783	113.647	97.3727	57.8906	78.4346	97.9168	117.468	70.5951	77.3854
Rsph3a	94.0345	72.4532	75.2291	82.1603	37.799	51.0918	58.1965	77.3952	76.2064	85.5981	105.176	82.6918	24.0239	107.395	119.168
Mapk8ip3	93.9807	74.598	57.7062	48.9349	28.6825	23.4903	17.0304	19.7719	52.3767	70.8837	67.0019	25.3339	14.5355	27.9373	37.1597
Tmc6	93.8926	82.6179	79.2272	67.2773	38.5131	35.9018	37.7446	74.1639	79.6671	91.3312	80.4376	73.7736	17.4149	42.8078	72.5101
Ifi30	93.8525	96.412	87.6686	94.2785	103.224	111.383	90.8818	78.8383	84.4349	78.0653	87.7798	91.6136	86.0523	62.4329	87.3653
Pnma8a	93.8445	81.8329	82.1436	47.3681	46.1744	45.1074	74.9326	65.7787	69.1162	88.3695	101.265	114.407	42.14	48.8729	52.1043
Gm47626	93.7818	94.2571	87.2053	55.1799	50.556	58.7046	43.7027	61.7262	49.398	83.8896	117.713	73.0755	64.6833	58.1836	63.8498
Gng2	93.7097	74.7978	80.1958	94.2521	110.416	128.352	120.417	73.6263	73.8352	80.5004	83.8799	133.788	139.085	131.205	136.718
Ubox5	93.6265	94.6455	90.9577	14.1307	9.84369	15.6263	29.2724	32.6669	16.9851	137.68	174.071	133.103	12.3395	12.7526	18.5431
Fads1	93.4461	95.0995	76.8949	62.653	48.7001	49.05	49.1762	61.0732	142.842	216.07	74.5143	30.8221	44.8145	29.2014	34.147
Clcn6	93.3483	75.4345	77.5173	87.4019	65.1935	69.7719	69.6057	59.4117	63.5011	83.0186	80.834	89.5702	38.095	51.9096	66.3653
Chordc1	93.2797	72.0288	67.5034	33.7868	34.0058	39.2501	55.6331	45.0164	35.0908	58.2448	72.0052	71.6381	28.3263	35.4772	36.1265
Klhl7	93.0588	86.4524	77.191	83.9178	64.4474	63.4237	57.9267	106.206	88.0107	66.3013	54.8982	39.2609	34.2273	49.8623	113.417
Mapk8ip2	92.8817	48.5579	43.2596	21.8003	15.5675	13.7615	15.3853	18.446	77.5223	92.6038	51.4134	11.4035	8.30493	9.41511	9.38048
Pfkp	92.83	98.5934	82.9736	156.155	116.381	102.463	154.207	118.982	127.636	79.8347	46.5411	86.9427	64.8306	52.1127	114.956
Sash1	92.8058	101.423	74.1531	12.313	12.2226	12.0888	16.8251	29.128	40.6511	81.0056	110.74	7.94404	4.05114	2.98138	7.37337
Rab43	92.7924	86.6018	87.1697	2.69334	2.43312	2.22384	21.2319	35.9908	15.0702	74.3368	93.287	84.8878	1.33325	2.47249	1.33988
Asns	92.7089	59.2801	42.3284	102.921	80.2525	91.9363	128.323	136.288	167.634	80.1764	32.2787	20.5846	57.0367	51.0048	69.4141
Tmem50b	92.5751	91.0884	93.3613	56.3917	54.4188	58.7576	74.5921	70.8347	69.8867	97.5984	91.0773	96.6445	56.158	57.561	63.7895
Ufd1	92.3217	85.8622	85.9979	189.177	174.771	189.737	120.839	99.3215	103.669	61.4737	51.8582	95.2888	144.624	132.329	197.016
Sidt2	92.1715	115.883	105.313	66.7196	92.0829	82.3327	64.2693	80.8196	77.8911	78.6578	94.0174	76.6256	77.0394	53.2699	73.3619
Mettl14	92.0319	110.776	121.165	50.9503	29.6202	33.2007	39.0769	69.9647	55.7736	99.4574	129.053	129.022	16.1648	74.1116	62.6377
Fsd1	92.0186	93.2565	120.153	164.007	65.5082	94.2252	50.27	49.0354	117.174	77.5516	75.5075	44.9521	37.8999	60.2441	60.2228
Hbs1l	91.9887	92.6523	70.0232	65.4235	30.1465	51.0786	36.6267	104.762	88.5578	87.1415	68.7627	45.3823	2.60847	56.3767	83.0787
Wnk1	91.9043	90.7266	99.6918	67.794	86.0139	86.5282	61.7058	74.6417	57.2275	56.4949	77.997	71.1704	49.9909	33.1949	54.1921
Pes1	91.8392	88.9032	79.5332	78.1822	79.2183	85.3752	99.4514	73.9557	61.8527	94.0295	100.891	119.815	71.9398	69.8009	83.3961
Zfp260	91.8335	97.9656	87.9695	54.6642	65.0812	77.2282	65.6926	61.8053	46.2174	84.7239	101.756	122.65	70.785	71.7868	67.5395
Fam193a	91.8264	92.0097	90.5148	120.443	134.196	129.082	86.229	74.0284	67.6949	78.6004	100.787	96.9269	119.444	105.369	122.644
Ube2v1	91.8208	95.2804	92.5332	103.939	119.55	120.027	112.292	99.4165	89.4119	93.9513	91.0999	114.722	99.2161	109.131	102.551
Plod1	91.754	82.4416	79.4409	72.5144	72.8045	73.3142	92.6855	69.4453	77.696	72.8415	82.2286	89.1921	85.9615	67.5611	71.9832
Ap1b1	91.6625	101.881	97.8713	38.7839	41.681	42.375	38.0117	81.9814	90.877	100.992	97.0794	21.8606	11.7432	8.90374	19.4936
Zfx	91.5412	80.4966	81.8422	34.8081	35.6316	37.7735	70.4226	51.0787	46.8586	110.625	116.157	101.001	22.603	27.7631	43.1792
Mapk12	91.4429	90.5781	99.5639	119.412	131.365	117.487	66.6578	68.9276	62.0747	54.7576	73.8547	70.0447	119.292	61.8637	102.71
Papola	91.0038	63.2522	50.0484	21.6986	0	0	0	0	62.5883	63.9599	65.9965	15.5219	0	6.88615	2.45571
Zfp369	90.9958	93.4738	96.9536	46.9656	53.1529	60.566	60.2282	68.1498	53.076	76.1844	99.8872	96.0721	56.3696	44.8722	46.2724
Eif1ad	90.9671	90.7684	89.7725	32.804	21.892	21.2029	33.4957	61.939	60.7081	85.2749	112.499	57.4446	11.8569	21.1295	45.9622
Cox14	90.7155	81.5584	68.3333	68.4597	60.4545	69.5999	61.5626	73.1434	70.6784	69.3823	92.0613	47.1999	46.1597	24.7134	42.8883
Nbr1	90.6343	46.2972	94.1776	76.7286	76.5791	134.959	57.3611	86.2152	0	65.4242	31.5162	82.4707	141.691	345.755	66.3006
Klf6	90.4641	82.2317	80.6878	66.4322	52.3878	48.4467	80.4376	120.398	118.619	80.164	69.8948	45.6026	21.156	30.0165	58.4308
Ncam1	90.3678	87.82	83.5117	134.486	132.432	146.203	129.796	99.9291	103.1	114.885	116.844	151.607	155.791	153.831	171.999
Slc4a8	90.2924	79.933	79.5279	100.196	104.759	108.369	61.2454	62.8767	93.0939	73.7347	27.6515	47.0174	89.8549	65.923	84.002
Afdn	90.143	97.0012	90.5733	10.4435	10.3952	15.5267	20.4921	24.9427	12.4179	47.0432	37.8074	44.6334	15.7803	5.91116	14.0985
Hax1	90.0923	91.3093	89.8841	69.9987	49.1946	73.8431	72.9745	66.3663	59.5665	71.7161	93.0695	99.5633	66.1278	51.5811	58.9703
Lnpep	90.0174	69.6849	70.2564	79.6356	76.0289	83.8659	75.5579	56.2805	87.2236	72.8283	64.0989	68.4273	68.6123	61.9604	77.5021
Nopchap1	89.9271	89.0514	91.8882	113.963	115.317	111.281	105.801	98.7008	90.0878	80.6274	88.1949	104.904	92.968	97.0092	112.616
Gm56730	89.9034	91.5367	95.698	28.6322	36.701	33.4339	61.3101	71.0219	49.9621	94.6166	125.82	103.73	35.5457	27.363	31.5636
Pafah1b3	89.8584	62.5652	54.2365	29.294	4.95094	7.87646	10.2843	15.3385	105.3	84.9027	65.6907	33.2512	7.9924	7.07638	5.49596
Gm44187	89.8147	90.9522	84.4922	149.512	194.028	169.968	151.255	162.553	149.446	58.6305	68.0784	71.4427	189.524	106.467	115.535
Gm42577	89.748	97.3485	89.204	116.32	130.894	140.896	102.233	89.6093	79.9119	77.9788	85.656	128.385	129.106	126.571	122.572
Nono	89.6867	75.7174	75.6095	300.171	326.867	341.59	172.389	131.756	142.376	65.203	62.3159	87.9683	289.008	320.251	324.883
Jmjd4	89.5328	92.1232	96.6198	20.1256	17.9539	16.0111	54.4428	64.5972	46.8611	92.9824	121.463	120.429	13.7983	17.38	17.8399
Pptc7	89.3668	97.9974	114.073	37.3856	34.9949	33.7499	36.94	42.255	32.2895	61.8859	87.0502	85.3388	40.7673	35.1101	43.3598
Pbx4	89.3474	52.7454	58.0974	75.3128	15.1305	22.4718	12.166	32.5419	171.087	129.174	69.3919	3.59897	15.7388	8.20516	18.6981
Dync1li1	89.3426	57.7805	58.4802	36.409	22.1186	26.0843	17.8557	25.6787	91.2503	131.851	50.1266	22.5387	19.3602	18.8652	14.4432
Rnf122	89.3216	109.804	87.8503	22.826	15.1117	22.1467	33.1337	90.8756	79.4318	107.043	103.819	15.3397	8.22186	7.58715	17.6159
Fastkd3	89.3124	54.3727	54.6524	14.8567	4.89273	9.09493	9.38654	18.4913	36.7544	68.9229	83.0183	57.4603	7.70904	6.46288	7.31468
Pcgf1	89.2941	87.9599	86.6148	139.955	135.723	150.512	137.437	136.153	127.163	84.3589	88.9333	104.955	145.684	138.834	144.854
Gprasp2	89.0516	72.0376	57.1272	27.4632	25.5896	18.7008	80.3187	55.55	43.7491	108.196	95.9458	121.55	14.6874	17.0296	20.6033
Sap130	88.9906	69.0298	87.212	118.371	112.463	125.697	86.1622	114.577	61.114	173.893	130.089	193.729	118.565	157.061	108.352
Dhdds	88.99	70.4905	91.3551	61.9695	51.665	65.2469	78.8077	52.4101	69.8643	81.4244	96.2546	90.648	28.5709	15.7949	56.5142
Prep	88.9874	100.635	84.4664	4.46935	4.22017	4.13782	15.068	25.53	14.2179	98.2328	102.836	70.7384	5.05794	4.99514	4.46184
Megf10	88.9705	63.532	63.1185	70.6165	25.2635	23.3029	51.7316	60.439	60.9789	89.1677	96.8165	98.8184	0.447378	42.15	74.6538
Eif3d	88.8688	91.8018	90.9638	28.6698	48.0831	39.5108	88.2778	103.666	101.046	70.5395	78.6657	79.3185	44.5502	26.2922	37.4381
Ikbkb	88.7654	73.5589	61.8333	14.5861	11.4843	12.0901	40.684	62.7777	44.9525	62.249	39.9795	82.8257	8.43684	12.2877	12.4414
Atg14	88.7335	89.9883	98.5214	50.0474	34.9907	33.9993	61.0818	90.8077	80.5345	90.1149	92.9656	93.3902	21.7277	49.8911	53.9145
Rps12	88.6803	147.241	158.153	379.122	470.414	463.91	329.803	260.099	178.698	131.989	182.909	252.621	596.669	628.91	546.117
Cnppd1	88.5369	82.4377	75.3771	39.3215	34.4812	36.4284	50.7315	43.1924	47.5599	78.7187	94.3021	108.865	32.8382	34.9804	38.294
Ovca2	88.4502	96.0815	74.1011	23.21	18.2147	18.6548	30.2566	51.6289	51.4772	112.08	163.225	55.6892	16.8262	15.4298	23.3842
Akt3	88.2108	93.2594	109.547	94.3403	102.992	106.645	75.5122	75.1046	56.7722	57.5105	68.7942	104.885	143	86.8177	108.861
Cyb5r3	87.9359	74.2234	64.6036	4.55051	1.68586	0	2.81458	5.76792	19.672	100.854	101.459	53.5319	0.541733	0	0.871335
Phgdh	87.6846	81.1125	79.1221	175.323	159.413	164.899	158.919	118.014	124.684	63.4146	63.2117	76.6903	101.134	99.1101	145.243
Reep6	87.5999	61.4779	45.3185	30.9093	9.85825	11.2413	11.386	34.1946	85.5364	110.575	59.2134	11.6564	4.34619	6.69789	10.7767
Gm48273	87.4065	87.986	75.3854	91.0149	108.642	94.1409	93.9154	109.076	86.0909	81.8455	86.8264	88.5498	88.4483	42.3534	95.8661
Hnrnpm	87.2709	87.7094	82.4169	56.3009	66.5783	61.6309	60.8017	102.959	81.9243	67.8568	73.2266	72.3833	59.1227	48.6173	49.844
Tuba1c	87.1736	86.1345	91.8999	108.957	112.887	101.143	118.342	87.9429	93.684	82.2168	89.9024	102.752	93.0348	70.5344	108.619
Yipf5	87.0756	74.1641	49.1795	11.6721	5.52528	18.4128	27.9744	59.1507	68.1086	63.7092	59.8224	61.6525	4.04793	18.0616	21.4745
Slf2	87.0577	35.487	18.4298	19.0688	7.37709	12.6618	8.78617	26.4696	61.6412	70.2386	71.1831	2.79953	11.4389	5.21812	4.89192
Lgals3bp	87.0064	69.7119	74.7157	14.1327	13.8939	8.85843	47.8892	66.3441	53.4575	100.498	104.461	76.3316	5.61629	6.35405	11.453
Crabp1	86.9982	80.3296	84.3201	62.5451	41.0615	53.9998	45.4373	90.3873	107.733	82.6848	91.5856	34.2181	16.3277	50.1122	164.734
Acsl4	86.9924	68.6234	66.6568	61.2721	44.76	51.6773	60.7762	48.5503	52.7757	92.6798	97.7234	137.968	48.4973	70.1166	76.5076
Ndrg4	86.8854	81.5652	73.3438	121.139	122.405	131.515	114.728	105.022	100.858	58.6212	38.1776	77.1351	92.4741	107.127	106.277
Gm43830	86.8842	89.6906	76.6445	165.703	157.777	141.087	103.008	115.798	95.8046	73.2919	72.8116	89.3593	113.736	60.2557	147.004
Gm11440	86.8328	84.6143	81.0497	51.6387	60.4954	72.1284	84.7456	99.9123	82.285	59.9921	50.3679	76.2451	58.5568	39.9431	55.032
Gm56555	86.8265	91.4092	92.138	30.0922	36.7427	35.3957	57.9459	66.6733	51.12	90.9764	120.072	106.382	39.1479	34.4558	32.6106
Ube2b	86.7515	54.9295	46.9519	177.495	155.417	162.46	123.85	130.962	135.088	53.3051	45.719	54.8203	102.476	119.332	142.353
Gm6961	86.6466	85.6364	90.9324	34.2964	37.528	38.2694	54.488	74.1752	41.6618	104.441	122.845	137.444	45.4108	34.7937	51.7589
Ilrun	86.6355	95.7287	100.817	142.555	163.403	162.409	107.409	113.013	91.2958	54.2482	57.2564	85.6517	156.08	129.538	142.692
Gm14340	86.5483	84.6587	84.361	50.6699	55.2447	49.6021	41.1373	48.8476	52.9839	70.0407	106.084	84.8683	45.708	20.2201	41.4609
Tdg	86.5404	82.4082	69.2556	64.3484	61.3188	57.3828	79.1901	71.9887	82.3122	29.3881	23.5706	56.0431	53.0233	47.059	64.1121
Gm15128	86.5018	94.5944	85.743	506.23	488.216	572.01	193.336	152.29	165.577	71.1778	63.0741	105.615	381.178	351.425	623.245
Gng5c	86.4441	104.801	90.1763	96.3463	102.584	94.6476	113.599	140.385	105.247	39.4211	48.7677	85.9785	98.9605	80.3311	68.1776
Cog6	86.1345	88.8429	73.2772	45.053	45.9421	47.8314	47.7124	57.5994	47.738	72.5322	81.3098	55.0624	43.4116	28.9044	38.7953
Gm48754	86.0973	90.9492	82.1873	59.1194	75.6583	68.7573	77.6494	90.0197	77.5952	74.4938	83.5547	101.455	73.7894	59.8006	63.1742
Ak2	86.0279	93.0678	112.04	137.643	146.082	141.146	127.673	110.964	98.4049	104.374	91.0717	123.084	86.2889	119.837	65.1657
Tmem39a	85.876	108.669	109.736	365.921	404.245	329.827	154.369	130.498	156.683	49.5131	64.5201	98.1966	300.266	192.933	388.316
Lbr	85.8315	83.5313	88.425	95.234	47.1135	50.7309	66.9574	120.915	107.394	87.1759	67.7696	69.442	15.7026	62.674	86.9516
Usp42	85.8179	93.255	79.2237	14.6223	8.24034	9.00876	23.7021	29.2608	58.3738	98.9179	90.169	33.0326	9.98673	7.13657	9.34843
Akr1a1	85.7872	81.8685	86.0095	143.417	134.469	128.184	143.529	124.989	114.437	80.0438	83.7533	104.758	119.413	119.054	138.851
Zkscan17	85.6275	75.2511	59.3973	48.0755	28.2151	35.2607	33.5458	43.7192	91.0147	89.0705	89.5924	14.5999	13.1646	15.7906	21.4078
Srpk2	85.5768	70.0272	74.9537	45.3265	49.9762	46.7458	36.8851	38.7866	77.6018	123.036	60.7739	49.7028	51.7891	42.0186	39.8383
Rnu1a1	85.5613	28.2861	150.48	213.494	64.8301	55.7275	199.109	158.981	262.658	258.409	204.142	136.985	150.335	27.1906	91.7349
Gstk1	85.5331	97.2293	89.2721	99.2073	107.563	108.999	110.198	95.2854	86.7386	95.6579	113.236	141.119	109.41	86.7103	106.963
Gm48799	85.3603	92.4393	88.1895	51.2818	55.961	53.9148	83.7409	91.0404	65.3535	76.4917	89.465	102.606	55.9711	40.1146	59.3036
Lyst	85.199	76.3823	79.8679	50.6208	53.431	61.7248	108.137	95.0069	81.8613	61.5508	51.8233	95.8584	61.6025	74.8971	102.51
Klf12	85.1536	87.8538	93.968	98.5388	96.5554	87.2066	102.69	100.254	82.194	90.4131	95.8279	112.435	91.6706	108.462	104.778
Zmym2	85.1449	70.4451	67.0457	83.2484	61.6613	64.0282	66.6478	46.1925	66.3322	64.8805	57.1123	64.3232	14.8354	28.4448	17.2655
Fam168a	85.0485	81.1812	84.5327	40.6889	38.4444	38.527	48.6016	49.665	42.7486	79.1185	103.988	110.492	35.4664	35.7654	46.9221
Uggt1	84.9316	67.6894	78.5355	69.7124	69.2416	68.8977	48.8035	42.1995	119.182	140.829	46.8909	43.8998	73.154	53.5462	59.0239
Pcnx	84.8874	94.7522	94.9597	32.1932	29.0669	29.254	23.9324	48.0867	50.1506	65.0637	96.7123	16.423	20.15	13.998	24.9174
Ints7	84.7504	90.0579	83.3022	58.8682	69.4775	64.5316	81.1413	83.9534	64.5155	103.247	109.078	117.226	59.7009	49.2556	57.156
Mdc1	84.5729	71.7831	58.8204	79.8541	70.5518	94.5922	70.1491	45.315	47.0471	75.6419	78.0386	138.107	96.6348	100.707	86.0368
Urm1	84.4267	101.974	102.074	60.2977	70.0111	59.052	128.307	92.2112	91.8092	97.1979	104.671	83.13	29.9966	19.7985	57.5658
Plin4	84.3768	98.4508	95.3672	3.12384	2.43783	2.26049	23.2297	44.335	23.2495	92.6505	101.825	76.2655	1.53121	2.06574	2.6418
Coro1b	84.3544	69.9911	57.1384	42.1025	18.7127	21.8642	15.9403	18.0149	95.0822	58.9957	60.7573	9.08824	12.1814	8.43545	12.8496
Retsat	84.3358	68.9682	62.9411	7.68746	15.2374	5.45228	46.4607	42.4847	33.8973	75.8628	86.2459	89.0893	11.8711	4.8096	9.51306
Ifitm2	84.2868	81.091	78.7828	105.09	121.887	111.329	95.8027	95.0083	105.369	68.29	73.3169	86.0506	79.752	87.6797	103.973
Pcm1	84.2035	62.9358	32.1309	15.7091	3.61507	6.17173	3.12799	4.25047	54.5234	54.1358	41.8308	1.61209	1.22669	4.08049	1.53627
Gm47102	83.9697	87.8071	85.2755	39.7473	32.8112	41.0244	39.2275	64.9949	39.4903	76.1466	115.797	102.865	42.276	46.8941	49.3343
Drg2	83.9599	88.5923	70.4965	55.5942	49.7573	55.6467	66.4347	56.2268	51.0278	66.6031	69.526	112.012	43.5107	28.0861	68.7562
Orc4	83.9584	67.9681	61.4566	39.7341	45.296	69.1928	77.589	77.3633	57.9109	68.0796	65.1772	107.189	60.5023	123.999	58.9357
Txndc12	83.7161	77.7274	76.1917	97.3524	113.545	130.722	89.4711	101.025	76.3308	50.9667	52.7311	82.8	106.703	120.146	140.205
Uba1	83.4387	62.4867	58.5277	82.2648	45.7716	44.226	50.6381	45.5144	79.1479	65.3024	63.3592	44.0449	2.25872	8.724	2.44401
Phip	83.4378	54.5781	52.1423	20.2019	20.419	21.268	20.9895	16.6471	53.3849	77.7378	30.9789	22.3902	18.8256	24.9503	18.3531
Gm12276	83.3895	70.679	82.6632	26.1743	39.6946	30.5358	43.8166	48.1603	39.2872	69.8372	69.2933	68.0954	23.4812	13.6081	23.961
Mfsd1	83.3873	83.7935	75.416	24.5615	29.2108	22.6765	24.443	25.5242	86.0258	180.807	16.5986	17.8052	33.6788	25.6178	27.594
Cry2	83.0596	71.0144	70.7332	17.1856	8.35164	9.40355	15.7336	27.3382	62.4737	147.457	38.7324	22.2625	6.44576	6.33425	8.36108
Gm37637	82.8837	102.041	98.7158	3.17578	2.56395	2.76955	21.6901	41.5848	16.665	77.3369	108.928	112.798	2.6809	1.56496	4.04343
Rae1	82.8091	83.5356	80.5936	101.919	125.723	100.572	68.4734	67.2642	63.5415	40.5155	52.3091	76.5297	108.98	88.4738	98.1337
Rtcb	82.713	82.8431	76.2195	73.0876	76.5087	91.3189	86.5401	71.8804	66.9623	83.4281	93.3264	119.284	93.4038	78.4804	83.5335
Exoc7	82.6851	75.5716	62.1089	53.9003	64.9518	86.3947	92.6298	87.3647	90.0233	54.5087	53.7589	99.9453	53.0585	55.7011	103.324
Hsd3b7	82.6153	85.3377	68.016	68.9796	75.5804	75.5215	92.1895	71.3974	68.2319	73.9068	99.7328	111.023	65.8476	57.3692	73.8292
Tmem164	82.612	91.2671	92.095	16.218	19.4182	20.7829	22.0034	26.7205	16.6646	66.1705	83.8629	98.9602	27.6215	17.4457	26.5435
Fkbp3	82.559	35.0861	31.0786	38.7913	0.428403	0	0	0.464581	138.936	182.651	25.7655	0.404167	0	0.49864	0
Kdm5c	82.5257	64.4283	60.3007	72.68	43.9486	49.6972	42.384	93.0914	111.445	50.2811	41.6906	21.9625	7.45054	42.7837	151.809
Tstd2	82.4679	78.1705	69.3131	46.1339	39.771	45.8056	55.9293	37.4156	43.0874	104.633	118.287	107.699	34.9543	36.4532	49.4068
Gm38110	82.3935	79.6855	76.3542	61.8592	75.4413	69.3902	66.413	77.2888	69.5641	63.6664	75.4267	77.5461	57.9606	37.2793	52.5071
Gm49378	82.3867	68.0462	49.4188	25.1565	13.6934	31.2744	25.549	47.7524	74.1307	74.1631	73.5296	2.13619	5.74683	2.27377	10.5791
Ctsb	82.2491	84.6099	94.7853	88.8833	129.317	88.8299	132.089	97.0516	103.23	82.9081	84.0543	74.7955	66.0735	80.2052	97.6988
Bnip3	82.1609	65.1243	55.6522	25.2394	18.025	24.5964	37.3646	38.6989	41.1375	60.9415	46.3069	41.1672	17.9537	14.1791	18.3041
Azi2	82.1259	73.6444	57.2096	60.1583	60.518	61.1985	29.8006	29.9087	77.5003	61.9543	16.577	16.5353	44.6049	35.701	34.113
Grina	81.9674	66.4631	54.6588	58.9113	45.1379	38.6702	25.9908	32.9294	124.365	106.062	29.2085	16.8596	30.6564	19.9871	23.8567
Dock6	81.9242	42.4747	19.9931	54.2675	0.196302	20.7932	6.63621	24.8513	107.748	66.4155	54.4687	0.169318	0	0.181543	0
Tipin	81.6492	85.9536	88.0793	48.2938	46.029	50.8134	42.9896	48.4611	35.1753	81.3491	125.44	136.32	50.0953	28.3987	47.5471
Luc7l	81.4055	90.656	87.0914	74.2743	53.4517	57.9902	63.7492	95.2152	70.2108	88.2462	90.3717	106.64	44.423	98.2113	86.7634
Phf8	81.3574	65.6555	43.8563	37.7227	30.5965	31.568	60.6924	45.2958	58.4365	57.3654	59.8031	64.9016	28.2038	40.8892	56.12
Hdac4	81.1612	91.2364	88.6916	59.9529	70.9933	89.3824	59.0358	51.0002	36.0351	62.737	63.2383	75.1724	73.001	88.2094	85.1877
Tfrc	81.1179	65.9224	64.8949	144.365	178.935	192.281	183.029	149.667	128.342	29.2097	17.7718	68.8558	154.496	168.714	194.408
Med28	80.8591	73.6337	64.6267	13.9591	17.1918	13.7363	30.418	36.2427	32.3298	127.718	139.863	51.5272	22.8544	7.17543	6.52868
Poglut2	80.8496	76.137	68.3881	70.2298	61.7544	70.6962	60.9924	60.5355	50.4078	74.0201	84.7139	98.5385	64.3783	58.9094	75.7931
Gm48111	80.7175	77.2071	72.2509	43.7172	39.7249	45.5719	45.7074	53.2463	47.2865	66.4287	103.397	62.1503	50.2166	39.4461	51.696
Vdac3	80.6831	67.554	65.6188	11.5281	15.5204	13.7951	35.4107	44.0813	29.7253	132.804	143.557	123.984	13.8678	10.3472	13.9502
Snrnp48	80.6653	75.7569	72.7323	124.266	103.704	123.138	100.064	82.1884	87.7342	38.9374	43.9987	76.1719	73.5639	62.3904	55.649
Gm10687	80.6402	82.5099	78.5627	71.3211	80.8028	69.2102	63.1601	81.4213	62.6739	61.8249	72.9703	84.7681	66.5313	45.8526	65.0553
Acad9	80.6274	79.4641	72.4025	66.099	58.9761	61.99	60.9083	70.3194	54.042	69.2964	89.3829	83.6823	57.0475	44.5762	62.9767
Phf21a	80.4037	94.3883	82.8182	132.127	101.534	90.2421	73.8102	84.0492	84.0584	74.7715	62.2053	91.8408	58.3955	89.9945	140.745
Epn2	80.3479	59.7634	52.251	41.7259	33.4527	44.9125	49.3438	91.286	104.92	68.9108	51.9435	18.1978	15.332	10.3253	24.9605
Dtx3	80.3297	79.5128	70.0987	65.0407	23.2275	19.056	9.19577	9.93928	97.7267	42.9325	32.3531	4.69893	15.5715	12.2909	11.9326
Gm10060	80.2223	45.8776	13.3829	8.85648	20.0762	18.4131	30.0874	16.6336	75.8614	73.5197	23.9013	69.4928	18.672	64.706	38.2503
Tmem181a	80.1679	79.2151	78.6915	73.7253	72.4685	81.9109	68.7106	72.5625	71.3812	57.6019	71.4719	58.9752	86.4691	71.2962	63.682
Lancl1	80.1626	68.4277	51.3299	44.246	37.6018	33.8327	34.0102	15.8348	122.142	107.824	29.2841	21.9257	41.5968	22.0906	43.1501
Odf2	80.027	60.0323	80.1492	50.9808	41.6891	37.6864	85.4571	95.0717	111.746	57.3399	51.3035	79.7743	40.2116	38.7515	74.0605
Zmym3	79.9553	78.5535	90.3985	109.144	114.788	115.771	95.8299	70.2059	71.0378	68.2966	73.9623	86.5659	83.9205	80.0824	97.6071
Eif4e	79.9479	61.5375	63.0512	46.3494	49.1122	34.9661	61.2748	52.3354	53.4899	70.7499	55.95	76.9728	41.9561	31.5894	44.4555
Anxa2	79.8123	74.8209	80.2597	109.58	121.058	107.686	129.871	93.9756	100.165	76.0308	78.2232	88.1069	74.0252	57.6741	76.453
Zfp330	79.6502	69.0933	59.1988	166.709	156.218	202.498	152.782	117.345	112.629	56.7687	51.107	66.0632	153.338	145.03	202.177
Rara	79.5704	77.7358	89.9919	28.3497	17.0052	19.1076	20.2939	16.1548	24.6399	71.5765	95.4076	36.0042	10.6042	11.354	9.61161
Mysm1	79.5411	71.0025	66.7682	30.538	30.0763	31.475	35.3471	32.1449	27.7097	101.727	128.758	143.072	27.2669	49.1248	39.5506
Prr14	79.4565	61.875	78.0789	12.4728	24.6528	17.533	43.794	22.3443	21.7694	75.114	73.843	90.917	21.867	20.1634	13.3628
Gm48132	79.445	81.776	77.2123	41.9882	37.3381	39.4995	42.2307	59.0397	39.8612	70.2553	95.9076	91.6141	43.0163	32.6833	46.8918
Vps37a	79.3121	75.349	65.2136	89.6116	112.43	122.082	69.952	64.029	72.4883	27.5646	26.7685	43.3754	125.674	106.271	98.2753
Rnf20	79.292	78.8403	77.6697	43.0928	39.8681	40.1888	54.5819	76.734	63.3634	82.1388	89.5267	60.0053	34.384	40.6717	50.6074
Gm49483	79.2403	77.14	67.1415	25.5379	35.4657	37.8773	48.9353	44.0114	29.4738	65.15	84.5398	97.3036	19.1008	34.4473	17.122
Gm8210	79.1613	102.975	125.445	183.068	257.624	228.264	176.378	151.474	115.639	108.817	98.2968	170.744	276.564	234.841	214.681
Cbr2	79.1352	71.1777	80.5249	239.031	216.817	220.117	162.582	148.148	112.221	80.8287	79.5916	109.998	157.786	150.211	199.542
Star	79.0412	79.3589	76.1812	16.6488	12.1395	13.4198	18.5264	26.495	26.0149	83.3671	92.7276	75.403	9.74774	9.53788	13.2487
Nop56	78.9088	72.7049	57.1581	303.862	300.212	310.886	227.196	190.096	146.05	65.751	50.9198	49.6324	248.701	210.096	356.947
Mast3	78.7882	49.861	42.5155	47.1689	18.7169	18.9836	10.8217	18.7059	56.7122	76.7821	29.0068	15.4994	8.1486	13.2789	24.29
C77080	78.7677	103.469	116.239	48.0982	82.9917	78.5537	44.6789	42.3988	96.9457	187.449	139.11	86.3999	67.2307	65.2828	84.9488
Mideas	78.767	75.2566	68.5697	25.4549	16.1053	17.0382	32.3354	56.1603	52.1403	71.3124	67.8073	55.8523	7.91629	21.4736	22.5855
Gm47404	78.5794	79.8143	77.239	59.7201	56.7907	65.634	65.724	82.1658	58.2001	63.4402	77.224	75.6258	54.7702	31.5589	62.7669
Pcyt1a	78.527	57.0406	79.1307	18.951	13.8259	18.0357	32.0894	32.0357	28.7391	58.8821	69.1158	67.3928	14.4119	12.3775	20.4546
E430024I08Rik	78.4925	83.3475	90.6387	31.7684	33.781	33.2006	61.1607	66.3995	56.4137	42.06	64.751	61.6914	47.8315	22.4277	40.2207
Ascc2	78.3075	72.9301	62.9358	53.1052	53.8743	56.0321	65.4265	45.7717	44.0176	72.3582	78.5284	101.995	58.249	50.4065	51.9163
Snapc3	78.288	66.1709	57.6971	21.192	21.9946	27.965	9.19331	57.2825	56.5095	74.0251	95.9459	0	3.14542	3.12107	12.1538
Actg1	78.1374	98.3586	102.13	120.442	91.113	77.5052	90.0978	157.984	134.7	95.6165	90.1366	74.5252	9.80307	97.8669	171.499
Peli1	78.0715	76.4032	80.0522	67.1408	74.4982	75.5162	67.8944	79.8663	58.8915	38.7054	35.6408	62.0377	76.4863	51.0049	64.7904
Gm56022	78.0678	46.1531	10.1789	3.63293	7.31733	6.67821	1.4336	1.57444	24.7677	36.1271	7.40179	0	0	1.0787	1.41356
Ugdh	77.9744	76.6364	82.5716	47.9104	44.2903	46.9136	55.0465	46.0546	53.1912	78.2577	86.7265	74.7411	45.4214	47.5428	43.1536
Lamp2	77.8334	76.178	77.7656	118.666	131.019	132.542	126.556	125.677	103.534	79.0561	85.0243	107.553	123.217	116.493	117.376
Tspan18	77.7506	58.0898	48.4686	19.3707	22.194	20.5308	19.2206	16.2529	24.9705	105.371	41.8668	44.2478	16.6272	13.0524	16.2883
Gm56764	77.6961	44.0848	13.5714	5.93841	0	3.10213	6.70504	12.5629	23.2197	97.656	81.1015	6.02856	1.59791	2.50001	0.659244
Actb	77.6671	64.057	58.6108	115.148	55.4447	59.4041	42.7179	124.787	79.4123	74.2596	64.2082	78.1848	15.5655	88.7959	127.933
Hspa13	77.6396	82.1446	78.1466	23.4778	28.0144	31.3025	46.8892	37.9904	35.1002	80.1077	96.8185	140.449	40.2337	47.8728	39.1789
Idh3g	77.603	75.2719	60.8614	15.4956	32.321	20.1268	50.8165	42.7971	36.9172	82.6362	80.3353	103.161	25.601	12.6227	23.0144
Borcs8	77.5132	86.0145	76.3772	54.2644	53.7814	62.2378	85.702	67.3682	65.6908	123.606	139.541	110.502	50.5812	21.9728	47.7506
Gm47031	77.4869	83.6572	76.7057	116.337	78.7125	92.4967	85.8911	94.1034	71.1164	65.348	80.7532	75.0024	72.6248	45.3669	109.258
Wrnip1	77.4261	119.416	151.772	91.4781	116.544	88.8786	83.7979	64.8755	79.3456	54.4157	62.2509	97.4051	91.7251	68.8422	74.8467
Ints9	77.4086	81.7483	68.1338	70.5668	74.0579	83.1284	59.9907	58.3609	53.2001	73.644	87.0615	91.6971	53.2172	57.2559	75.0588
Fbxl5	77.3617	72.9227	73.1586	43.1929	43.6369	44.2308	28.2066	44.9883	38.3585	79.3095	74.0553	40.8217	30.7879	27.0594	40.3322
Usp33	77.2931	51.0318	42.1433	50.2674	32.7317	27.3893	22.3837	32.1945	74.5037	89.1783	40.7916	22.1657	26.928	15.5837	25.9631
Sri	77.2481	72.5928	54.7206	14.5275	8.02788	10.7589	34.5298	31.2395	62.3802	53.6609	47.6333	28.5072	5.68785	6.36139	12.0279
Septin8	77.1977	72.9496	82.5005	82.1581	102.904	80.8164	84.2843	95.3522	70.219	62.1376	63.154	69.6493	90.923	93.4304	71.1117
Fn1	77.0434	73.5175	76.4679	107.487	86.3914	85.22	90.6753	96.2091	100.78	80.1424	66.6228	67.5492	39.1333	46.0643	108.41
Mtus1	77.0333	43.8497	32.2	13.5058	8.86879	9.41198	7.34871	9.91319	25.4375	88.9768	68.4584	31.4758	9.42624	8.00564	7.24185
Klc1	76.784	84.7826	100.694	92.0941	41.1199	41.8751	24.6598	33.2451	71.8467	71.3967	75.3172	26.2381	1.92113	6.12558	2.63197
Abhd4	76.7677	21.8684	47.0785	77.6757	72.8106	89.3743	98.1762	74.7156	72.2258	0	78.8089	52.9157	65.1275	60.8293	71.8402
Cacna1b	76.7525	87.0185	78.4878	71.7181	46.634	40.7188	26.924	60.6631	57.5996	58.8493	65.0132	44.5384	18.1278	36.2134	76.8653
Ddost	76.7113	71.4972	53.8213	28.268	34.8346	29.1588	22.8633	24.4562	50.6187	128.644	24.502	28.0205	29.1132	22.5208	28.861
Zfp9	76.6961	76.3988	73.7511	32.3641	29.6263	26.8537	53.0037	55.2007	49.1919	77.5995	84.4021	90.9766	32.0001	37.6814	39.0413
Wdr46	76.5595	58.3844	43.0655	42.4077	19.1134	17.3713	16.195	19.4041	77.0574	46.4969	36.195	17.3928	17.1368	19.834	26.1314
Nutf2-ps1	76.1559	83.1877	72.9264	66.1143	68.281	53.5016	60.347	66.9372	49.8957	102.827	83.2699	52.6247	38.9638	52.1441	72.5547
Ap2m1	76.0052	55.0901	36.1355	7.59398	15.3995	8.17826	22.7244	16.5956	16.536	32.1249	49.953	53.2794	10.8844	3.48808	6.56626
Rpn2	75.911	83.9101	64.971	108.07	122.693	112.332	79.1255	89.3864	76.4869	57.5623	53.0745	63.7245	103.507	69.7469	79.8294
Atp5pb	75.8924	55.3595	51.1763	22.2954	14.1564	7.71928	39.3266	47.6711	76.4041	56.2332	56.7653	77.8573	16.8203	5.22275	6.93933
Atrn	75.8849	102.212	106.706	66.7627	72.9403	70.1987	51.2968	52.5076	47.0329	68.8218	111.445	86.6108	71.648	41.0584	60.8604
Uchl5	75.6726	103.726	104.108	72.3357	87.867	80.385	86.7423	108.566	94.7737	68.6904	69.0642	72.9958	56.5554	45.7088	46.6933
Gm45205	75.568	81.2026	81.2048	5.46277	5.75835	5.13766	9.81893	21.4258	13.8393	54.6969	68.9591	44.9506	3.40846	3.06982	4.21553
Adipor1	75.4291	75.9355	72.0842	55.9915	79.1737	73.2773	50.1767	52.7194	52.3126	24.1611	36.6793	40.2521	65.6177	45.1897	45.034
Tcf3	75.3344	70.2697	33.9089	10.0186	1.96966	9.04045	6.96286	17.3318	50.5271	60.3421	93.9137	0.817872	0.701158	1.32671	0.800954
Ccdc181	75.2951	82.9412	85.5212	76.5105	89.1894	89.9532	86.6912	68.1484	53.9483	77.1738	93.3672	130.136	100.35	96.8399	78.0771
Nsg2	75.2877	77.0059	84.5093	110.353	106.321	102.462	112.184	90.8928	89.7047	82.7295	76.9394	96.0788	43.4697	44.2155	35.1777
Olfml2a	75.1902	77.2101	73.7805	53.5074	63.9998	51.9936	56.4351	48.3543	51.0822	60.7411	87.1984	87.9528	54.5867	41.9743	64.6158
Plcxd3	75.0749	70.8027	56.4434	59.2195	59.0804	81.2378	66.5261	41.9329	43.7705	79.3621	86.0155	130.131	64.5277	84.4388	82.1324
Mrpl27	74.6594	80.5179	72.0711	13.3477	15.8218	12.68	77.4526	86.6911	49.8324	80.4809	101.899	104.201	20.6905	16.4097	14.6073
Rfk	74.627	50.8899	15.7608	15.3696	7.04757	12.4936	13.774	16.7904	12.8121	19.3539	14.7408	11.8953	12.5688	8.80537	6.34159
Nit2	74.49	76.491	105.202	3.26771	1.7502	3.18928	6.44055	9.48574	6.33168	67.4791	107.082	88.3516	1.37162	0	5.078
Gm48082	74.469	79.4219	77.084	65.1153	48.136	56.0656	50.7877	64.8072	45.2862	74.1881	110.164	72.5075	54.573	35.518	65.8599
Xrn2	74.4515	66.2732	58.1081	56.4327	47.4864	57.7803	56.9418	54.1315	43.7863	65.2452	65.1004	91.5919	37.1617	75.2335	69.3302
Numb	74.4338	63.2051	74.309	22.5187	26.4603	42.3348	39.505	42.1261	18.1947	55.1642	83.5301	98.0895	36.3154	39.5861	35.8157
Zfp423	74.4235	68.8817	70.2815	20.0286	24.9721	13.858	20.3012	30.2238	36.4658	51.7425	81.8035	98.369	19.2823	38.2743	28.8917
Stom	74.4058	90.8133	84.9805	155.039	175.267	183.895	162.87	126.321	108.689	91.2304	91.0531	120.116	142.92	156.716	160.326
Srpk3	74.3174	61.361	56.4068	3.34642	4.05123	1.85127	27.1527	22.982	20.8486	62.8295	93.0547	86.2043	6.24847	0.542624	2.45615
Chd8	74.264	70.8594	75.0796	113.272	119.497	111.372	126.631	115.009	107.116	59.3097	43.4445	92.6712	88.7079	152.614	148.283
Dhx33	74.16	80.3992	91.6926	14.4816	28.7404	19.705	47.7354	41.606	42.7863	40.6686	37.3672	62.9519	37.9238	30.5155	17.1862
Cct8	74.1327	86.4551	63.1845	15.3522	10.5799	11.4665	32.2517	70.9769	66.4757	68.2971	76.3149	36.9862	4.22534	7.9118	11.3838
Tmeff2	74.1166	56.1657	29.3947	11.6881	4.14835	8.93886	7.22795	12.0026	30.0447	72.1043	97.3089	6.42381	3.87366	2.13363	2.96854
Gm37086	74.0076	76.8127	71.6788	69.6874	72.6383	73.5311	60.4644	72.5042	57.6938	58.8236	69.6787	71.2048	59.8146	31.7186	63.1931
Gm47408	73.9769	80.5617	79.559	80.6897	60.3445	72.9807	72.3848	89.197	54.5379	70.1694	78.6755	82.4183	54.5296	47.1603	74.5884
Bcl2l13	73.825	76.7174	72.4615	112.942	91.5166	98.1494	99.7407	150.886	115.255	65.8355	69.4132	68.765	81.947	110.436	150.46
Smim29	73.7851	93.4042	89.3532	106.792	51.2735	47.634	32.8821	27.4565	63.0564	78.3027	93.0155	41.4919	15.7491	15.608	13.9416
Gm42785	73.6812	77.062	73.4013	58.0714	53.8845	55.3525	55.1496	68.6082	47.5801	69.1434	92.0902	91.2216	55.1305	37.8334	56.9612
Mrpl39	73.5942	83.4283	70.6562	74.6085	45.4855	42.9237	59.774	110.677	92.6758	79.8652	94.6778	54.0881	17.4251	40.3086	72.1174
Cant1	73.5146	65.8467	56.981	29.4009	12.3267	0	5.22608	28.539	46.427	118.521	108.459	47.3642	0	14.5793	18.8756
Pde10a	73.4677	70.2587	54.5365	33.4043	20.9418	28.6408	32.8924	21.8826	50.6091	65.5883	63.9548	45.6978	14.1658	13.9115	21.0241
Mrpl34	73.464	85.6155	55.0076	27.9922	8.66439	26.6179	23.961	68.9907	61.4833	102.256	131.095	3.09695	2.8049	1.25124	3.41576
Gm13171	73.4253	68.1118	75.9003	248.681	263.873	268.633	113.204	156.873	147.134	48.6964	67.7721	82.1419	208.005	151.512	193.275
Aldh1l2	73.3355	65.9284	62.7599	32.8431	36.6029	37.0283	50.8129	44.6378	36.2655	62.1327	81.0671	94.1263	45.4937	35.1493	44.8911
Ndufs4	73.1401	84.9422	90.3457	3.10784	4.37519	3.21362	28.3125	41.0913	20.3827	94.8843	124.499	111.868	5.20934	3.4947	3.37343
Gm44660	73.1277	81.1167	75.0007	44.0103	47.7103	48.4603	65.7459	80.8954	51.362	64.7764	74.6034	89.5023	49.8839	30.1255	44.5098
Dhx30	73.1022	91.0483	79.0646	81.5969	83.0829	105.894	65.1683	68.1694	64.875	70.7365	75.2136	83.06	79.5526	75.0345	79.282
Dnajc14	73.0744	76.5539	59.2538	48.8267	66.3383	64.8537	70.3023	75.017	69.1155	59.6913	54.344	61.2275	60.2893	34.4649	58.14
Gm49959	72.9447	41.9762	41.5715	11.8067	15.2663	19.1952	9.32187	20.4368	17.1045	29.7453	16.7709	30.7014	12.1993	2.85697	16.5959
Gm23608	72.8154	33.0008	12.8655	17.1814	0	0	13.8133	16.2651	0	46.1079	84.0872	23.6048	0	0	0
Gpr146	72.6758	63.6801	60.0116	14.8713	21.798	19.2751	19.2669	18.9677	22.9719	72.6719	39.3439	32.1805	23.5876	13.3713	15.8925
Ripor1	72.6613	49.9256	44.0066	20.0008	12.0946	10.5658	10.701	13.8004	42.9288	86.9052	36.699	20.3953	8.53727	8.13909	7.68649
Gm28756	72.6423	75.7223	77.5099	99.4052	104.53	101.859	66.9975	80.4002	59.4041	59.03	78.7038	73.2167	83.0371	46.5901	95.9503
Zswim4	72.4471	77.3029	89.1521	13.3054	12.1002	11.3728	21.5772	55.0118	39.4778	69.5707	102.101	34.326	7.26513	7.56608	20.3392
Gm43190	72.3966	71.1833	70.5932	69.3428	61.4709	60.8501	57.6518	72.8671	50.9367	62.2487	79.9079	65.0633	46.0611	26.3995	59.5571
Gm56109	72.2731	25.1255	0	170.42	67.0099	72.3305	71.5869	107.397	0	28.6276	54.2763	0	38.9644	41.5363	27.4272
Kctd5	72.1414	83.7022	98.757	52.8829	64.7405	55.3854	83.3705	87.5868	80.6203	48.135	67.9937	62.0711	54.4002	34.6187	35.5813
Tmem74	72.0988	71.7313	70.8653	72.5203	82.4857	84.9234	98.6694	82.1305	72.5471	63.0629	64.1117	88.7944	74.0154	73.3381	78.3413
Apeh	72.0601	80.441	43.9557	48.3896	13.4786	23.4315	27.8673	72.744	72.6944	105.436	80.0656	0	0	0	3.39457
Top2a	71.8327	63.6991	70.5501	163.858	150.83	163.909	131.792	96.5495	99.4225	72.2064	73.358	123.83	174.693	238.937	224.434
Gm47822	71.8223	84.7034	83.5817	45.0257	60.9241	64.8235	73.7274	98.0375	58.0299	72.8399	101.242	89.5134	40.6622	34.4111	61.5416
Bhlhb9	71.7455	67.9252	37.0673	7.67314	7.52989	6.23536	4.71825	7.42701	29.3354	30.9224	13.1544	4.88465	2.67648	6.39103	5.30049
Setd7	71.7424	73.0071	70.9385	73.2627	78.3232	77.5211	89.4552	114.586	97.6129	46.42	55.1952	58.8779	63.4081	42.8752	59.9401
Rsu1	71.7364	70.84	73.6546	34.7119	34.9808	41.426	117.184	102.248	88.2917	64.1873	56.7113	81.6243	44.1902	36.6614	36.4625
Ica1	71.6005	73.4188	69.4208	98.2998	127.924	111.907	111.487	75.429	62.4952	80.5368	92.9473	110.777	135.621	136.043	139.713
Card19	71.5316	77.8353	76.2353	187.774	143.728	122.519	82.5118	99.8686	144.669	69.1715	59.3802	28.0313	20.9394	49.2447	101.622
Atxn10	71.4326	56.1238	36.8942	19.6742	10.1186	18.0006	14.2875	28.5107	47.4377	83.0482	80.0652	9.20491	6.30347	5.6683	5.50878
Aph1a	71.3777	59.8641	48.7347	20.3924	0	6.57486	11.7113	34.6111	74.9288	80.5265	77.3586	0	0	4.33896	10.7834
Ciart	71.3684	85.4415	88.1083	32.5291	36.125	36.1199	134.192	117.766	87.414	84.894	73.8022	82.1726	35.5073	29.2735	29.7485
Tpra1	71.3142	36.7597	23.0228	27.6402	4.75653	11.9117	11.6003	21.3534	60.6744	52.4241	56.5156	1.92818	2.23563	8.18428	6.21923
Gmeb2	71.2941	65.3443	69.6936	52.8171	59.4097	54.5518	63.5257	72.5639	54.3418	69.4079	52.5816	56.2505	50.4814	33.0815	45.3064
Aff4	71.2559	82.8826	70.6841	16.5792	17.7407	14.8589	48.8962	59.5862	41.4381	43.0515	57.6596	68.9026	11.4137	7.81528	17.9805
Bcat1	71.2059	72.3459	72.8914	46.6899	34.3555	42.901	62.4013	62.5622	55.1489	87.5427	78.4776	76.6918	26.8661	35.2123	37.9996
Smg6	71.1716	59.1433	67.772	32.9184	45.661	37.0522	33.6789	34.2165	32.8201	57.6773	75.03	66.4727	31.9648	21.979	34.9703
Dkk3	71.1488	65.4692	75.1928	80.5266	44.3887	44.2731	54.2469	77.7966	58.0785	78.9021	78.7891	104.071	28.4258	66.5292	94.2053
Gm18935	71.1275	68.5351	67.7933	117.58	123.402	105.155	81.9462	94.8172	74.9204	28.1868	25.7803	62.851	101.043	82.9907	118.257
Gm22890	71.1162	60.7747	116.955	81.5221	24.9939	77.5315	16.6588	45.3282	27.8826	124.639	74.5582	100.11	73.7915	60.3255	65.345
Reg2	71.0788	39.5584	25.9917	14.9884	4.81364	10.9596	8.33159	4.60787	32.6865	48.7838	36.9299	1.5106	8.72213	9.78167	15.8782
Cstb	71.042	120.075	144.63	183.506	236.441	254.534	210.977	161.221	129.092	89.8216	136.255	229.046	309.399	333.525	246.395
Sec24a	70.8534	60.7646	61.3858	32.1541	25.6575	25.7819	21.2203	18.1438	61.8326	109.856	37.3591	28.3082	27.0521	20.5252	21.7292
Mthfd2	70.8089	64.8717	50.1791	40.1593	21.6436	28.4576	30.8503	54.2933	67.546	67.8095	75.7405	34.5921	13.681	40.0231	64.6736
Gtf2f1	70.7664	82.6546	82.1532	59.1099	55.8825	62.9862	83.6157	65.086	57.3177	80.5956	79.9127	102.373	49.0721	53.5212	43.8515
Gm48443	70.5275	77.6326	75.6627	79.4253	58.8731	66.488	59.6284	68.106	52.587	64.8941	87.8966	79.2575	65.7483	49.8283	82.3508
Ago2	70.5203	72.7211	78.4625	54.8344	55.7411	53.4728	48.1594	58.4961	56.9826	53.4416	60.4234	46.16	39.7	38.8707	48.6768
Tom1	70.4742	71.9727	78.4327	104.557	99.2799	97.0068	81.0981	79.1592	80.6913	50.8943	49.2878	109.086	82.737	93.7959	109.027
Rnf19a	70.4716	34.0674	29.4839	14.7461	9.72571	8.54371	9.32437	14.4617	25.8395	66.5943	59.9119	14.7591	9.30157	5.44473	6.97608
Fdft1	70.4253	69.66	79.6397	50.6246	64.5203	53.4628	59.0536	59.5466	48.2938	57.6721	57.4502	81.181	39.3706	25.1922	35.8577
Nr4a1	70.329	46.7647	61.6326	47.2166	14.7364	21.4344	27.5214	60.9335	48.9577	85.2402	55.9342	33.043	5.88992	16.3031	33.9983
Sros1	70.3097	71.7891	70.0321	64.5943	54.496	56.0788	55.2583	64.5296	47.9214	58.95	73.8519	65.6142	42.45	21.8054	54.6673
Tspan2	70.2385	64.5321	57.3151	51.3567	39.7094	45.0451	38.2231	37.5252	51.9172	72.3406	78.5345	55.7232	47.7833	43.9453	42.7276
Gm42669	70.217	69.7848	66.1943	30.7155	26.5957	25.869	25.7067	38.953	31.3707	70.0762	104.806	69.1744	23.3838	28.5498	34.2486
Zfp143	70.1012	58.4935	69.6266	27.6999	27.8027	35.4259	45.5625	26.2461	28.2438	57.5084	77.0953	86.4918	31.4101	22.6075	31.6547
Gm44792	69.9709	66.9991	57.6681	64.8992	82.8361	69.9389	58	70.3864	65.6393	45.9323	60.5018	54.3873	69.3258	50.6007	57.8583
Stat3	69.9447	32.6167	38.0035	20.2017	5.17535	4.53794	3.23402	3.69649	68.5367	74.0567	25.8198	6.37082	4.84399	2.59647	2.06903
Trim56	69.8965	64.7671	52.1996	87.8715	77.0614	79.7971	74.713	47.9669	58.4906	50.1818	56.9943	69.2857	93.9392	79.4172	93.7215
R3hdm1	69.7391	82.4822	79.9104	139.468	131.257	148.278	99.8153	132.918	102.279	46.1064	42.6941	60.8706	128.452	128.694	148.873
Gm57175	69.6749	55.3096	57.3229	50.3226	13.9364	13.8914	19.6347	43.253	211.298	74.7071	19.5592	25.6911	5.34212	27.9375	35.501
Rps5	69.5822	54.5192	69.0914	79.0299	79.2519	87.4008	76.3468	68.9366	65.7598	77.5772	80.4633	75.0432	88.0873	62.8558	74.1743
Wapl	69.5366	39.6249	27.7855	7.90619	2.61501	5.16993	4.28933	8.12347	38.4508	41.8648	29.7415	1.61708	5.84404	20.3353	6.33791
Atp6v0a1	69.5347	59.8267	45.4696	97.9444	49.9988	66.0559	58.6609	112.623	178.018	64.7021	37.6795	17.4431	39.6641	57.0793	50.6658
Gm57051	69.4885	71.737	67.2681	87.5474	93.4617	94.7002	54.6965	68.7955	69.479	39.7671	31.6967	65.6072	83.5533	66.9688	77.8859
Ddx23	69.481	75.8485	60.5395	4.07624	0.36479	1.16572	3.55443	3.3086	68.5166	74.4641	59.8067	3.20764	0.74027	0.746074	0.704204
G3bp2	69.4733	80.2588	36.3084	18.4698	0	11.7751	2.91854	77.4783	48.3175	46.1947	53.1587	23.4716	0	17.5479	59.3193
Nmt1	69.3648	70.0063	71.5562	69.3949	59.7674	70.5995	77.284	63.5877	54.6356	63.5243	69.2268	73.7481	44.9605	54.3252	56.5445
Mbd2	69.3341	76.7312	86.8578	210.535	232.936	214.831	110.273	112.853	117.529	42.0361	64.2794	64.0475	168.103	84.7417	179.335
Lman2l	69.3185	60.9188	43.9827	34.5665	22.3557	28.408	30.7671	31.6681	68.302	62.2779	66.2584	24.4926	20.4809	20.4454	21.3619
Mfge8	69.2931	42.6384	45.6667	87.9889	40.4613	42.4702	48.5246	77.0735	60.8218	82.866	66.0818	74.6748	15.083	64.3296	78.0634
Pvr	69.2099	58.5891	59.7813	49.221	53.1833	53.5453	58.4824	41.4498	46.7238	60.4625	65.9425	82.4863	42.9747	41.3148	46.8229
Trmt1	69.2076	99.0304	92.9625	170.345	124.917	148.387	90.024	116.274	116.841	62.2692	52.5396	66.7236	120.432	92.7796	194.739
Drg1	69.0873	48.7338	41.1301	40.0183	37.4729	38.1526	42.5073	39.84	43.5639	53.5583	49.4476	47.7941	30.2303	29.2105	33.8779
Rbm22	69.0324	80.335	82.0411	67.3843	76.1148	77.7543	66.904	68.332	57.8445	45.6692	65.1449	91.0505	78.5815	58.2067	67.4454
Smyd3	68.9333	57.7146	54.9926	44.2873	31.8685	34.5183	28.9485	37.4301	32.5695	80.466	75.0575	79.5817	27.1871	44.9026	38.8051
Por	68.8693	57.243	59.7856	54.6603	47.2988	37.8688	39.3066	45.8765	40.5886	56.6935	50.5587	50.2435	27.0935	44.5256	52.5005
Prr13	68.8489	52.594	92.1935	195.849	193.544	206.124	124.731	124.226	43.5381	113.462	114.451	152.381	238.363	203.985	128.094
Prrc1	68.8481	56.0988	39.9514	34.1139	6.21166	25.4656	17.9215	49.187	79.7946	98.4635	83.084	1.63246	0	5.29329	6.63442
Gm10052	68.8189	46.4237	45.845	73.9834	103.853	65.0049	86.1518	72.4313	102.101	51.5952	64.5473	70.6897	77.3074	89.8772	114.014
Gm50431	68.751	82.1207	73.7818	1.37415	1.38913	0.889459	12.9457	22.745	8.5703	64.7415	95.3828	77.2837	1.26637	1.60364	1.20356
Gm42553	68.7166	73.0606	68.1883	50.8354	52.656	51.8683	48.9528	71.0067	58.6855	64.5988	76.5456	67.0421	52.4087	44.2881	52.798
Slc1a5	68.6747	67.589	35.4257	25.4457	24.6151	26.3561	22.4646	19.3771	22.722	24.4691	21.1226	18.9747	20.7895	15.4394	19.297
Gm57308	68.5792	55.9206	43.352	73.4289	77.8975	81.6532	80.5941	82.7543	89.5375	51.8337	36.2821	49.0507	75.2455	70.1004	94.0911
Aldh18a1	68.5527	62.8221	64.0734	35.8563	44.3619	40.6402	59.1001	58.4288	47.5013	57.4524	74.1005	74.1377	39.3108	33.0828	37.8643
Gm48054	68.5427	70.9438	79.5691	29.1274	34.3915	36.7125	32.5027	48.4368	29.1306	68.5352	91.2686	78.8919	33.8532	43.7552	40.4224
Gle1	68.5198	65.1702	65.6028	56.7581	45.0531	44.2381	61.2409	63.2788	55.5527	68.9693	74.1968	81.4006	33.0988	50.7547	62.572
Ift140	68.5114	73.1321	67.1249	46.9249	39.149	43.9832	43.7706	37.7439	34.5164	41.8497	58.2392	67.6099	42.0614	26.6669	33.7754
Get4	68.1729	73.5441	96.6656	246.602	294.397	253.756	101.754	91.0883	85.7231	46.2717	62.4662	80.5015	229.766	159.86	192.095
Rpl41	68.1725	92.4192	100.742	162.184	175.125	197.955	163.516	168.854	122.006	97.0425	98.4781	160.349	267.631	226.427	202.901
Apba1	68.1214	82.604	81.6986	68.7074	81.234	75.1291	46.5343	43.2351	37.172	40.2908	67.6144	72.36	84.093	51.7504	72.1569
Slmap	68.1079	70.3604	71.5836	130.281	158.625	161.09	94.3108	99.1399	94.8087	28.7051	28.3015	57.0428	155.63	118.356	146.035
Ykt6	68.0719	35.9814	31.6176	38.3613	30.7427	22.7108	16.4419	26.1826	62.7481	71.2877	55.1889	13.8102	21.1215	15.3349	16.9357
Gm12840	68.0533	63.5164	70.8184	14.0275	21.0198	18.0648	35.749	46.0701	28.8787	77.5095	88.4912	78.6712	19.4415	16.9708	18.5606
Orc3	67.9916	75.6278	78.6774	8.00092	11.2826	8.90414	55.6475	60.5904	41.5957	51.1381	58.0154	76.3223	10.529	5.70497	6.40364
Gm48641	67.9895	68.7998	71.9556	93.595	98.1027	97.3046	90.6116	99.739	82.5432	61.9898	67.969	78.7546	64.4814	156.526	115.381
Gm56990	67.9463	52.6483	51.9799	15.5613	11.2906	11.3155	21.6539	38.3709	53.4714	42.9769	35.7649	29.1681	11.5093	9.32776	9.98383
Gm53533	67.9191	60.6075	57.9708	68.8549	57.922	70.9832	45.0151	64.429	72.4084	57.2551	53.7287	70.1158	44.3611	34.1742	52.1858
Septin5	67.9174	65.433	61.4541	64.3259	76.7764	60.4565	60.4052	60.8443	82.4727	64.2617	43.8826	42.0013	65.7964	53.3395	48.3023
Klhl24	67.9131	66.6314	57.0004	25.3061	22.4725	25.8829	31.9693	43.8749	32.6042	59.3805	68.8046	44.1432	18.5045	14.4505	19.3614
Psmd11	67.7173	73.7003	61.6893	116.54	101.841	72.3696	79.7952	107.759	82.7669	64.473	47.0501	75.7942	55.228	66.9793	103.531
Anxa6	67.6997	63.1333	58.8914	48.8809	56.2747	55.2524	71.8233	64.1447	59.5036	46.5529	38.8219	68.4444	51.0692	53.0012	65.3051
Stk4	67.6632	61.7701	61.4659	37.3653	29.6784	26.3334	30.2446	39.6592	36.0103	66.7319	69.3479	75.449	18.2782	19.1836	24.6962
Tbc1d22bos	67.597	79.1987	76.1314	133.35	135.712	141.657	134.123	160.318	141.186	51.5717	38.944	54.5404	101.417	67.8281	107.303
Ppcdc	67.4999	61.2643	46.5568	27.6996	17.1068	15.8449	10.2792	26.6049	33.4878	70.4829	84.7397	17.4048	9.03457	19.5998	26.8869
Tnpo1	67.36	49.792	52.4192	37.4995	35.5074	32.3543	64.1435	54.1084	58.6862	75.8733	75.8579	76.0263	10.9945	25.3782	29.962
Cep350	67.3433	81.765	86.9776	37.0118	44.6942	47.6012	36.9062	33.595	28.5503	58.2033	95.4133	103.165	49.4635	43.1724	42.9136
Ttc3	67.0835	71.0754	70.632	80.2944	75.3929	80.5523	64.6374	84.1447	80.5389	32.0424	43.0848	45.3756	62.5722	53.1546	73.1211
Tspan13	67.0308	42.2603	43.6956	34.651	19.7169	16.7821	12.6143	13.5024	96.1369	104.712	34.6912	9.73142	20.8994	17.7459	12.7714
Rhox2e	66.9996	65.2307	72.2856	184.876	231.846	239.987	159.997	137.831	108.371	48.1717	47.63	90.3647	202.277	173.036	213.249
Psmb3	66.9658	74.531	63.6708	65.8672	70.264	76.5705	113.821	112.629	93.9633	71.074	63.7475	87.3638	51.7413	40.4493	58.4549
Capza2	66.8779	68.801	60.3099	99.2486	110.003	121.776	85.4724	86.7053	77.8012	34.9075	31.173	70.2879	101.801	96.1604	96.0733
Gm38356	66.8149	83.0169	105.222	288.145	192.139	194.051	160.279	173.773	103.452	66.5311	107.786	110.31	153.456	87.1202	250.847
Ubl4a	66.7813	66.2121	70.2038	47.0521	32.4415	40.6456	38.9927	51.6547	48.6978	62.0314	57.3888	58.3507	21.7986	32.5335	60.2133
Abhd5	66.7679	92.7292	86.9202	166.89	208.305	168.547	180.719	188.826	161.762	56.1031	67.0622	64.9402	140.899	76.4006	121.365
Mtor	66.7387	37.0923	32.4855	6.29813	0	0	1.13454	1.91415	40.5534	71.1513	20.2132	0.673473	0	0	0
Rabgap1	66.5972	63.8066	56.0019	153.06	113.625	138.93	102.523	105.55	91.9536	74.5045	54.8409	72.35	88.4152	130.957	134.362
Timm13	66.5648	52.8265	43.2995	4.91419	1.64513	2.19731	7.1562	15.4833	24.3403	61.0014	68.5834	35.7844	2.4105	2.72003	3.24411
Nsd2	66.5316	79.1762	89.2687	81.8189	105.906	114.337	85.8696	98.5974	67.8317	49.4238	51.3393	74.6049	120.258	96.2874	95.1602
Camta1	66.4645	64.7587	65.1421	46.4193	60.7227	44.6049	63.7759	77.1131	61.6163	48.9662	59.0993	60.7312	40.7412	29.2071	41.1656
Rsrc1	66.4563	61.1044	57.3589	47.1628	47.0323	55.864	38.3799	32.3478	27.064	57.5481	72.8628	79.5892	43.666	51.0447	49.4973
Mdn1	66.3568	61.8043	47.4193	39.1631	58.7995	62.4433	51.4195	54.8361	36.8776	35.8394	43.9195	58.4663	59.7453	53.1001	56.1793
Vps4a	66.3482	70.8554	65.6293	39.6496	42.6572	42.4192	29.4046	49.4396	47.8512	59.3379	64.0439	46.9095	34.0623	27.8891	39.5369
Prnp	66.2917	69.163	76.3444	66.9429	14.1162	16.8249	8.87709	6.44748	72.727	67.5456	59.8372	6.99953	6.21973	6.69089	6.86016
Camkk2	66.2034	52.1824	45.5642	16.604	10.7675	13.6582	14.5236	28.5192	36.5813	61.6981	70.0914	30.1011	14.7212	8.88231	11.5098
Gm48493	66.1833	66.0033	63.7065	61.4131	53.9439	62.765	42.5803	51.0277	41.0412	53.064	64.0063	63.4995	76.1493	60.2716	70.9778
Gm50216	66.0104	62.3928	61.1094	35.537	39.0015	37.0602	60.7808	70.3948	55.7479	41.4893	51.5905	68.1307	32.6601	24.735	35.048
Cox7c	65.9416	79.0845	82.2618	71.7751	95.2724	104.66	88.6385	106.278	74.2447	48.3185	61.1253	68.4376	92.245	76.2789	73.1633
Gm47628	65.8847	69.5474	60.1464	30.3046	29.185	31.193	22.7344	36.2347	28.0791	65.9674	90.4345	54.3446	35.5683	34.2632	37.5366
Gng3	65.8735	66.8563	68.6414	78.7353	97.9926	101.5	83.1579	75.0536	68.9449	56.0946	53.6292	65.1741	80.9863	72.3194	72.1788
Tmem30a	65.863	54.4235	44.5684	48.9715	54.8854	57.5435	44.4836	51.5021	58.6791	30.4998	23.9728	28.0941	46.7092	36.295	43.9072
Hnrnph2	65.7921	59.1627	53.175	57.9804	53.9932	58.8091	67.1661	52.8674	45.521	58.0293	56.4095	72.6269	45.604	37.9789	53.757
Atp6v1b2	65.7451	37.8633	25.004	13.5778	16.5025	16.0876	12.8309	9.41867	41.5122	42.7134	40.9631	2.45115	9.56432	6.58253	11.3504
Zfp418	65.6978	59.727	54.4316	12.8928	9.00561	7.80569	20.4442	27.3776	16.3877	54.4072	58.1539	76.9348	6.70214	8.96014	11.6467
Cers5	65.6444	45.7443	46.8103	71.6299	65.9815	66.3867	35.4135	56.2571	73.1218	94.5021	76.4151	36.423	64.2218	47.9827	54.6231
Slc20a1	65.6342	63.7734	63.2395	136.483	91.78	93.1861	64.6891	142.152	128.313	44.5981	37.9397	30.5343	36.0494	91.3746	191.544
Arfgap3	65.5002	67.0115	64.8902	175.773	141.943	159.483	103.479	102.703	87.6068	74.7123	75.512	91.7789	125.33	159.036	189.365
Cops8	65.4105	72.4134	77.2978	106.092	142.509	136.606	93.7418	80.7812	81.9062	38.2828	49.6689	65.451	144.75	94.5233	144.651
Gm11944	65.1359	52.9155	53.5321	22.9879	24.9613	19.1451	23.227	26.3979	30.9479	53.2059	56.963	50.7525	24.4745	14.9659	20.8572
Clasrp	65.1035	60.6823	56.5939	23.5846	10.014	12.1762	13.7328	30.8828	29.2253	38.9701	25.1808	29.0752	2.28936	10.5836	26.8154
Gm26387	65.0967	89.3588	130.876	50.1195	29.1306	25.069	26.8291	44.5008	44.0859	102.525	55.3087	35.1733	0	0	13.1082
C9orf72	65.0635	58.073	46.4664	33.6206	30.7964	34.6783	36.3773	33.5905	36.1642	63.1575	70.0618	74.4754	25.4627	24.1937	30.4189
Ttc19	65.06	68.6143	68.0374	25.2595	34.6956	32.9902	40.8456	49.7897	34.0293	69.5155	80.223	71.7555	33.3167	20.42	27.8808
Cdk7	64.9348	56.3194	52.1657	63.2031	92.5633	89.7867	87.3444	73.2024	83.2373	35.7731	27.5037	48.6493	69.3638	47.2152	64.1285
Chac1	64.8293	55.5179	40.0336	18.0382	13.7321	19.3793	21.8014	46.6746	49.0324	76.3757	83.7169	5.9995	5.04364	3.74624	7.18363
Sorbs3	64.8239	33.8466	27.2298	18.7574	0.432616	5.45053	5.09215	23.499	41.7847	70.7501	77.6994	2.60299	0	1.13297	5.64469
Sars	64.7922	89.111	101.253	131.853	125.49	152.574	108.406	98.9617	102.311	66.0026	72.2896	110.675	173.651	196.649	125.905
Impdh2	64.6445	67.7704	65.8882	46.308	23.9375	22.1339	27.7239	56.4717	59.8319	69.7669	71.6141	32.0451	2.71284	19.3908	33.5296
L1cam	64.5903	44.0598	42.8561	56.2144	48.2001	49.5384	42.9083	44.2813	67.8196	59.2134	50.3061	26.8769	19.8519	17.989	20.3342
Ppp4r3a	64.5888	77.6516	79.1969	116.51	125.782	147.054	72.7089	70.9122	65.6329	29.2212	37.0025	61.9883	149.344	111.515	121.161
Anapc5	64.4169	58.6338	41.3747	51.9051	40.7016	52.794	37.0641	47.0409	78.2272	44.41	45.0756	18.8154	41.1947	28.0124	33.8924
Ttc39b	64.407	63.2261	46.7812	42.1319	27.7201	30.4745	22.9636	26.9903	36.9232	50.32	52.726	46.3053	19.6115	23.8675	41.9245
Ifi35	64.3535	58.7738	62.515	106.361	93.959	94.1919	67.8196	66.4484	54.9269	62.2774	63.7108	73.7807	92.1308	89.7019	91.1436
Sgip1	64.3493	59.886	58.8572	64.8348	67.1117	63.9319	72.1515	68.7244	58.6867	62.127	68.6215	75.5823	63.4462	84.8447	68.9881
Sharpin	64.2779	41.1511	38.7064	41.0989	10.6353	14.5054	8.05825	30.0885	105.445	110.064	78.327	9.8163	18.2079	11.5555	10.9285
Prelid3a	64.1634	55.8786	35.9137	27.9861	15.3593	19.9882	18.0422	43.7817	53.6504	75.4477	68.2885	18.7356	9.51939	12.8251	23.5941
Rogdi	64.1408	73.0862	63.1075	219.585	97.6884	110.564	132.29	188.115	197.467	47.1051	48.6294	51.5699	21.306	65.8384	100.153
Tcp1	64.0852	87.2921	70.7599	86.5891	125.656	107.787	101.293	92.1428	69.8192	66.7149	85.0951	112.246	149.129	123.75	104.751
Gm43904	64.0123	76.4854	74.8276	0.935482	0.751127	1.36827	2.95711	1.62929	2.56665	82.8396	109.638	18.2201	0.587606	2.19707	0.727188
Gm49312	63.9821	67.0042	64.1139	11.1378	12.9923	12.5762	37.1761	36.5318	21.2647	147.211	155.777	110.277	11.5194	14.5529	14.9373
Armc10	63.9394	56.0386	54.1771	6.50461	6.69611	14.7388	12.3927	10.9755	42.5083	84.9617	45.7013	29.3279	14.766	8.83568	9.45336
Napg	63.8585	65.5375	63.3523	69.6843	75.1872	81.4793	64.1183	54.8481	50.2308	60.5276	62.3328	70.1911	65.7446	83.37	80.2422
Gm56686	63.8277	56.4091	52.0065	45.5754	38.7213	40.4865	53.0785	45.1188	42.5862	63.7773	69.1425	65.2228	45.398	38.2475	43.1337
Eif1	63.7976	48.9453	34.3288	24.4565	10.0667	14.7112	24.5556	54.7923	90.2029	64.0151	64.8349	8.01579	9.83317	5.85053	5.88575
Gfm2	63.7554	67.2247	61.939	41.7313	52.3296	49.4897	60.9761	55.3657	52.4434	66.3058	68.198	71.8189	29.5592	29.6599	51.3443
Churc1	63.6576	58.2116	66.5941	90.0784	104.284	109.109	95.5554	75.5607	77.9503	69.9995	87.4589	83.4247	87.65	58.4063	98.1718
Tnfaip8l2	63.6479	66.8554	64.4655	2.82851	2.28213	2.45325	22.6744	29.1994	19.7075	55.0017	68.1016	76.055	3.51771	2.01392	2.20029
Blcap	63.6074	44.502	28.6691	1.3774	1.1078	2.0198	0	1.19764	50.2529	108.861	7.05112	0	0	2.42504	1.07089
Sec22b	63.5396	60.7717	62.822	45.9263	26.9726	21.3151	30.1882	56.5066	52.8751	66.5294	65.194	45.6435	5.99801	15.0951	51.7883
Apba3	63.5061	32.362	21.1419	14.0842	0	0	0	4.39486	65.6356	74.6343	66.6034	0	0	0	0
Brms1l	63.4853	46.8704	42.6655	10.3929	11.5654	20.8029	26.888	37.477	35.0356	34.2372	33.0321	15.0074	12.1336	11.6705	11.177
Gng4	63.4754	103.787	51.7697	64.6974	63.8979	86.1304	65.5302	47.7142	53.8627	45.8461	46.013	94.6485	52.8667	85.5516	58.1672
Hectd4	63.4625	68.0488	60.6677	42.8592	33.9532	37.1528	27.4724	41.4836	44.3786	52.2587	69.0722	32.4118	19.6708	22.0673	41.3736
Etv1	63.4518	65.4565	64.1462	133.171	136.06	163.613	120.049	99.6607	91.9609	55.8182	47.6516	74.3626	170.738	231.95	179.176
Lrrc14	63.4166	28.049	18.3823	2.33006	0.908936	0.277405	1.96008	3.92514	23.294	22.8048	14.1345	3.1139	0.647069	0.564899	1.32478
Exosc10	63.4112	49.4251	47.5901	45.8438	25.2211	29.4273	43.3352	42.4378	28.2751	59.2303	51.5613	49.4653	17.9197	17.1298	28.8136
Tmem50a	63.2868	59.1479	66.1067	72.6135	81.0865	99.4704	63.6164	58.5087	47.271	68.0736	63.2205	85.5043	90.3493	88.4589	81.7026
Gm43577	63.2723	60.5197	54.9442	110.664	134.626	116.079	66.301	70.4868	61.966	45.2388	51.3927	66.1215	91.9183	51.8905	106.655
Tgoln1	62.7918	56.3457	57.9984	37.8023	43.1764	48.3366	63.9652	51.3849	48.9036	66.1463	67.5572	85.0758	36.7668	43.1915	35.2461
Fcho2	62.7751	66.6174	57.3828	44.3433	42.9121	51.496	37.7687	44.3275	39.0436	36.342	38.5005	49.3532	36.9666	37.0802	41.1276
Or2q2-ps1	62.6273	74.8486	62.4416	125.425	163.422	153.164	102.253	70.537	55.9909	46.8554	50.7417	65.4124	181.897	146.496	171.187
Ahcy	62.6263	63.3316	68.4053	77.0692	113.061	85.9568	107.832	67.1328	106.536	56.5096	71.0333	71.0665	111.502	80.7184	96.1659
Zfp365	62.6258	58.6523	60.8126	73.9403	67.8537	60.6253	79.9726	74.4365	84.7306	53.9216	48.8384	59.6949	51.1812	70.5978	84.3814
Ltbp1	62.5991	66.6093	54.1916	69.4743	65.5535	52.2038	51.4925	55.7481	53.3713	44.4867	62.2605	53.3052	38.1958	32.9092	59.1063
Luzp1	62.5281	43.8574	32.3652	12.645	14.3768	13.5154	20.91	23.3526	36.2914	41.4753	35.3108	32.1796	9.89454	10.7694	14.8301
Mrps9	62.5042	65.3841	62.6598	54.7442	52.529	57.6844	65.196	64.0409	50.8536	62.79	62.2918	83.7866	57.1276	43.7378	58.7551
Slc44a1	62.4232	65.75	78.9294	63.5691	77.8788	81.1351	54.197	54.6102	48.6135	48.568	57.3383	64.7134	86.0225	77.5969	66.2768
Ppp2r5a	62.4208	65.463	60.1375	43.4505	43.9351	42.3543	47.617	56.1244	47.0253	61.9908	65.15	63.9347	42.6313	29.4346	44.4926
Gaa	62.419	57.3733	58.8484	58.1048	32.0637	37.0264	37.9361	55.0345	70.8352	79.6464	79.6859	43.8637	7.21483	26.139	21.4801
Zfp106	62.4156	85.1105	95.1294	65.4615	103.695	88.6334	44.0239	53.6404	55.2877	52.4035	71.4896	74.6059	114.181	68.6187	83.5192
Anln	62.33	63.5359	66.6988	167.323	100.318	107.292	65.8614	120.69	113.195	40.1361	30.8105	38.787	32.5142	146.311	236.186
St6galnac3	62.325	33.9108	24.5014	13.5124	10.0066	7.8171	10.6654	8.97611	6.59924	33.3485	41.6541	39.7044	10.8505	7.89393	19.4884
Api5	62.3242	39.9841	37.5566	27.3379	22.793	24.511	19.3604	24.8156	48.8849	72.1181	64.2908	15.93	24.1711	21.358	18.0306
Ppp1r18	62.2944	52.1845	58.9021	27.9938	13.7947	21.6558	15.504	28.9721	59.6833	65.7373	27.9309	8.16625	0	0	0
Gm45767	62.2628	71.3372	83.0069	3.19277	2.12424	1.9436	16.8832	26.2786	12.3577	57.6699	71.9458	66.8531	1.90751	1.71415	1.02496
Aebp1	61.9852	32.6197	30.1571	32.1231	11.5147	10.5377	7.40003	16.758	89.8614	102.979	24.0526	9.82504	9.14768	9.577	11.292
Patz1	61.944	55.489	42.5535	22.7939	7.59989	8.46665	5.66562	6.28187	39.3214	62.6032	53.6186	10.1497	5.28854	2.58215	5.22225
Agap1	61.8653	65.2019	63.2383	72.161	82.52	78.2115	104.014	96.6933	97.9149	47.7878	58.2527	59.9808	59.4279	41.6255	68.486
Fam131a	61.7588	44.8356	27.4871	41.3261	7.89281	30.8477	28.8803	56.2753	87.7064	63.4062	63.4123	4.78091	2.59073	3.25634	12.722
Xrcc6	61.7471	98.5594	97.4956	99.2688	116.208	122.623	121.414	85.1796	57.6066	67.5713	104.65	116.679	101.919	84.8728	112.683
Msantd7	61.7357	63.5038	57.2005	80.7045	72.3548	75.1427	137.057	141.518	113.876	49.1003	56.8154	88.685	77.3994	62.0848	92.2509
Smcr8	61.6971	60.5369	53.1649	34.2888	42.1549	47.6399	43.9047	41.109	30.4519	59.135	64.8923	88.2155	39.166	41.8364	39.928
Raf1	61.6485	55.4989	49.117	28.7753	37.9572	33.9268	38.2348	47.6959	40.452	26.4798	26.5687	36.4679	32.1569	26.4117	33.0412
Sf3b6	61.6246	60.8175	57.9702	144.403	165.836	166.533	112.97	121.825	99.1941	69.319	72.2561	80.7637	165.556	143.831	137.679
Rpl24	61.5541	86.9037	91.9619	142.632	213.12	198.45	145.835	149.386	102.22	80.3193	91.2918	160.024	249.755	254.589	206.962
Gm36976	61.4753	62.1559	56.1246	73.4803	90.5131	82.7666	63.7524	87.2086	71.9213	59.1777	61.0772	60.4454	81.303	49.4242	68.3547
Poldip3	61.4622	57.0861	51.1169	78.5044	62.374	76.188	53.6453	68.7973	87.3652	54.6658	47.8262	41.4084	49.2924	49.4575	56.9091
Gm22499	61.3864	39.111	66.1348	15.0588	0	46.1649	12.2237	13.1641	14.1487	26.1127	0	41.3842	9.75987	9.28326	11.9842
Ogt	61.3725	53.3957	55.5994	123.084	133.443	123.437	97.7724	84.8174	76.7706	51.2657	50.1297	60.3657	109.837	94.789	157.071
Renbp	61.3709	56.8507	59.2867	52.3421	43.7362	39.5726	49.6266	45.3081	44.4756	64.2095	65.9464	57.366	35.6546	37.9627	48.8526
H2ac25	61.3693	51.9568	43.9029	12.5966	17.8322	10.4582	41.0187	89.8582	77.0539	55.5784	45.5103	27.2507	8.61106	12.0942	20.5129
Clic4	61.3677	51.6182	55.3675	22.8009	13.3455	14.2296	9.75264	9.8192	88.8701	145.535	18.2904	11.3679	14.3699	10.4859	9.91092
Tex10	61.3308	39.5448	28.6273	31.4188	1.86673	12.5194	12.7839	49.1189	86.9246	63.8352	58.3712	1.52256	0.396417	0.982393	0.440491
Phactr4	61.3067	54.6719	50.7715	52.2372	54.503	58.1619	59.2991	53.8701	37.2505	56.5167	56.4626	80.3224	61.83	50.6431	63.1488
Snap25	61.2766	68.9083	71.7095	113.932	125.488	115.374	95.1757	87.0003	74.9926	73.8301	81.3059	108.322	132.93	140.18	132.19
Cox16	61.2144	66.2448	88.8364	171.618	161.639	178.914	129.729	140.469	110.2	80.2194	93.5766	144.18	201.291	281.904	240.191
Ogdhl	61.1817	41.2912	33.6741	38.9805	19.0978	21.6505	19.7003	39.9443	63.2519	70.6912	66.7937	26.6011	15.5527	20.0025	34.9832
Jmjd8	61.1732	55.0831	47.8528	0.470397	5.05509	3.28503	9.04419	13.4329	11.4892	39.4931	50.3493	39.7741	2.91725	2.31788	2.01109
Clns1a	61.0487	66.4187	52.9978	17.811	15.4778	16.223	20.6635	65.9168	75.1419	70.3687	62.3212	12.0686	7.23337	15.7289	14.5427
Traf4	60.8157	61.5797	66.2029	4.94493	4.2195	5.40533	29.9175	40.4414	31.5993	67.6276	70.9433	63.7205	4.30748	3.51758	3.65744
Tmed1	60.7396	73.433	62.6599	0.705283	0.228925	0.581651	1.82824	7.82087	3.34919	75.3755	120.158	32.9282	0.643332	1.70907	0.746328
Zfp398	60.6862	42.8754	36.6138	8.06634	3.00817	3.02678	4.11317	8.60241	28.6184	130.15	73.2754	17.4332	2.4767	2.16925	1.84606
Ggnbp2	60.6346	56.8403	26.885	13.4126	8.75932	14.4415	14.7459	18.3755	29.373	29.9908	28.5294	14.7881	41.3977	13.9579	17.9428
Eif2s2	60.5979	58.1046	56.2817	90.6827	91.9801	107.472	134.73	114.398	95.0196	42.5813	41.468	70.1065	90.6701	108.569	93.9665
Hira	60.5975	71.5126	89.7523	43.7159	64.4909	58.8151	47.6493	40.2028	35.9869	54.8785	73.0603	65.9256	53.4942	40.2424	51.2908
Szt2	60.5218	55.4347	60.7553	75.3456	49.7521	43.0169	18.0709	30.5727	25.3232	56.1493	59.0103	55.6353	19.4787	20.3828	47.0462
Apbb2	60.4555	50.7897	37.1575	18.573	15.547	15.7529	30.4325	57.4978	62.1183	46.9647	46.5325	28.158	9.38858	9.97885	21.3706
Farsb	60.427	64.8875	66.503	46.3083	47.348	45.559	40.9113	39.422	32.467	63.8664	76.8059	80.7484	40.2311	39.5279	49.4508
Gm42913	60.4	64.5144	62.6262	22.3356	28.0453	22.4286	61.2776	72.3131	59.966	44.5527	47.9176	66.752	17.8144	14.7928	22.1241
Gm20186	60.3426	62.501	60.675	22.6996	27.5109	23.9011	41.5181	52.5734	38.7267	64.3057	79.6295	70.2289	29.9473	23.1585	21.5525
Zfp526	60.3031	33.9857	20.239	10.0159	1.62186	2.69248	3.34271	16.5785	40.7211	61.9268	59.086	2.27393	1.63511	1.14344	2.28585
Ecpas	60.3028	78.4579	75.6782	34.3776	46.6388	54.4823	52.5932	67.8465	47.1492	46.8716	53.7949	75.386	44.8723	49.8383	40.4087
Gm42887	60.2836	61.6006	55.6052	50.5723	55.6843	60.2205	49.1658	64.2211	58.5941	42.8376	53.912	51.8805	57.9062	41.7975	50.0576
Ggps1	60.2831	43.2145	48.6438	38.6298	42.2821	30.9183	46.7842	43.3533	34.8994	37.276	49.0839	73.7183	43.4954	30.4422	36.6024
Sugp2	60.2315	63.7802	65.5282	13.7551	11.2897	9.92253	26.6125	38.9849	29.4047	52.1903	62.3645	53.3673	9.0105	7.34619	9.7878
Mdm2	60.1175	21.2153	19.5719	44.7023	14.7943	12.4835	5.92377	15.3458	103.81	31.0666	15.0214	4.70193	5.35746	9.53216	12.7244
Rab2b	60.0947	53.9156	48.89	47.9525	50.7152	47.3152	58.9037	49.7195	54.0017	43.0165	48.1673	66.5971	47.9579	35.4617	45.9975
Cgrrf1	60.094	58.8566	55.3831	11.6363	9.05762	6.10801	30.0149	45.6051	33.4535	52.4294	61.674	48.6948	7.14825	7.99812	7.13584
Etnk1	60.0255	66.6129	65.2415	82.9567	104.135	98.0359	62.3999	67.002	56.7387	31.4518	39.6883	59.5401	111.355	71.8243	87.0259
Dhx38	60.0079	62.9095	62.7104	101.305	89.914	88.5063	94.7516	83.2511	75.7118	43.5499	51.358	61.814	69.4212	93.3334	94.5094
Kri1	59.98	70.1066	58.8884	107.597	73.4332	59.4185	100.951	140.559	102.927	54.1329	57.3142	68.4252	53.3276	90.4898	136.383
Cltb	59.9185	45.145	41.7849	9.45757	7.83737	10.4667	19.5052	24.1802	36.875	39.4332	44.3491	26.3766	10.2442	6.76032	6.14434
Dnajc28	59.892	66.2011	58.5982	12.5779	8.04726	3.47138	38.0922	54.532	36.5552	121.456	147.939	89.5126	4.89123	9.22311	16.9854
Gnptg	59.8444	52.17	49.1544	41.2887	22.9273	27.6645	29.1752	52.1346	51.0032	58.5879	51.8347	24.368	8.54589	19.9082	46.2489
Zfc3h1	59.8312	72.0052	82.4165	53.2056	62.4427	67.2109	53.3234	65.4441	47.3202	66.5837	97.0577	71.6956	77.2429	71.2704	63.7922
Gm45053	59.8119	67.3507	71.7307	6.49927	6.95299	6.9012	25.2083	34.5184	18.6825	64.1284	80.7671	72.4851	4.15517	4.8311	4.51057
Mbd1	59.8024	55.2542	47.9586	11.4774	13.148	12.9928	22.8155	27.1716	32.5792	65.2453	49.392	50.8791	11.3778	10.6232	15.2223
Gm45739	59.759	87.8088	60.8159	66.9676	71.5527	65.3826	71.9396	80.9731	46.5827	45.1604	53.2447	61.7844	51.3258	36.1133	37.0443
Txndc16	59.7483	55.9518	59.1349	43.6777	43.6604	48.2652	50.7739	40.0246	29.2364	44.1908	31.9868	58.7449	30.058	26.581	40.3479
Gm57057	59.7318	59.7507	57.7021	58.644	50.8638	57.0738	51.1826	58.6436	42.6539	48.1346	57.5124	50.0838	49.7248	29.6911	53.269
Mapk8	59.7313	33.9046	26.7068	15.8779	14.8547	15.3651	17.3665	40.2176	59.6564	61.5418	38.1328	13.0714	16.2369	14.6711	11.0583
Rac1	59.7197	63.8935	63.4425	80.2374	110.837	88.1687	82.0294	80.2564	93.8257	42.1741	46.1199	46.5559	73.1777	44.8049	70.3376
Gm17148	59.6774	52.8024	59.9381	194.906	426.107	258.508	183.341	200.957	169.325	38.1665	60.7409	38.95	323.081	216.952	206.788
Zfp979	59.607	59.2907	50.9929	29.8246	31.4925	33.0786	51.7325	53.0268	43.5389	56.3686	70.134	74.4596	32.018	21.7183	36.5084
Csrnp3	59.5987	58.2097	61.9294	28.1442	27.1198	33.2748	26.9015	35.4505	13.937	52.8761	63.0927	60.3621	26.9897	23.3079	27.4169
Arfgap1	59.5871	65.3971	41.4061	27.8552	22.0814	13.6264	19.0261	32.8808	21.9893	59.3492	59.0156	40.8664	8.88493	14.1176	28.1001
Prkdc	59.4772	57.2987	46.0794	58.5089	53.0037	57.1189	57.5151	48.5662	42.537	64.875	77.2522	89.9528	48.2014	75.6391	83.9296
Aagab	59.429	76.4539	57.9907	140.37	135.659	123.625	81.3987	89.2554	72.0873	39.7306	39.78	53.1096	101.265	62.4252	154.353
Abcc5	59.33	55.0514	54.7106	100.74	111.819	110.4	112.643	103.462	88.035	56.9044	47.2282	60.0578	87.4398	101.046	103.34
Nckipsd	59.31	53.6372	40.5549	25.6435	24.5155	19.555	24.3224	24.583	34.8204	66.1966	28.5345	27.2603	17.5692	17.3533	22.7507
Hsp90aa1	59.3039	51.9907	59.14	111.225	152.082	126.404	90.5812	84.4558	94.3253	54.5745	57.5209	74.7742	174.726	154.648	124.958
Zfp35	59.184	63.2761	60.4555	12.3311	13.4928	14.4765	33.5862	37.3359	23.2641	68.147	82.8105	72.3239	11.697	10.0929	14.4867
Actn1	59.1636	68.0188	82.1226	154.318	187.384	172.823	104.199	85.487	87.2706	44.624	46.6844	62.8293	124.989	110.468	145.253
Letmd1	59.1477	63.9639	65.4648	64.9639	62.7774	58.6756	59.539	85.123	75.4339	65.8635	77.4846	49.5553	46.4922	44.896	74.892
Gm26493	59.1468	86.3636	25.1466	101.206	84.9918	99.2891	46.8998	25.242	109.126	49.8706	63.4049	98.1381	65.5558	71.9462	57.4337
Plod3	59.1047	43.2311	38.0119	51.1078	26.9204	34.9792	22.4691	39.4468	72.8119	65.8075	56.4718	11.835	22.8895	14.511	17.2594
Mrtfb	59.0556	58.6538	52.9613	20.8704	15.3068	16.2694	14.5385	12.1071	14.1222	65.2792	82.7808	66.6818	10.1787	12.241	14.541
Tbl2	58.9895	35.7779	22.1419	13.7848	0.647512	3.14635	3.56892	6.12514	38.4678	55.3357	48.3622	0.601104	0	1.72284	0.730967
Pomp	58.8888	64.8281	55.5171	2.8723	2.49924	3.16227	29.9011	41.0835	24.3934	84.1784	95.8822	115.156	2.46799	5.96239	3.24804
Dars	58.8337	63.5111	58.2627	38.4513	52.2366	52.4951	51.3519	42.8991	37.7672	50.0684	61.769	81.4298	62.2061	64.7819	49.8353
Zfp317	58.802	60.3356	56.2387	54.592	55.2385	59.0077	50.3687	51.7773	36.6905	60.387	78.7126	90.9699	56.7411	64.9093	65.3476
Gm48063	58.8001	64.5238	65.6746	32.5904	38.1222	38.2212	26.2333	36.6241	22.1824	51.0285	51.7912	66.1874	39.2202	33.7267	38.6884
Mcph1	58.7788	50.786	51.9476	40.0002	39.7133	40.3547	48.0779	31.9804	40.9079	57.5604	71.0973	70.0641	46.3679	41.5757	45.5105
Pithd1	58.7577	74.4589	84.5642	68.774	80.7183	81.3222	61.3076	61.8131	45.3158	53.4447	67.7167	63.264	110.529	70.8388	66.8534
Ahctf1	58.6986	65.2641	73.6787	35.3971	43.5095	41.7415	38.0743	38.9472	34.1516	46.9773	59.0481	58.1305	51.4475	35.1461	37.3375
Pdzk1ip1	58.6417	63.3538	67.9434	91.8881	109.216	106.689	100.901	78.6512	80.0873	67.6034	64.8907	96.253	122.462	100.617	99.2657
Rfc1	58.6353	38.9599	37.1012	45.3177	43.338	36.7654	41.887	44.8469	40.6878	23.7894	25.5103	56.2763	31.2569	50.608	44.4135
Arhgap19	58.4843	54.2867	52.4345	51.9436	40.5299	43.316	54.6107	49.321	45.0304	65.6641	67.7922	78.8413	35.2325	40.3952	47.621
Mgrn1	58.4761	64.6597	53.0977	28.5428	35.1719	28.0605	39.0839	46.4523	34.5852	38.7848	37.9172	44.6663	24.7219	16.7763	31.0533
Rnf2	58.4634	65.9706	54.8235	42.9089	30.3727	35.1104	47.1073	44.1077	38.1685	60.0657	71.0072	56.6205	27.7549	43.9412	53.7371
Gm11331	58.4397	67.7198	80.3667	45.9702	53.9769	73.5537	60.1553	56.8485	53.7494	53.7269	76.5083	68.562	63.7921	51.5281	61.0601
Gm16164	58.4362	69.5738	75.7661	27.4917	30.0668	33.7628	15.3051	25.5695	12.5709	23.9698	30.8216	57.8226	21.6061	13.1311	23.7567
Top3a	58.4037	55.7376	50.0448	17.908	15.5575	18.9263	25.7717	18.6578	17.0287	63.1036	85.6248	79.9366	12.8405	15.0574	18.464
Tollip	58.3963	55.1203	43.238	2.19571	2.86478	1.83304	13.3828	26.6906	18.3871	79.9127	87.2757	23.07	1.1834	1.57503	1.32476
Ptprs	58.3075	62.8898	66.4641	22.0459	2.2022	3.19992	6.8563	6.59647	115.37	60.7937	45.061	1.90253	0.524068	0.473126	1.43505
Rnu12	58.2484	63.3909	76.6918	23.4064	36.4292	105.189	20.046	321.284	92.1378	0	67.8913	72.454	80.3042	34.747	49.2196
Ube4bos3	58.0611	65.8216	65.3387	60.6464	68.9696	63.3514	39.445	49.1863	38.2774	40.3404	52.0711	62.3423	45.4579	43.4537	50.9414
Nsf	57.8995	55.2385	44.3508	24.7593	23.177	26.7259	20.4345	20.1317	14.3601	45.4332	41.9271	78.2226	23.6728	32.4562	25.0488
Chrna4	57.8839	65.2525	63.0111	1.03968	0.416889	1.13932	2.87394	6.32874	3.3237	75.5618	124.792	70.4526	0.656603	0.951463	1.21073
Polr3g	57.8787	61.1359	64.5536	56.4776	56.051	55.1227	52.9642	30.2704	38.0659	49.4949	42.3785	46.8968	41.1511	50.2751	57.8516
Vps35l	57.8471	50.7729	48.4194	83.0934	88.9662	87.7679	63.6907	61.2966	39.0233	40.5301	29.2014	57.7607	69.5631	74.0637	82.2301
Nicn1	57.8362	52.2927	40.7785	70.9616	84.8044	57.7582	79.3997	67.8503	44.7022	55.1194	47.2515	83.1282	69.687	63.0788	70.1603
Smad4	57.8282	57.0023	58.9378	24.0761	20.0346	21.9129	22.1419	39.4809	35.4964	34.3718	42.7475	21.7971	14.6957	17.8797	18.6701
Enpp1	57.7641	32.4327	31.8841	30.9119	9.05781	8.08873	4.5628	6.22698	79.3888	98.7649	15.8086	3.86055	9.94508	8.59462	8.12033
Chd6	57.7492	71.2537	61.7809	21.5322	32.1417	33.5081	24.0856	22.2499	10.7196	45.3896	57.8986	77.6395	26.2123	30.8928	25.9634
Gm37158	57.6269	59.8313	59.3324	23.5399	18.9091	23.4442	23.3626	36.4211	24.1861	50.6988	69.8135	66.1313	26.9843	30.2725	26.3942
Slc6a6	57.6015	53.2273	46.8503	22.1208	27.349	23.4784	20.1468	18.2599	24.2642	40.9614	22.0664	28.3458	20.0033	15.8278	17.3787
Gm17228	57.5818	42.3564	38.3908	7.45238	5.05595	3.76752	9.50799	6.00083	3.14325	54.5486	58.8652	42.7382	2.88782	3.12131	5.78275
Slc38a9	57.5184	65.6715	60.3329	46.4082	44.2162	40.0758	42.2663	43.1551	30.881	68.5714	77.9487	72.9268	43.99	41.4683	50.6784
Ccz1	57.4343	65.3027	57.7765	65.3428	81.9277	68.7135	51.6203	57.7025	56.7305	31.0112	26.9437	41.8386	63.9858	32.9694	50.9265
Pitpnc1	57.4209	52.5152	59.5276	34.3042	38.4403	41.8124	43.3754	32.2225	26.2906	33.6858	38.768	55.0173	38.361	36.0528	35.4862
Csde1	57.3961	54.82	50.3446	222.065	248.051	262.4	147.692	117.245	122.436	30.2826	28.516	54.3394	239.352	256.688	257.149
Zfp346	57.3487	54.8399	54.7879	22.6474	24.0374	25.5885	24.32	22.9729	37.1061	50.9349	52.4922	23.0647	17.4986	11.6525	13.9573
Gm13632	57.3168	56.2406	74.0651	104.969	102.507	146.23	101.508	89.391	68.2031	68.6427	57.7314	86.7243	126.792	379.345	153.563
Arhgef11	57.3126	56.3106	54.2991	97.8563	103.152	99.3688	74.5923	54.3535	51.9034	39.661	51.2024	65.5055	98.7049	93.4282	83.2423
Sympk	57.263	33.4577	12.0407	0	1.06529	0	0	0.891266	30.2095	6.73912	14.1758	0	0.22309	0	0.693651
Atp5f1d	57.2402	30.7603	21.9048	26.9017	1.57488	3.48799	3.12328	24.6113	80.4246	65.6717	50.3368	0.684475	0	0	3.14107
Arpc2	57.2274	34.3554	37.8075	105.723	14.5021	30.3852	23.3296	12.9016	164.678	27.8722	15.5013	10.4912	12.7009	16.6934	14.3426
Arsa	57.2244	57.2554	62.2578	58.4478	36.3274	38.9415	27.9139	15.5788	52.6989	60.9609	60.9705	24.1197	3.06713	3.78958	3.47775
Usp48	57.2222	51.9388	39.9674	34.383	44.5244	43.8897	27.0574	28.5692	40.6326	24.179	16.3895	22.2707	38.6424	28.4917	32.3528
Wasf2	57.1744	39.747	33.3418	20.3088	13.0892	15.1419	11.8005	12.7765	29.3116	42.4629	43.0845	13.9616	7.05266	6.35844	6.57292
Gm43622	57.1686	61.6081	52.7846	35.4678	37.7974	35.4915	44.8504	60.5187	51.7221	52.0397	57.4662	58.142	37.3938	19.8977	37.1695
Resf1	57.0933	60.4979	59.5351	14.5052	16.0849	16.2273	25.3926	26.4892	28.3513	66.8593	60.9331	42.7188	12.9233	10.5141	14.2765
Map2	57.0545	48.3319	37.8859	54.2872	44.7389	56.9507	43.0126	45.2831	33.338	55.4754	60.5952	66.3491	41.7616	48.3022	52.4545
AI506816	57.0539	51.1296	44.8409	87.1483	66.8025	71.6377	72.8714	62.4732	57.7873	56.5644	51.163	70.3083	33.1543	64.1569	43.6695
Gm57435	57.0261	61.13	52.6394	3.67476	2.94752	1.34305	11.2383	26.7328	18.8497	81.9283	84.6749	37.6916	3.78728	2.83561	1.07004
Gm13988	56.9663	32.3771	32.8743	18.0327	33.5586	17.4128	35.5235	36.3698	22.4476	42.191	38.884	53.2775	33.5511	38.5208	22.5464
Ret	56.9662	60.3801	63.9954	31.2227	36.0051	36.8152	39.9565	36.659	28.0285	34.6008	39.1993	56.9004	29.7229	29.8261	31.4375
Zfp706	56.9499	47.6984	40.3159	24.9909	23.324	22.8397	21.4012	27.291	42.881	79.4484	56.3152	21.5008	24.8134	18.3101	21.2932
Nprl3	56.9376	45.2797	40.5788	6.64564	6.12403	7.38225	11.9217	22.0678	9.69737	84.5352	92.6459	66.8461	1.68518	2.37856	12.7805
Sesn1	56.9359	31.2379	34.1022	15.1696	9.09426	9.92561	10.991	17.9954	49.9226	84.2235	37.9304	13.601	9.52148	3.70018	6.75752
Wasf3	56.9227	51.5288	47.7008	27.1781	21.0267	22.5549	18.1565	31.1284	36.8386	56.466	52.2625	18.4761	15.4006	13.1247	22.3129
Gm55720	56.9127	33.1866	11.9668	0	0	0	0	0	0	0	31.8737	11.5843	0	0	0
Tox4	56.8255	52.9027	51.5375	16.4226	20.0869	19.2496	31.4166	33.855	24.3626	73.6292	80.902	81.1365	16.177	18.947	17.9329
Gm14440	56.6377	55.3987	51.9459	41.2434	47.356	42.0828	43.5338	48.8076	41.4709	42.5071	52.6276	54.744	41.1492	25.2493	35.76
Gm48592	56.6217	47.6412	49.4126	32.2128	35.8013	39.6358	42.9505	49.7061	29.8924	28.9796	62.3989	50.3973	35.4474	39.7564	42.8614
Emb	56.6139	51.6825	48.1604	63.4266	42.7923	47.392	38.7741	100.226	93.54	34.9009	31.9739	21.2379	13.645	77.0246	131.397
Gm7967	56.5756	49.633	42.3332	59.351	63.0066	63.6688	55.7759	51.945	42.2357	41.4252	39.7825	69.7072	43.8755	40.0456	54.903
Gm37515	56.5744	59.0449	53.1908	40.828	34.4701	39.1826	35.9047	48.8248	31.7991	52.7357	68.318	65.7359	36.2195	26.39	44.8654
Adar	56.5088	72.5744	87.0025	38.9879	41.5776	50.3392	47.6382	61.42	40.8107	62.133	91.1793	98.2472	56.55	51.6177	56.9053
Efna1	56.4983	49.4529	60.1473	31.0269	33.4209	32.0772	58.4556	44.206	46.129	44.122	45.0032	40.7392	22.7442	16.865	25.4605
Ddx51	56.4967	61.7244	60.5337	1.48174	2.38615	3.26306	9.36946	15.4501	4.05196	56.4685	89.4589	54.9102	4.7017	0	4.61017
Snora2b	56.4578	0	11.8748	27.6517	34.5764	31.4728	0	12.0684	0	11.8794	0	18.5854	44.8064	25.9807	10.9915
Iqcb1	56.4179	56.2824	41.9042	34.1407	26.3474	34.0744	29.5497	51.9068	44.1951	48.7364	39.3819	27.1978	13.7648	10.6531	19.6195
Gm15458	56.3939	55.0138	44.8458	6.27394	4.03374	3.67923	7.65177	19.7799	7.38811	45.1821	45.892	41.8534	4.44896	4.02052	4.62996
Rtel1	56.3674	37.0505	33.6539	54.2561	48.1176	42.5153	44.9313	49.5904	35.4871	37.8155	44.3879	47.8702	35.4022	22.5941	53.2613
Gm13351	56.1779	30.777	34.55	50.2909	63.6927	60.3177	19.8755	23.27	23.7266	31.6002	23.4393	39.2503	72.9873	35.3226	45.1556
Hook3	56.1476	53.2019	55.725	16.0617	20.775	15.1405	66.6982	84.5842	57.2591	55.3817	43.5878	41.1998	12.7624	5.05914	20.5138
Gm12338	56.127	64.1116	0	42.8429	50.0107	68.515	44.1616	0	21.7091	50.0302	0	50.4413	93.9941	124.555	0
Gm48498	56.1145	58.8319	55.2406	42.3646	35.0148	40.0795	34.6799	50.4691	32.001	49.565	65.991	64.6309	39.18	36.3241	45.7588
Clvs1	56.0652	41.9611	43.7478	2.44691	8.83557	7.73501	20.5423	21.6616	16.335	38.7669	50.2454	56.2547	8.28625	4.47351	6.81619
Smad5	56.0623	62.938	64.707	55.7207	58.1374	63.733	58.6977	65.9361	61.6597	57.003	55.9726	56.2382	60.3387	67.6907	54.204
Gm56429	56.0311	86.3056	57.1783	5.76052	0	0	0	0	0	41.8499	38.1692	52.7047	8.68596	12.0828	0
Gng8	56.0199	51.0328	46.5098	52.7293	60.9094	51.0004	39.5982	32.613	53.1594	40.6468	40.2456	39.4253	29.9791	27.3092	37.0796
Gm56028	55.9291	73.8254	53.1791	70.8062	73.4555	45.2086	30.8438	68.2822	68.4385	34.7813	42.0632	32.2896	48.9187	18.2937	49.5656
Lin52	55.847	58.0243	65.8622	26.6709	30.3478	34.6749	41.0834	36.7594	30.8215	71.789	77.9279	75.65	33.4486	29.5903	34.5414
Cdip1	55.8467	55.3024	53.8064	21.6349	21.0881	18.8962	35.3622	33.0145	25.7409	46.7876	59.6939	66.8444	16.9787	12.5804	22.8049
G6pdx	55.8392	48.0662	48.0483	43.3346	44.6025	42.8231	54.7818	41.2426	45.6765	51.4177	64.3675	70.662	50.0564	33.234	41.4077
Capzb	55.8295	50.3148	33.4824	45.6965	15.5392	18.5238	20.5811	25.436	67.5892	43.2619	43.986	14.2217	7.39727	15.3378	24.0606
Dusp5	55.8205	66.0744	82.2283	46.7308	47.9971	41.9746	52.1746	55.5687	51.6002	41.4758	47.298	46.9055	56.3888	43.325	42.0545
Frs2	55.8039	40.3437	34.4055	27.5251	25.2296	23.0835	19.8441	20.4315	32.2321	53.7675	60.5171	20.3273	21.398	16.7564	19.7699
Tulp4	55.7764	62.1572	54.3777	9.71713	10.4733	14.3749	21.5081	33.4401	19.0894	55.3476	62.9134	84.6608	13.9639	10.8845	11.4004
Gm37110	55.7299	61.0486	61.723	76.9461	94.6046	90.5963	81.9536	100.802	86.1506	46.4363	56.6684	70.5442	97.8181	68.8582	79.2169
Kdm6b	55.6743	58.9254	45.2501	20.4302	11.1742	12.7479	11.6117	19.8286	41.4984	55.5223	60.2801	3.71949	3.23121	4.48599	6.63233
Zfp87	55.6728	40.7456	43.8786	5.32552	10.6051	6.09185	50.4628	48.7021	33.8378	21.8932	26.131	40.5825	16.5645	2.80043	6.59905
Ovgp1	55.6434	65.0679	65.5528	31.2777	52.3253	40.1464	45.2666	57.2283	43.3832	45.935	56.9933	61.4054	47.4244	16.759	31.0577
Gm48774	55.6417	64.6748	55.8192	77.5301	55.8541	59.1647	56.8854	62.5455	52.1078	45.4459	70.6241	56.6749	52.3333	33.0299	74.4049
mt-Ti	55.6275	0	0	0	58.7025	0	0	1.79284	0	0	0	0	18.1775	9.55275	0
mt-Ta	55.6275	0	0	0	0	0	30.9685	0	0	0	0	0	18.1775	0	0
Rbms2	55.5593	52.0651	52.2931	50.4861	49.325	48.2248	70.2489	49.5855	53.3834	50.2682	56.1325	60.7656	43.8215	44.0865	50.6505
Eftud2	55.4963	39.7934	44.6726	47.5468	44.6875	47.7273	36.946	49.4544	49.0605	38.2078	42.4061	45.9528	41.8116	26.3338	43.3663
Gtf3c1	55.4391	53.6432	45.8128	29.0201	20.4411	31.7232	29.9408	33.3865	54.5066	70.5878	73.9443	27.6082	5.19122	12.9713	27.7517
Gm28321	55.4143	55.0806	54.9035	46.2902	49.9883	50.4637	50.0789	44.2557	38.602	44.9628	47.5355	70.8175	31.8292	29.3416	41.7398
Gm32027	55.3425	60.9045	51.4058	44.5643	46.3875	46.1067	44.6096	55.7645	39.3749	42.1179	50.1747	59.7929	39.0429	19.3291	40.5764
Cldn24	55.3391	47.172	30.9448	0.405075	0	0.603995	0	0	0.681705	52.2722	79.6995	57.2511	0	0.265123	0.278351
Zfp738	55.3275	56.9801	44.5143	23.4548	21.0399	23.9312	44.303	51.4873	37.3174	60.6027	57.016	78.9607	15.4598	17.0671	24.5579
Rbm15	55.3232	43.772	27.6605	23.3802	26.224	24.6368	14.9292	19.9503	40.5254	18.4735	19.8014	17.7002	21.9319	18.7201	22.7692
Elavl1	55.2472	57.3941	58.3484	26.5371	26.1015	29.2925	31.5382	34.7563	25.337	39.67	48.1896	46.4518	32.2472	25.3422	26.3024
Psg16	55.1679	54.7935	52.65	48.0289	59.9462	50.8274	50.4924	51.2098	46.6703	38.0352	44.1176	48.9276	48.3419	29.2219	40.3495
Btnl7-ps	55.1237	57.0581	53.9204	163.592	182.646	201.394	97.3052	78.8372	84.8119	28.0333	17.5022	49.3872	113.818	116.767	153.704
Aftph	55.1097	46.1424	45.4723	20.4303	17.0246	19.8935	12.5737	14.1215	39.9143	52.1786	39.9428	26.9656	22.7877	18.0965	15.9244
Gm47551	55.1002	88.1783	29.7476	88.7646	162.348	53.4973	90.5157	108.289	80.1518	108.613	122.138	82.0685	70.0658	75.896	138.454
Gm37102	55.0752	56.9615	56.3073	47.3495	46.7797	55.9449	31.315	46.9944	34.8935	43.8073	54.4904	57.392	52.6544	42.8955	39.8239
Zfp574	55.0682	24.906	16.9455	3.72658	1.35763	1.16944	1.39415	6.08155	22.8452	39.745	20.1788	1.02734	0.68861	1.49101	2.03949
Gm38032	55.068	51.6244	46.5399	16.9441	15.8884	17.4188	19.6959	15.7469	11.1481	36.4758	40.8816	61.5806	15.7329	14.1581	19.3601
Tcf7l2	55.0295	42.4896	44.7863	50.0419	47.4647	64.1997	60.633	38.0453	53.1268	39.0589	36.5684	50.6021	59.3279	87.5881	52.109
Qrich1	55.0195	32.4384	27.0642	19.7425	22.8092	20.6162	15.9863	15.9378	36.537	19.5807	17.2334	11.9015	15.7829	14.7968	18.5897
Cep112it	54.9636	59.1033	56.2036	83.5479	96.974	108.627	85.4852	73.2613	64.5033	50.8101	59.7303	71.4611	95.7014	88.5568	94.2909
Cbx1	54.9222	57.7557	43.1521	6.35834	5.74284	4.07853	6.02344	9.64778	11.0721	57.5951	74.3578	44.8118	3.65869	3.17936	2.47228
Gm42733	54.8808	70.4439	66.7924	68.3107	109.142	71.8226	64.6514	67.1897	47.9532	40.0226	16.933	49.3886	146.983	46.8285	60.3669
Atad1	54.8425	59.8696	58.9784	29.5092	39.4885	36.7235	52.5237	60.8804	40.6468	40.8311	43.1464	60.0473	37.291	38.327	45.1989
Ankfy1	54.7561	53.3529	50.8833	22.7268	24.527	25.7725	33.7461	34.4622	27.7193	49.7602	51.8895	55.6671	26.3191	22.3784	24.3803
Prdm10	54.7267	63.3634	68.3841	84.8055	79.6615	75.4333	96.5043	86.9806	69.5828	74.906	54.7792	80.6951	60.7102	45.5293	86.443
AI597479	54.7263	55.9319	54.5305	32.7276	26.9769	32.2345	51.758	52.8872	41.6675	70.9249	83.3204	82.8513	31.0865	44.5821	45.918
Phka2	54.697	41.575	29.1607	43.7845	21.152	32.5129	27.1882	26.7776	48.1582	43.1008	37.6448	11.4192	10.5188	10.6791	27.6364
Jmjd1c	54.6324	41.3467	43.5441	38.6496	42.2324	43.0078	52.3276	43.7179	32.5801	57.3398	57.9335	78.0104	35.3172	41.4808	44.3281
Gm15387	54.6058	65.2401	85.1272	97.2433	123.42	117.235	131.885	84.763	69.9525	73.3339	65.4666	119.955	154.31	162.871	112.572
Gm50327	54.5612	87.0803	42.3249	20.8131	18.0594	9.41054	29.0966	36.143	26.248	74.0138	94.9134	60.392	13.2409	2.83571	17.4432
Dync1h1	54.4951	56.9019	56.7799	27.3135	28.4984	33.6855	24.0237	45.4966	23.8482	32.7168	38.4804	57.0054	31.6282	19.9429	28.7449
Slc25a28	54.45	63.1287	67.3609	46.8355	52.2086	50.9249	38.5981	43.5014	37.7868	40.0727	52.242	46.8894	50.0557	43.5396	47.5284
Max	54.4309	51.3313	64.4535	34.2492	13.6079	42.3348	0	16.8255	34.9854	60.9421	48.462	112.28	16.1272	18.9217	8.99927
Trappc11	54.4132	51.0204	44.9918	13.6287	12.9194	12.2497	12.2171	49.2546	41.7159	75.8635	69.9992	8.81955	2.23457	7.81406	25.5375
Gm12902	54.4098	57.3126	49.7124	58.1248	104.079	97.7732	57.4082	51.7076	60.2615	18.0146	13.5355	38.6336	99.4011	54.1968	61.6318
Hypk	54.4054	55.4518	58.1136	30.5055	38.071	29.1648	45.9529	52.2135	44.1855	46.956	46.0922	51.3177	28.0856	19.8668	22.6699
Fam135a	54.3542	49.2553	44.76	38.1692	41.9049	48.1601	27.3298	27.8722	42.8717	62.2627	53.319	38.2341	52.7185	44.5238	37.172
Gramd1b	54.3452	49.618	51.8837	49.4497	59.8757	52.2623	65.7699	69.9918	66.2444	36.8568	36.9434	49.6417	52.6922	36.7204	50.795
Fxr1	54.3266	52.4977	58.0713	314.376	394.249	399.989	248.553	228.041	223.795	32.9775	32.8287	48.722	395.377	325.354	336.454
Slc7a14	54.323	49.5791	47.9974	43.7409	38.3064	43.671	58.3702	32.3172	42.8734	50.4558	50.7098	69.3114	30.6343	33.7357	36.1724
Hnrnpc	54.2727	52.5308	40.9934	54.3132	60.577	63.2699	66.4449	47.8945	62.0105	41.8993	56.0014	74.9423	65.3942	64.4911	66.8784
Gm48676	54.2533	24.0839	38.2604	37.9539	104.947	127.502	9.39467	8.36881	28.2224	25.6486	37.8557	56.3384	71.0186	36.9019	158.234
Gm2178	54.2516	75.6183	39.793	88.8233	124.024	127.673	61.8256	67.2182	41.5484	42.3953	34.7516	46.0197	109.137	51.3923	83.8033
Xiap	54.2511	54.5062	53.2192	35.8223	33.3442	45.4154	27.4386	35.5222	39.2089	42.8288	39.2048	28.2379	55.8958	69.2667	38.1408
Nup62	54.251	42.7069	41.7195	51.66	34.7073	39.7945	52.5646	51.8454	58.9987	52.193	53.3193	54.9515	29.9594	25.7595	41.475
Utp4	54.2345	53.8759	51.3476	30.2283	37.0842	38.2963	44.0713	43.0266	26.4842	43.057	43.1139	63.8823	35.6436	33.146	40.374
Procr	54.2255	53.9903	58.6459	109.425	119.587	133.685	99.4625	70.5308	66.1115	61.3586	70.6134	96.4389	122.033	109.881	115.42
Parl	54.1661	32.7157	23.9481	28.4142	24.7779	25.0236	19.2175	27.3608	56.3006	47.0273	44.6183	10.3904	10.1197	11.0829	14.4459
Mrpl30	54.0867	70.603	61.9234	37.3923	40.201	37.6963	84.0707	92.0485	68.0758	72.3511	76.4645	81.9769	46.6965	60.7359	40.2129
Cdk8	54.0857	62.167	60.142	25.6422	27.7946	33.475	32.6592	43.4711	26.1772	43.0178	45.1661	59.6017	21.7892	22.5243	31.346
Gm48177	54.0702	52.7905	59.2048	30.971	26.9755	27.0628	25.1706	36.8837	26.9328	50.9003	71.5153	57.5985	29.1334	19.8386	30.2139
Gm17477	54.0696	61.0204	48.3208	106.793	100.392	106.667	78.2456	78.8997	73.8659	22.044	22.2185	40.8662	61.4051	47.278	106.542
Ppp1r15a	54.0216	53.8824	31.2369	31.2641	29.7448	34.9112	24.9705	51.6165	66.5882	68.2926	74.5457	4.71866	13.249	7.41127	10.6193
Lrrc3	53.966	42.5476	42.1052	13.2665	12.4005	10.172	13.4344	16.864	25.4423	54.3419	60.2222	31.7804	9.85709	5.80532	9.28467
Shprh	53.8741	51.755	48.8142	59.2968	36.3482	41.6745	43.7142	43.5266	47.7784	50.8041	33.6825	52.3226	24.9799	39.3742	29.0991
Rnf139	53.8693	40.255	38.6481	13.2822	14.0026	11.1437	18.211	21.8152	41.1151	58.1353	37.0846	23.0065	15.57	9.19793	12.8106
Gm31332	53.8385	56.9784	42.8247	11.471	13.0479	7.11466	14.5633	26.9937	14.3145	22.8769	32.4214	6.20568	3.00309	1.12164	7.43026
Gm16588	53.7552	49.808	53.1265	55.6415	36.0631	45.3715	48.1899	84.2456	44.0349	47.7576	38.4605	55.3519	35.6947	20.0458	37.8484
Ik	53.7493	50.8748	47.483	15.9466	18.8371	26.8832	35.2573	39.9921	23.8142	32.1181	29.398	51.1866	11.5369	36.6873	18.0035
Hmces	53.7491	65.3095	59.0307	84.7615	40.4765	51.2119	42.8057	90.778	80.837	74.8233	47.2588	37.3271	4.14439	50.7743	85.8431
Dohh	53.6834	26.2858	20.2465	24.731	1.91917	4.1567	2.41483	22.0257	72.112	72.7638	57.8859	0.937642	1.00873	1.12571	1.90643
Abhd10	53.6593	45.1419	35.8244	10.2657	7.21361	9.35955	14.3387	14.1051	22.1283	46.5091	53.3256	17.9229	8.70007	6.06881	6.12139
Nutf2	53.638	38.4269	43.7792	38.117	13.7242	28.1576	32.0775	49.6807	45.3948	49.8769	67.8948	93.2059	23.2079	51.108	51.1925
Cnn2	53.5771	48.7527	38.2951	82.5533	64.5769	63.3226	54.1273	80.0302	78.16	57.2089	54.8609	36.4506	33.1899	42.1924	64.8915
Ireb2	53.5729	51.5108	52.154	40.5767	42.6293	43.5554	43.1744	37.6152	35.2118	58.8464	65.3748	62.436	43.4134	51.0499	49.6449
Gm48422	53.5443	49.7411	46.4942	14.6165	16.395	18.9334	27.9729	40.1183	32.0473	47.0039	58.5068	63.8276	9.54777	6.84431	14.6694
Gm45410	53.5116	52.9077	45.7144	27.52	31.9851	28.2125	31.0794	36.915	32.6965	45.0164	54.011	57.2683	26.9224	17.1315	26.3624
Gon4l	53.5113	42.2147	32.9736	39.7118	34.4358	34.1504	26.0093	27.1046	23.8658	43.6909	42.4496	35.3987	15.4449	16.5351	32.9675
Cox4i1	53.4645	82.0505	80.0473	132.544	110.009	124.183	94.032	115.331	85.6952	76.3609	90.1608	102.936	120.585	166.088	163.073
Dubr	53.4403	84.9124	82.5375	26.7029	14.7215	9.8986	14.5836	30.9249	18.3992	136.379	150.958	107.481	13.8344	23.0282	32.7488
Fgd4	53.4223	53.6251	53.0103	55.3244	54.389	57.3448	41.1088	52.968	36.7839	43.9187	57.6054	58.3518	54.9762	39.0791	55.1419
Myt1l	53.4212	44.8462	40.706	39.7446	24.4437	28.2567	37.6905	35.3751	25.2932	61.3323	82.0216	81.0114	32.3109	21.9555	28.5717
Vcp	53.3497	46.4901	26.6742	42.1752	40.1927	44.616	30.4465	41.143	80.4378	34.2148	22.5915	9.28205	28.9527	19.4583	31.7082
Dctn5	53.3371	45.5332	48.4163	45.7645	47.6272	41.7771	41.9003	24.9945	31.4745	54.3336	44.4253	62.0486	38.6177	32.2831	43.169
Gm14654	53.2363	53.9456	54.3361	36.6374	45.6961	39.4286	39.0302	47.9521	39.4619	57.3405	67.9303	57.352	44.2326	34.0108	47.709
Gm49273	53.1484	52.8864	51.2805	24.9354	21.1665	25.2903	22.419	30.9501	25.8211	48.9071	68.8929	43.8489	23.2943	17.3317	23.4171
Derl2	53.0991	51.324	48.8134	87.2799	78.9309	79.1951	72.6506	75.1848	62.8123	47.5448	40.9747	57.3132	65.6284	81.582	96.932
Gm43498	53.0333	59.1182	56.4299	27.9665	23.2886	27.3495	29.1127	39.5986	23.3829	52.8499	74.4425	61.9227	29.2314	23.7498	32.071
Nbea	52.9934	58.6278	54.6814	48.4456	63.3199	63.1463	35.2266	31.9745	31.0466	38.682	57.9384	64.4138	56.0369	45.026	51.4085
Gm48333	52.9636	59.8083	88.4675	44.2087	29.3368	35.6496	23.1814	21.7936	24.2366	43.9631	109.768	58.5937	26.5581	15.5574	23.2747
Gm43056	52.9409	45.7509	31.9729	19.2567	13.7969	13.7705	11.1885	21.8522	26.6819	49.7204	64.2631	16.1765	11.0528	4.83411	12.9941
Mecp2	52.9272	32.4752	17.8673	2.63779	0.760401	0	0	0	21.2295	62.7531	6.38397	0.747119	0.178595	0	0
Lrrc8d	52.895	56.3544	57.4107	61.8927	62.7658	63.7959	65.6119	62.3211	55.6417	51.0955	53.106	75.4309	65.8114	108.41	69.1352
Stxbp2	52.8793	45.7074	42.2896	74.6314	65.3003	68.6343	49.3328	37.0841	38.9371	48.0845	59.2459	55.1084	49.5561	54.8156	70.6987
Ttll12	52.8106	24.736	33.6599	44.0211	7.54861	4.68791	3.38874	19.0472	55.0817	76.9973	32.8471	2.26416	0	4.98365	1.43365
Aldh4a1	52.7389	44.8571	34.8348	17.8442	11.0987	16.5909	18.6045	39.0321	46.9168	54.7478	57.9213	5.55255	4.88159	3.80902	8.54377
Or2y10	52.6966	56.219	55.2012	0.907398	0.472047	0.528128	3.87094	10.1356	2.50318	57.1649	69.6673	63.02	0.436049	1.00262	0.706599
Fdps	52.6773	46.3176	41.738	570.727	264.025	312.21	42.5702	46.3779	65.3177	16.0136	14.2368	39.9514	81.1377	347.439	326.112
Nisch	52.6386	37.8504	30.6	16.0105	12.7661	5.84984	10.3534	20.2323	67.8057	57.0594	24.4835	4.24469	5.48203	3.02643	10.1688
Babam1	52.593	39.9534	25.1383	13.162	8.93313	7.18328	4.75314	3.84562	47.7942	42.3522	30.1661	6.84161	7.0999	6.62117	7.17147
Ppp4r1	52.5299	39.7022	46.2412	25.5659	15.2267	18.9058	25.4617	21.2329	14.3991	56.8877	63.5436	56.8818	8.46443	6.37282	19.1271
Sdf4	52.4867	35.561	37.1188	49.7639	47.0549	24.799	48.0855	77.7438	61.7585	26.8644	29.0214	39.206	31.0642	19.6637	37.9614
Nop58	52.3663	84.4049	80.1942	108.963	55.5549	59.0116	70.0888	139.071	122.069	82.7773	77.2711	74.0168	22.2764	165.204	146.633
Agps	52.2689	54.1782	50.6633	95.0416	133.092	124.316	70.1203	73.4923	54.2367	18.0561	14.5844	37.3018	148.158	115.793	101.302
Morf4l2	52.2375	46.8278	53.7538	34.93	52.5535	59.1027	57.1279	56.4583	49.0565	38.0114	52.5275	75.2937	46.8418	26.3792	44.4651
Ap3b1	52.2148	54.417	44.3473	26.8037	26.8445	26.6332	19.1211	27.4829	40.8642	46.0856	49.5829	18.2322	16.7069	13.7993	15.8776
Gpi1	52.1881	47.234	50.781	54.553	61.1643	47.6051	77.6269	63.7887	60.1581	56.207	54.3225	58.7235	42.352	40.9722	50.8878
Mettl16	52.0946	56.2838	56.3102	19.6784	21.6923	21.2403	37.0182	43.8168	28.9604	53.2015	70.2551	71.076	18.5983	16.5525	19.6723
Rpl7a	52.0921	68.6176	77.667	105.8	141.434	148.646	112.559	100.136	74.6043	67.0431	70.655	96.4459	193.682	142.058	123.799
Snupn	51.9646	63.2583	71.1351	69.6683	65.0188	63.0148	59.5698	72.1027	52.5917	75.8006	85.0094	90.9003	56.6017	54.1687	67.6963
Zfp951	51.9275	52.0968	44.3874	19.4692	21.7283	24.441	54.5836	64.8969	46.5375	47.7021	50.4848	62.0841	24.5218	16.148	22.4949
Sec23ip	51.8974	50.0732	38.5348	27.5859	21.4579	9.12944	27.3381	33.2496	20.9321	37.4734	38.0867	58.206	0	0	20.499
Impact	51.8531	39.6259	28.4873	89.2172	87.0062	113.201	80.4794	64.1401	39.7228	23.5613	19.2231	33.8561	61.1138	58.8901	96.9029
Tmem219	51.8418	56.5991	48.183	34.2252	25.1497	24.0008	44.8832	58.1417	48.6608	72.0135	85.3971	53.1128	19.1816	25.6367	35.3131
Gm11626	51.7882	46.3831	46.9939	20.2628	28.1331	17.071	21.684	30.8552	19.8411	29.413	27.5747	46.3514	22.1006	9.89968	21.1504
Nup214	51.7803	42.84	27.8688	29.2309	21.4644	19.0224	35.3157	39.0177	33.1412	60.2844	66.9707	69.657	17.7286	23.9312	30.2717
Gm47137	51.7443	31.5997	74.8178	0	0	0	0	16.455	0	34.121	91.2725	0	0	0	0
Gpx1	51.6977	64.8973	54.7531	29.282	20.7462	25.5145	28.5745	83.0887	73.7171	76.8371	81.9653	9.37283	2.36645	5.73184	30.5407
Sipa1l3	51.5781	47.016	48.9014	50.6093	52.887	49.607	37.3626	31.8959	32.8864	40.1531	21.9116	25.8727	26.353	29.8469	31.0129
Cenpm	51.4794	67.7323	56.9576	0.83764	0	2.14372	1.9493	4.59738	0.762591	47.9073	59.9404	55.9497	1.06617	1.18771	1.22079
Acvr2a	51.4682	49.9018	47.0008	14.3831	13.835	18.4679	14.4941	15.5239	12.0442	30.563	43.2895	48.9052	16.3044	16.3568	18.6031
Cep57	51.464	42.8276	38.5355	115.175	110.766	116.081	42.3399	34.294	47.5389	32.9117	40.237	32.6238	83.0721	72.0458	103.621
Prpf39	51.4462	54.2855	57.7297	24.8911	32.0236	32.5364	34.4007	52.1487	30.7818	50.6558	42.2232	20.4831	40.184	49.1159	28.8309
Vps52	51.4185	51.9669	37.8194	20.7664	13.4855	11.1206	9.10909	6.97747	36.792	32.3261	33.967	9.07636	11.087	14.3807	10.1014
Copz1	51.3826	61.5106	68.8923	81.7733	79.8623	86.4528	82.7757	70.2742	52.9757	61.5939	66.6844	81.8955	76.6765	66.6219	79.6568
Tep1	51.3375	58.208	55.8954	82.9683	81.9908	86.1323	67.0228	56.0738	50.694	54.9169	57.2112	69.8916	71.1512	70.0381	89.6567
Rgs3	51.3278	45.8537	36.7855	3.82399	2.65805	2.04464	16.1986	17.5018	10.2342	50.8788	53.7098	70.3218	2.22926	4.75795	6.26227
Gm48765	51.2525	54.8906	47.1985	75.7113	57.5858	66.2273	54.4328	60.3123	40.3788	40.3051	50.0535	50.3509	61.541	51.7567	73.8491
Ccpg1	51.215	49.8371	47.3467	33.1203	28.2504	29.85	35.4577	29.2674	37.1641	50.5697	54.3064	48.9047	26.1446	31.548	36.2774
Rufy2	51.1901	30.5545	27.1966	12.7106	3.71866	4.61699	3.283	9.68665	58.0775	82.9283	18.4269	13.1857	0	2.66746	3.05883
Smarcad1	51.1735	43.5199	52.1948	48.3904	54.3518	59.4072	42.1599	31.6951	33.3735	56.7628	58.3115	72.1893	57.1385	67.3688	74.0625
Dnm1	51.1532	41.7343	29.5741	24.1644	6.93257	12.7092	9.56846	11.7303	73.7674	65.0377	51.2728	6.59619	16.4757	14.7187	14.9984
Prag1	51.0964	43.4543	43.3716	6.69118	4.17679	4.05604	7.8439	18.2127	15.5775	62.0715	64.259	9.72405	0.996926	3.34013	7.42296
Prpf18	51.0913	58.5571	58.5272	32.6576	37.4552	40.1066	42.5511	34.443	28.0812	65.6892	76.2718	66.9056	38.8895	40.4044	34.2254
Pdcd2l	51.0101	29.2418	27.2032	18.1682	4.37693	7.02122	5.59153	23.3254	64.3137	72.2224	55.029	3.58677	4.0024	4.22104	6.12859
Ptprf	51.0014	51.7175	42.5824	23.9248	16.5325	18.6472	18.6414	36.7363	47.4751	49.403	51.4644	8.89676	4.87186	7.35968	13.0852
Spryd7	50.982	52.4551	46.2987	15.6154	10.1274	11.1116	7.60144	12.2736	57.8887	114.225	18.8406	12.0725	21.5402	18.3222	10.2691
Gm57450	50.9742	33.5563	21.5224	6.86118	3.0006	3.79755	4.80992	5.13149	59.7331	66.8687	60.4235	5.60757	2.46566	2.42381	1.22342
Plpp1	50.8918	25.9299	15.509	21.9468	4.04417	7.40044	3.66391	5.18484	34.1418	30.6821	25.6852	3.16506	2.708	3.17395	3.10745
Ubfd1	50.7841	52.3077	60.013	45.3623	56.076	51.8312	46.3499	44.5562	41.6337	35.9947	40.8396	46.2032	54.6066	44.1126	39.361
Gm43057	50.7433	52.3406	56.0065	48.7733	53.6441	46.6449	47.5847	66.2591	57.4687	46.8132	51.8839	47.4797	49.3172	35.7077	51.5922
Crnkl1	50.7291	51.1967	43.1716	45.2672	31.1906	32.8042	42.0949	37.3102	35.642	29.0725	32.3882	42.8803	19.3733	27.9982	35.1582
Gm56694	50.6993	51.1815	44.0444	105.854	74.3547	93.0234	88.2021	69.7842	73.5918	52.7943	37.1437	71.5284	95.97	368.311	133.154
Kctd7	50.699	38.7575	23.3186	4.74294	0	4.85135	4.09639	13.3268	27.9359	66.0825	63.0608	1.45178	0.447689	1.49015	3.15752
Cdc42bpa	50.6946	63.1581	58.6267	44.5509	55.5089	54.5204	35.426	30.6521	26.7036	40.8721	56.1957	57.9932	69.0524	47.876	46.9434
Prox2os	50.6876	44.5791	48.3759	1.20798	1.87159	1.93386	4.38363	7.67662	2.30242	53.8222	69.1552	58.0913	1.5651	1.44584	1.92126
Recql	50.6249	44.1284	42.1154	23.8342	19.2532	27.9643	24.5744	27.0121	26.2717	28.1301	33.8094	41.487	16.216	11.5142	14.6078
Zbtb32	50.5311	55.5035	47.3524	5.5684	6.5284	5.95009	10.8112	9.66363	10.1424	41.6345	57.8258	29.5907	2.72344	3.72691	5.98651
Kif5a	50.5308	53.8237	56.0274	5.02262	4.34138	4.41298	23.924	35.7353	19.9276	58.2888	69.1613	67.4697	2.73125	4.6368	7.05097
Matr3	50.511	44.1108	38.6064	14.2505	19.78	6.32917	50.8085	48.3671	40.4517	51.6503	36.9498	49.3746	18.823	0	11.555
Brca2	50.4988	63.4684	42.8255	51.4321	52.1701	53.9817	54.5713	51.5479	36.6508	44.2526	44.9487	43.0238	44.3925	26.3813	43.7132
Uchl1	50.4966	72.7327	73.0117	87.4059	68.9197	71.9266	63.153	84.9603	58.5388	68.8348	75.522	95.7563	45.6009	181.042	114.602
Fam91a1	50.4917	51.7275	55.1856	196.365	217.75	229.434	106.939	106.265	94.2849	22.6474	20.8055	44.2747	178.473	152.366	186.021
Rfc2	50.3607	48.5347	43.5658	8.47713	10.4359	9.15917	32.1161	32.6818	24.2587	72.3156	82.0694	78.2243	8.2037	8.02218	8.34452
Rpl18a	50.2981	66.5047	74.2131	117.544	96.5902	102.561	103.192	90.8494	62.9633	64.3614	66.7779	81.1906	99.6345	69.4981	88.688
Exoc4	50.277	54.8398	47.435	40.4652	42.6418	41.6012	32.4306	37.9267	29.8045	51.0421	62.6827	63.9723	41.2393	38.1057	41.8355
Hcfc1	50.2693	51.1515	45.8506	27.0458	21.3307	15.8694	20.9155	26.0463	33.6054	39.0137	42.6261	23.5785	10.7429	12.16	19.6386
Chrnb2	50.2613	32.7515	29.8161	19.0712	3.50483	2.86911	5.23827	14.5027	54.3199	89.8119	40.3651	13.6774	1.80392	5.44958	6.2911
Ccdc92	50.2497	48.1812	45.7	2.5561	2.49267	1.74692	9.36073	27.9566	14.9685	37.7288	49.4616	17.1369	1.76353	3.10443	2.60056
Abcf3	50.1869	48.3498	39.9947	12.8403	10.9291	11.5897	44.5144	47.2261	27.6792	96.1748	107.589	124.42	17.4363	16.6074	18.3743
Spaca6	50.1615	56.5422	67.2523	8.87962	15.5752	6.89027	43.3964	60.3645	45.1415	36.9765	59.828	63.1673	13.9931	7.06754	9.47695
Gpatch8	50.1308	30.0189	25.4413	21.7587	22.3758	30.077	30.5802	42.2301	30.5527	41.3445	24.9962	45.4282	18.5257	25.8036	23.7889
Ifnar1	50.1111	32.9147	26.4661	15.0266	9.32443	10.0474	22.1005	43.5429	114.15	44.6548	23.1958	5.61123	7.98873	4.52401	3.40164
Chfr	50.0795	61.72	63.261	41.7617	48.0188	47.1437	51.9368	44.6967	54.7959	63.1732	80.7629	77.011	38.9229	37.1925	43.3019
Gm44087	50.0506	53.2275	44.4619	43.7967	52.4489	50.5095	46.1676	54.972	48.1705	41.5907	46.2853	51.9137	48.2129	33.7308	42.8974
Suox	50.0475	59.3277	61.8658	25.0294	25.921	22.0366	50.2006	41.0239	35.647	62.845	76.7421	76.3981	30.6677	21.7759	25.2469
Zfyve27	50.013	42.8669	33.5369	26.9723	21.0135	23.5788	18.9534	17.3533	44.6117	34.2255	37.4514	9.33842	10.8344	6.36122	12.1842
Gm57457	50.0106	55.4799	44.3813	35.0281	43.5058	40.3808	39.4658	45.35	37.637	47.7116	54.3717	59.6589	39.6997	27.7994	35.5488
Cwf19l1	50.01	40.7423	45.9621	27.0187	24.4821	24.6671	37.7721	36.7776	24.6667	44.3489	55.1015	58.9282	28.8213	33.9814	27.0646
Gm49173	49.9966	48.6117	36.4064	56.0433	65.4101	46.4267	86.0545	98.5253	68.6031	25.0518	34.7516	47.3934	33.939	25.3865	59.1553
Tmem94	49.9656	47.5982	47.4411	37.138	47.5677	37.1257	29.6206	46.6802	46.7716	38.6302	42.7784	16.2675	24.8623	24.5539	39.5944
Haus3	49.9579	56.8036	61.5598	56.0832	53.0889	69.894	94.1671	78.7338	68.2993	50.0039	52.0409	67.6064	74.7916	115.841	72.8777
Gm24918	49.9482	47.8577	29.102	34.8788	31.8178	51.1759	13.8825	47.7304	14.9818	46.6772	55.7013	85.5112	71.2967	0	26.6663
Lypla1	49.923	58.7698	39.4523	22.9938	18.3294	26.3132	16.6177	35.9843	40.6774	61.2123	65.4835	21.1682	10.6057	17.4085	37.203
Enah	49.8601	59.7109	52.7272	53.0054	78.3351	70.5889	71.927	81.6234	58.1027	34.6278	49.0143	43.2573	78.9129	46.4987	70.7417
Tiam2	49.7766	47.8706	54.1306	33.0221	19.3942	18.6744	19.5208	37.477	33.0772	53.868	63.1058	37.1537	4.26694	30.6511	60.9351
Banf1	49.7411	54.6901	52.5043	70.8321	77.0899	98.0196	69.8762	60.5373	60.9023	53.4446	54.0868	57.9864	94.6561	111.737	85.5555
Mettl13	49.6984	45.1439	45.3191	16.5391	13.2063	17.1341	16.9864	30.4662	25.7429	33.6129	37.6574	18.6823	8.93063	9.2455	14.3912
Ganab	49.6666	49.3707	51.4914	49.238	59.6227	53.6104	59.4671	42.4778	44.5925	39.4917	43.1865	49.494	41.8963	37.7631	46.6137
Trib2	49.6439	29.5054	24.3582	13.5545	8.52681	10.5228	9.06827	6.49252	27.116	44.5631	43.7467	10.8699	8.44418	8.01403	8.07045
Txlng	49.624	48.9872	47.5848	20.3288	18.0335	21.2054	26.5789	26.9006	21.8656	45.4439	52.6537	66.6309	14.3026	20.1019	14.1164
Mr1	49.5782	55.1551	59.4863	48.0692	49.3419	47.565	78.3473	69.2647	54.8788	52.5209	55.2928	65.024	50.9123	39.4113	54.2379
Zfr	49.5541	40.477	34.1082	69.7454	41.7256	40.7865	38.052	58.974	52.8953	47.1974	32.7133	43.443	20.8515	8.16436	46.5365
Zfp276	49.4831	57.3001	63.6424	8.85342	3.58337	3.97876	12.8161	27.0581	31.5603	96.7862	58.9877	30.318	0.806277	3.63496	4.28979
Rplp2	49.4582	51.8883	58.2269	182.777	176.175	142.206	45.3637	90.3886	122.295	65.2601	46.1435	22.0081	87.7889	53.0843	140.809
Gm56976	49.4295	40.7638	36.048	11.721	16.6333	16.0108	73.2162	71.441	66.4333	52.0077	41.3751	66.5656	12.3926	13.7908	13.0198
Exosc2	49.4168	71.0984	62.2899	60.5998	50.9579	55.2501	61.3469	64.9227	62.0975	41.1604	42.1362	66.7104	56.7924	35.3599	66.3655
Nradd	49.4116	51.8832	47.3194	174.517	195.768	181.299	129.035	109.227	92.2437	38.0002	32.5294	45.2554	154.585	153.56	210.225
Gm56906	49.3304	53.2966	55.6905	15.2853	23.7931	18.6877	35.3595	37.1363	25.6065	64.1991	78.5822	66.2497	25.3269	16.2014	17.8971
P2rx7	49.3289	43.8791	37.2274	36.1599	17.8663	20.1104	28.5997	33.423	38.2395	37.9515	54.691	53.9989	3.2143	25.0264	35.6261
Slc38a10	49.3216	50.7577	46.0108	52.9531	33.4509	42.3913	31.8013	65.598	91.7301	35.7181	31.9656	11.6914	2.81203	5.33387	38.8916
Taok2	49.2918	46.5829	46.5359	45.3801	37.3015	38.5008	24.9203	32.694	55.5178	50.3983	54.9385	13.6687	20.7231	18.0158	17.2985
Ubl7	49.2886	42.1676	30.3345	35.7896	39.6625	39.8659	36.4598	29.4054	22.389	38.84	44.4857	64.0908	27.6844	37.8014	35.9779
Med29	49.2623	55.3997	53.1917	10.1429	3.07112	2.39127	2.20466	4.33421	23.3171	55.8246	63.4327	11.2338	0.560976	1.05124	3.50765
Psmd12	49.2423	53.4472	46.6872	13.7471	11.3868	11.9777	34.3688	37.4003	32.075	48.7786	55.5361	68.6859	9.9115	17.7582	14.0985
Gm49459	49.2349	65.4946	51.042	4.56818	22.5071	16.6957	5.67263	6.25169	7.16158	48.8995	67.7663	71.3934	15.991	14.4506	12.1553
Mir466	49.2232	0	0	0	0	0	31.426	0	0	0	0	0	0	0	0
Sema6d	49.188	49.3939	43.9026	7.8641	4.97874	5.20683	9.38109	14.8119	9.33175	47.4487	69.4312	44.5721	5.84435	4.96313	5.50633
Sec24d	49.1688	36.679	32.4677	25.4126	17.199	20.2428	14.9305	18.9692	29.85	39.1855	35.3449	17.1729	13.6094	10.9212	13.8679
Ccnh	49.1194	49.8567	41.7403	30.8207	17.1013	24.9271	19.8622	47.3922	34.5734	53.1018	60.9979	17.5624	7.27034	35.9755	35.9744
Cnot10	49.1026	52.8095	44.4589	28.1502	19.5323	21.9075	18.2548	27.2306	31.6646	45.8278	46.9469	34.8682	11.3402	12.3831	9.78073
Pck2	49.0962	38.9181	31.5449	8.67215	5.91718	4.01175	42.8005	56.5521	65.3114	41.5519	40.7646	39.8335	4.74793	7.40841	3.87531
Gm47421	49.0539	0	0	0	0	0	0	0	0	0	0	0	0	0	0
Mxd1	49.0277	63.1852	62.7436	35.614	73.8001	48.7752	45.8218	56.4704	48.2164	35.8885	36.6987	51.2187	90.0052	32.3633	36.1787
Pitpna	49.0255	44.4552	42.6222	36.2092	37.2859	39.4652	49.049	67.9566	53.9702	30.4904	35.7756	41.4464	38.9312	38.7389	32.9218
Mtrr	49.0125	47.1192	36.6184	69.6151	57.6789	52.1153	48.978	51.723	77.3859	40.9899	36.8372	45.0579	69.8956	38.8555	62.7219
Faf2	49.0038	46.0876	39.2645	14.0016	15.6955	19.8942	52.2324	56.7222	38.0028	47.7031	42.8724	60.9333	17.1256	19.5082	24.5166
Tbp	48.9922	36.4469	33.4965	9.83831	3.17026	0	10.9327	14.4911	19.518	77.9326	77.4704	58.4924	0	0	2.72767
Tor3a	48.8224	39.1063	27.1145	11.2651	8.1676	10.498	10.9789	10.6506	30.4636	44.1913	43.9094	11.069	5.83059	5.42133	4.35015
Ttyh2	48.7132	38.4817	25.4859	11.7406	6.37282	11.7542	10.8244	18.178	33.61	52.383	53.2742	8.72711	5.6609	3.36353	4.70308
St13	48.6876	45.4998	49.6657	304.198	57.5918	94.0322	60.9691	95.9321	173.079	47.1552	37.8965	41.5961	10.308	44.4628	43.1424
Atmin	48.6635	64.5565	66.5875	20.5596	23.2685	22.4218	47.7119	45.8596	40.7949	38.2202	54.7901	60.1174	20.2325	16.0527	19.7982
Unc119b	48.6424	45.0663	43.5047	27.5477	25.5716	23.4792	22.2752	26.1655	29.6195	21.5978	22.2202	19.1751	16.5937	15.6444	22.5663
Fos	48.6035	41.2968	58.4517	70.001	60.7144	38.6706	96.6826	152.288	144.453	38.8716	29.6399	31.2491	24.6	69.4038	90.2888
Trmt44	48.5878	40.2945	21.2696	0.984779	0.366184	0.698643	5.33527	7.61892	26.4566	39.456	40.9606	4.63831	0.501912	0.642745	0.700718
Arl3	48.536	42.0511	46.0541	23.967	33.6359	27.8582	37.9502	47.3175	40.1078	34.0191	38.5935	41.5557	29.5319	16.2959	23.0029
Gm43294	48.5155	44.9863	42.3853	24.3421	16.723	18.5454	18.7929	31.8136	30.1839	47.1287	58.8593	41.0071	16.4212	18.5556	26.9929
Pram1	48.4889	53.0561	46.032	7.79049	9.09825	6.164	6.43489	9.48352	20.4004	19.9211	23.0519	13.088	5.67185	4.44585	3.56516
Ccnt2	48.3715	44.4442	43.1163	32.5625	32.7532	27.6848	36.0041	35.9541	29.0521	47.4295	56.2826	65.4077	28.8654	28.7476	36.7533
Bclaf1	48.3672	50.9487	54.7793	52.7509	59.4042	52.412	79.2155	77.7146	58.6687	55.6212	58.2526	66.4622	52.8386	49.5591	53.2324
Mea1	48.3631	36.194	48.059	58.5068	56.905	61.4952	52.1914	47.0139	45.1797	43.42	59.7847	62.3092	56.9883	43.1271	58.2497
Pcnx3	48.3553	41.5843	44.8134	25.7339	24.6176	20.9589	22.0154	16.519	27.2264	20.4855	30.5277	22.698	19.7915	15.4825	17.5901
Bub3	48.3436	26.7063	28.7753	10.6272	7.2222	6.34434	25.0397	21.2732	41.7897	24.9598	20.3255	28.5405	5.10136	3.22642	5.75505
Sumo2	48.3273	41.0938	17.6703	9.91264	5.18792	4.53603	5.58846	6.43264	36.3994	28.0708	26.6371	9.21204	1.95085	4.14126	5.73755
Dcaf1	48.3209	47.3014	47.6306	56.4005	56.7227	56.88	40.3171	32.625	38.8509	46.1539	46.9052	52.8208	23.6987	30.1396	23.2354
Lonp1	48.304	52.1933	54.874	60.1193	71.7008	68.7499	49.8963	46.6228	41.8729	37.7676	46.9373	44.3384	41.7426	35.2791	55.9008
Wdr4	48.2774	28.9869	31.0612	11.0807	6.47915	5.58458	14.6853	22.9348	30.0202	57.5712	41.2852	22.1128	3.01808	6.79308	8.9476
Plagl2	48.17	51.3697	45.1743	13.9488	12.5073	17.9331	25.3117	31.5584	25.0042	37.6631	34.218	29.4461	18.8986	11.1138	17.9795
Paxip1	48.1261	58.1693	42.5874	93.6154	85.5634	80.1462	36.0239	73.105	65.9622	33.8814	44.5782	22.2611	52.1922	35.5845	90.8366
Cabin1	48.114	39.5423	31.9432	21.8184	17.2535	17.8304	14.8498	21.342	28.016	51.078	56.8945	20.3705	11.6012	9.75873	14.451
Xpo4	48.0219	57.4474	56.8776	24.3137	27.1323	32.1896	31.3987	33.3273	22.6386	54.7336	75.5844	91.609	28.4442	33.8454	30.8787
Pwp1	48.0149	42.4008	38.4163	29.8036	22.1927	27.5994	34.6084	36.0486	30.1085	50.8043	54.4389	55.3221	25.2233	30.1474	35.8379
Gm56666	48.0135	47.4958	46.5324	83.2446	110.293	82.1412	81.1409	89.4148	74.6841	34.7157	39.9094	33.0366	93.8455	55.377	87.8938
Cbx7	48.0125	56.3899	35.7938	39.6995	29.4188	41.0732	42.8247	42.3098	42.5147	61.087	60.4195	56.0273	19.8435	19.2534	36.8677
Atp5mc3	47.9529	54.2361	49.3257	128.504	120.574	121.332	58.695	99.7556	95.2366	40.6611	39.2827	29.034	93.7627	50.5957	123.922
Ncoa3	47.9113	42.0576	42.4641	31.5775	25.9537	23.0421	22.7913	32.5012	40.0198	43.1535	39.8718	26.5934	12.8904	17.5096	22.5113
Gm47627	47.8462	49.21	39.4048	37.0998	25.4159	24.3457	25.2117	32.2108	24.9737	36.7862	56.8205	43.4581	26.5839	10.883	35.3791
Cux1	47.7993	41.6399	38.342	23.3409	31.7221	26.3107	28.1925	18.6145	23.2575	36.7065	29.6623	46.0706	19.1515	20.5358	26.2907
Nosip	47.7882	42.4031	37.2979	15.3519	7.11323	7.6755	8.71661	22.7494	20.41	46.014	50.0912	17.5148	2.6694	6.52389	20.9359
Rgp1	47.7839	33.2289	24.0575	18.4301	15.2907	11.0846	14.6502	12.0655	27.7771	48.0351	55.3082	23.2141	7.84273	0.769364	5.92425
Gpalpp1	47.7495	45.2062	43.9861	16.2705	10.0291	10.2546	21.2915	28.4725	20.6556	57.6733	74.5856	59.2713	6.36493	15.5932	19.4655
Atp5f1b	47.638	17.4373	18.7233	22.4329	6.4381	8.76662	5.77189	18.7459	54.4504	40.1212	34.1474	2.71376	6.5774	3.57767	5.32433
Ano6	47.6295	32.9642	23.722	20.8198	14.9668	13.4384	16.7461	10.7832	26.8986	47.0949	40.6356	24.9361	13.8417	14.4504	19.1669
Fads3	47.6272	47.8486	53.6132	17.6331	19.1959	15.7721	30.9353	36.6588	40.119	36.4531	43.2957	28.6583	14.4573	10.6117	16.0798
Gtf2h5	47.6165	45.7316	35.4546	29.1323	34.5899	31.1536	85.0424	89.5547	65.9575	41.6747	42.0887	63.222	52.4663	40.3536	32.9754
Clpp	47.608	45.5964	38.4052	26.3456	17.0501	17.9013	21.1788	31.0318	26.0349	45.3987	61.3901	55.7065	10.261	26.6579	41.8641
Zdhhc17	47.502	50.2212	48.5988	144.502	150.759	165.703	57.1317	54.1973	44.2052	57.1354	45.0868	74.8109	140.24	131.297	201.07
Dhx57	47.5007	50.7878	46.4912	40.3829	29.2399	37.0011	20.7879	20.084	23.6737	52.4292	62.9685	38.7632	26.4277	23.6914	26.1893
Wdr59	47.396	47.0094	47.2734	54.166	39.8206	44.2935	44.6963	33.9723	34.539	43.7364	39.8042	52.0114	23.3025	27.508	29.838
Armh3	47.3413	44.2349	38.0923	20.3959	17.5427	14.9904	16.6979	21.8571	29.0301	56.38	68.1637	31.6773	11.5514	12.5644	14.0598
Nrep	47.3288	54.8871	54.6332	41.9575	28.9543	47.6544	38.9553	42.3162	35.9605	53.4516	75.1872	88.8622	74.8849	50.1371	69.7848
Gm45663	47.3217	49.1266	47.6275	33.0242	38.8767	39.246	39.3278	43.7818	36.5817	44.3108	44.2278	51.1111	33.2252	27.9465	33.1593
Kdelr1	47.2898	42.1298	34.5099	32.3736	17.7125	25.6274	33.1639	45.4856	69.7539	64.0864	65.88	3.2022	7.48069	2.0908	6.62099
Gm24336	47.262	24.3831	31.0848	66.5668	31.2856	109.482	101.196	127.925	25.7577	41.7242	29.6094	55.9399	163.205	201.755	123.419
Spag9	47.2355	51.0999	51.9964	71.2468	82.7628	83.1371	46.0248	48.3186	43.312	27.4712	28.6834	43.7415	62.248	44.2475	55.5541
Gm56184	47.2268	36.2615	31.8081	27.9442	21.3116	26.9879	56.9653	62.623	72.4005	26.6943	31.6069	20.0788	31.726	21.6297	25.1679
Ppfibp2	47.2178	44.6743	40.2217	79.4624	82.3686	82.4573	52.5837	47.7193	42.3351	45.8089	63.4336	59.0614	61.2154	66.3786	91.8869
Sdhc	47.1324	32.0805	41.6379	43.3796	42.8606	45.157	34.4984	25.6079	20.8298	28.1125	35.0468	40.729	47.1997	43.151	29.5993
Ldlr	47.1167	51.0169	42.0012	33.4771	23.4508	22.0831	36.3684	29.3807	36.3369	35.32	36.5962	45.0513	16.3203	23.3781	26.5834
mt-Nd3	47.106	76.3194	67.1354	46.5428	28.204	25.3221	59.6653	36.2353	29.5804	62.1016	69.8852	83.6257	69.7663	39.3317	42.1323
Slc23a2	47.0584	41.2162	43.9319	21.0648	22.1599	23.0345	20.8983	23.7785	26.5743	49.9861	40.4864	37.0003	20.4016	15.7279	21.0938
Gm37399	47.0428	51.0408	65.9683	22.5774	51.2324	42.6812	66.4592	81.3703	51.2911	23.4829	40.04	43.4298	60.5872	47.9138	38.0857
Arpc1b	46.9608	47.3772	47.4724	52.2441	25.1167	24.4861	29.5854	62.9835	42.1469	43.1896	36.9814	35.4543	5.78678	17.7168	59.4643
Grsf1	46.9199	62.6507	78.4471	73.7942	89.4686	100.064	65.0384	55.535	43.189	48.3044	46.0893	58.2756	129.158	79.9897	77.0207
Csnk2a2	46.8604	58.0597	66.0476	62.8003	81.9356	80.8403	54.9998	53.409	47.2578	35.4072	41.7942	51.4847	81.81	78.3077	64.0188
Gm49181	46.8588	43.1418	40.2626	51.0823	47.9543	51.4416	27.9869	32.6115	34.2228	31.7661	42.0821	31.2924	39.5834	42.2216	53.876
Camsap3	46.791	44.7134	41.2134	2.49875	1.40721	1.55842	1.86716	3.52205	6.16867	23.0803	33.5565	11.0351	0.781007	0.956002	1.04193
Cln8	46.7327	43.253	40.6216	16.9827	13.993	15.0522	29.0637	26.7135	23.6074	41.3973	40.7432	58.7261	10.5176	11.5839	11.0239
Tmem120a	46.6982	36.8755	29.6796	22.4441	6.34789	7.50305	5.08959	15.1071	71.3438	63.5151	36.2779	4.18636	8.15899	7.3214	6.71967
Msantd2	46.6977	55.9265	57.1145	51.5859	60.508	60.2689	37.1966	42.6735	42.4558	36.5284	39.7709	36.7192	33.226	19.3118	39.0305
Mrpl48	46.6969	58.4232	47.0332	40.7335	33.3567	35.2802	39.5006	51.7254	28.8148	43.6056	61.8016	56.4481	29.1803	33.1755	36.3835
Btbd9	46.6964	37.5024	26.7682	23.6507	17.6224	27.9909	14.3284	16.6388	22.213	23.7205	27.2398	26.7707	25.4062	15.5776	26.1768
Trim41	46.6765	50.4561	44.135	38.8003	38.9061	34.2644	33.1616	33.6769	31.7637	29.8571	20.7109	37.3442	16.358	25.0724	13.7789
Acot7	46.6396	51.4907	41.2217	29.6915	24.4073	28.0959	22.4729	60.5136	56.1585	48.9404	50.3176	7.4347	4.18679	4.80669	30.4581
Map2k4	46.6121	65.2692	54.6173	14.2093	14.1942	12.1521	20.5717	27.0511	13.4006	35.7857	40.3974	58.0352	17.7587	13.2803	14.1749
Actr2	46.5703	34.1362	31.1536	79.239	78.6926	91.9288	82.7678	70.0717	70.1125	39.8224	30.0511	45.2735	60.793	74.4661	67.78
Csnk1g1	46.556	47.2123	41.3064	18.1544	15.189	17.6277	24.5227	23.8437	21.4246	38.1196	47.1335	55.2525	16.1579	17.1585	21.9572
Gm29394	46.5254	49.8303	52.1493	36.7915	32.1755	34.1341	32.8591	44.0878	42.3151	36.3007	26.1148	33.57	29.7287	43.5849	38.4465
Cat	46.3242	41.5402	45.882	31.1423	35.7334	31.2809	36.0436	25.1658	27.8606	43.3021	48.8847	62.1958	45.6629	38.4551	35.2968
Tns2	46.3187	60.5666	58.1809	17.4027	25.3665	15.4195	49.5231	42.5407	21.7255	81.205	71.1961	60.9609	11.4936	11.5618	27.562
Gm49511	46.2204	49.3744	34.6743	15.4215	18.3156	13.2076	8.4742	27.6772	19.7126	36.9457	52.0634	7.53037	4.14418	9.88049	15.976
Osbpl9	46.2004	55.9613	55.3997	104.058	123.605	125.479	74.5737	89.2321	84.1665	27.4209	27.6417	51.4153	150.621	83.0368	103.398
Ptges3	46.1357	46.5013	49.2775	101.785	112.383	130.683	59.3246	56.0693	52.6991	24.2903	15.545	30.732	108.093	86.6297	115.217
Atad3a	46.1338	52.7045	67.5553	14.0969	19.3147	11.2191	29.2435	46.1579	27.3162	71.5203	83.807	50.1817	9.15301	6.14324	11.5598
Gpatch2	46.1192	42.9735	34.0892	12.2833	9.38512	16.9247	30.0672	44.4714	44.965	48.5084	47.468	20.4277	9.56551	10.6025	8.80221
Mars1	46.1144	33.3121	33.99	60.1196	28.4017	32.2187	10.9354	24.3298	93.0276	27.8291	20.1831	6.04155	27.8873	23.5196	14.6889
Egr1	46.0954	42.8289	17.0933	14.3337	19.0045	16.6549	14.3175	14.7962	22.4459	14.2355	9.19237	6.12891	18.7397	13.809	12.9903
Msantd5	46.0904	39.4303	32.5883	21.3494	22.772	24.9845	22.7896	20.3702	16.8209	47.1885	60.8611	65.0045	19.1759	25.6537	23.3364
Dleu2	46.0708	44.6544	41.3248	8.03447	10.9716	9.92142	58.6369	82.0707	55.3057	58.1846	62.5532	49.9471	14.1426	7.25811	8.94882
Zfp160	46.0658	50.032	44.5511	30.6747	24.3281	30.3894	44.8434	52.5732	34.153	63.0366	61.6861	58.3761	15.8057	18.1526	32.4228
Eef1akmt4	46.0521	34.3067	38.8487	80.3559	82.2123	74.9146	65.9403	61.1421	57.6775	45.6955	50.5588	57.0456	68.9107	52.5078	81.5346
Gm26265	46.0398	65.185	0	30.1177	76.5378	103.871	0	92.149	28.2975	91.3946	49.948	62.0763	58.5592	0	95.8735
Coro1c	46.0247	37.5688	32.2404	58.709	52.1194	57.376	101.597	139.889	155.606	32.803	24.3844	22.6387	34.8993	30.5966	36.0537
Tax1bp3	45.9923	45.4195	42.7458	40.4733	43.778	58.0751	45.3522	32.3009	43.9297	48.0979	48.1027	53.6435	47.8667	38.6483	56.3882
Prl8a1	45.9591	41.1893	38.4161	32.1027	34.8123	30.8974	37.7244	35.7906	30.2399	37.5986	39.8833	45.5821	27.8159	18.5699	30.6639
Adam19	45.903	40.2035	31.5238	41.2092	29.2497	27.5707	22.9037	32.7272	36.9203	46.3028	52.5058	19.8579	16.6445	19.9736	28.8686
Vps33a	45.8826	43.0982	38.49	18.8567	14.7599	14.0562	19.7627	30.679	26.2416	45.7561	52.3944	37.2257	7.82049	13.2867	27.1416
Slc35a4	45.8604	41.3078	33.7256	0	4.00473	4.66703	27.671	43.4602	24.6464	41.5331	49.389	61.4871	3.90929	4.02679	4.74079
Gja6	45.8579	42.603	44.5496	54.0403	68.7085	70.4653	58.5398	66.6477	56.4251	24.7262	26.7985	40.1694	67.6297	49.2934	63.1763
Gm6641	45.806	42.4173	36.5518	18.3832	35.7975	25.1659	20.2237	20.592	16.1284	28.3092	30.4995	57.3875	32.6795	30.9987	26.4556
Pigs	45.8004	40.2711	34.4811	34.1116	18.2802	20.0807	19.1959	35.5568	44.0475	34.187	40.8048	21.0824	6.22731	24.6697	28.8817
Yeats2	45.7501	38.1001	35.5017	28.2425	23.0123	25.7393	18.9051	26.5634	38.1089	42.0274	32.5753	25.8607	22.771	21.707	22.5698
Gm56655	45.7489	44.8773	25.4103	21.1813	20.0604	20.9927	13.9547	30.0359	9.53841	28.46	43.9881	46.1538	9.33723	13.3272	18.7782
Vti1b	45.7488	29.7989	31.7938	14.2179	1.54737	3.15047	2.92176	13.4286	57.472	74.8445	27.5369	3.40255	3.61185	5.47211	2.19658
Atp1a1	45.7248	53.4645	57.6604	49.7923	59.5154	56.4601	41.4635	33.3668	43.6742	20.7855	24.6094	24.5586	50.8239	40.9006	43.1807
Tnrc6b	45.711	79.3777	56.6621	15.6818	38.1102	41.2227	74.4799	40.7213	34.7776	49.0904	86.4851	82.6012	26.1941	31.565	37.283
Arl8b	45.7094	51.3502	62.8738	24.5057	33.2978	42.0566	19.9622	20.9073	54.8487	93.9349	15.7663	19.6175	41.9516	37.1218	18.8311
Tub	45.6602	48.3771	50.6972	45.1501	52.5484	49.531	37.0824	32.0955	37.1173	38.8688	47.279	48.6249	50.1269	35.563	47.8019
Rc3h1	45.6504	46.5425	52.6112	20.4035	21.0017	21.6756	28.3566	26.5217	28.1048	25.4635	32.6045	30.3804	19.122	14.2999	20.0558
Sf1	45.6368	21.5655	16.9662	17.0708	0	0	0	0	74.4238	88.3664	18.6564	0	0	0	0
Mbnl1	45.5702	43.5991	43.2015	69.4281	74.8693	72.6897	54.5383	53.6202	54.0789	34.0764	30.4382	37.8513	77.5061	77.4632	76.9247
Gm56755	45.5366	42.7356	47.3274	3.14991	3.39196	5.75977	7.17008	8.28186	4.88733	35.6816	57.798	42.7859	6.465	4.4359	3.51573
Depdc5	45.5355	53.4469	62.913	3.3761	0.88081	4.43516	9.78748	15.1535	3.88972	112.984	120.727	74.5764	4.39957	2.73132	3.94774
Zkscan14	45.5282	38.7955	40.8367	2.43688	3.42858	2.04614	22.6257	35.4228	20.1146	75.9878	75.0183	61.2336	2.56461	2.39688	2.10371
Rrp12	45.5044	41.6128	36.2073	22.9697	10.1393	9.70384	18.1584	26.9419	24.82	42.884	51.4858	39.8763	3.32887	12.7564	14.836
Gm48278	45.444	45.038	32.6025	17.8003	15.1419	18.5471	11.8839	23.9521	24.6561	40.697	54.2497	22.5353	20.2408	23.9083	18.4433
Sh3gl1	45.3828	28.3495	28.6517	15.2432	9.07322	8.99375	7.06957	11.3701	38.3625	48.777	24.8068	9.50147	5.1564	6.55211	10.6582
Neil1	45.3733	42.3712	41.5718	99.3462	96.3413	98.1032	84.8536	64.6193	69.8199	48.0915	53.8144	59.6612	94.1519	109.863	153.01
Spty2d1	45.319	43.2807	46.8538	29.9638	25.5483	26.26	42.3184	47.7464	53.4522	42.9661	42.6908	41.7949	18.6369	28.1964	34.9035
Dido1	45.2792	35.9349	29.5435	7.33745	5.8261	7.21986	27.2695	33.5114	19.3302	36.8886	34.319	63.833	3.55451	8.18762	10.7086
Gm12480	45.2714	31.2383	19.8381	10.7258	1.63075	3.6837	5.35707	11.9557	22.8307	44.7208	55.3883	1.15731	3.12126	3.07806	3.80274
Ipo11	45.2666	45.4551	36.8098	58.8624	46.684	50.5463	45.2065	43.9535	37.4993	42.9848	37.2898	58.4124	37.7767	50.7565	58.1247
Ap1g1	45.2428	45.8719	49.2085	114.622	175.686	152.419	69.7271	101.778	74.529	25.9532	28.4801	39.8518	149.822	104.581	121.901
Vps39	45.1637	20.2154	21.8996	5.49985	7.27099	6.01028	29.1929	12.0419	24.508	13.7537	24.2479	11.8816	3.87184	6.01697	1.14082
Aarsd1	45.124	42.0419	33.4052	28.9303	30.8459	33.4486	35.7945	28.4022	34.968	38.5168	33.7248	34.3892	26.0093	22.4845	30.8925
Gm42445	45.1177	45.2209	39.4306	37.9453	36.2867	37.1556	32.2328	38.3502	29.9538	33.2495	49.864	42.2352	36.8485	30.5208	39.6027
Gm17181	45.1005	0	0	14.2259	0	0	0	15.73	26.2008	0	0	0	0	0	0
Gm31392	45.0832	45.8856	38.7673	23.8267	22.7727	21.4514	23.9205	36.6162	34.7653	32.0495	48.3676	29.1199	18.714	19.414	21.551
Tex30	45.0716	19.1355	15.2593	7.39291	0	0	0	2.24491	23.3709	35.0551	17.967	0.953595	0	0	0
Ptpn23	45.0425	39.9869	32.93	26.7999	19.6582	18.3302	16.1089	17.5956	27.5751	40.2025	37.863	22.5154	10.7297	11.2151	10.7796
Rpl17	45.0151	40.8294	40.7011	73.5323	63.9423	68.9806	66.6515	56.4981	49.036	37.0258	38.6206	46.4138	74.1115	50.3625	51.2447
Cemip2	45.0096	36.3226	37.0543	11.4868	12.0765	11.2553	8.03527	8.47663	26.9657	71.2263	16.4752	14.5381	13.7919	14.4814	10.5607
Tusc3	44.8421	49.809	45.6637	9.52299	15.1152	14.8741	16.6471	16.8059	32.013	46.541	34.9905	34.38	15.0098	8.99408	11.5034
Pea15a	44.8252	69.0667	55.598	59.097	32.6391	35.2416	24.9571	30.0175	73.9297	54.8755	64.1063	22.8387	8.65054	10.1523	12.9061
Cog4	44.8015	42.7472	42.6053	41.6104	51.4597	50.5741	50.6835	38.6101	38.3524	46.4596	54.7355	57.8318	46.9706	41.7507	49.6162
Gm49858	44.7972	43.9035	44.1926	14.1231	21.7192	23.4749	24.6757	27.7128	21.4999	32.9857	46.2085	57.8359	25.7739	27.8693	19.8314
Lpgat1	44.7608	56.3465	57.7179	25.0964	27.7848	28.3841	27.0539	26.3058	18.6637	42.4641	48.8047	47.0203	30.4747	19.7505	25.5216
Plekhg1	44.7332	41.9596	36.5227	12.0939	13.5402	10.0112	8.00716	5.99718	10.5137	37.8844	49.9017	42.5928	9.44037	13.0115	17.9182
Ywhag	44.7007	46.8718	48.2295	45.0945	24.7899	27.0107	36.2205	53.7022	60.311	49.3604	42.2276	42.266	12.8799	37.584	45.8285
Gm24046	44.6993	0	25.4901	0	0	0	0	13.8671	0	14.3766	0	0	0	0	0
Bod1	44.6733	41.512	38.0685	2.14543	1.97233	1.78144	2.04987	4.13338	3.16572	44.3753	46.2776	54.7973	1.0335	2.05549	4.17301
Gm53036	44.672	0	21.956	0	0	0	0	0	0	56.9491	0	20.7625	0	19.9864	0
Gm17813	44.5998	63.6391	46.6952	19.0159	19.3616	34.3631	63.1267	99.3073	84.4823	27.6736	32.505	55.2217	23.227	17.8223	18.7276
Lcorl	44.5797	25.8425	18.0707	12.1559	3.6454	4.10975	4.17807	6.83401	53.3077	70.007	2.19837	2.13831	3.44866	0.449538	2.91771
Ppia	44.5668	46.4698	46.3024	62.7993	84.1874	90.4672	72.5847	60.0816	56.7865	47.2683	46.6093	65.8579	109.023	107.333	66.549
Emc7	44.4856	44.9633	47.4363	17.4831	20.7151	20.0311	33.5144	33.6986	26.1388	50.3966	55.0621	60.9676	15.5679	12.4434	12.6614
Spring1	44.4772	36.8567	29.9163	10.2717	5.36783	6.63999	14.3895	20.6578	26.3492	41.8179	43.0937	23.7683	5.12652	5.72668	4.77998
Gm7160	44.4408	50.2464	49.6096	58.8419	50.3373	47.5741	52.5856	65.7439	41.4856	61.0397	56.4376	89.8377	61.8904	82.7435	64.1602
Gm16091	44.4122	44.9671	51.5596	91.8328	122.812	102.742	115.507	120.651	134.782	31.5857	22.4746	24.4538	98.5593	44.3885	71.8827
Sptbn1	44.3871	47.4834	51.7448	28.1417	29.8471	30.729	21.9627	26.6073	21.5021	33.7252	37.1974	33.1906	20.8392	21.358	20.9823
Gm24608	44.3601	74.026	50.2932	43.3739	24.2834	66.1928	82.0746	113.589	81.8443	24.9353	31.7025	19.6276	37.4605	26.9798	45.947
Scyl2	44.3532	30.7448	27.8194	124.489	148.649	136.449	78.3638	70.3806	129.491	11.7102	10.4981	16.9345	127.566	94.48	97.9638
Arhgef17	44.3499	52.3437	49.9484	18.38	15.6442	16.8423	13.0359	33.2226	33.0123	41.3594	63.3385	11.3197	6.32462	6.24906	21.2273
Cog2	44.3278	48.3678	28.9955	65.5427	30.9387	39.7413	49.2971	74.6758	76.2789	27.4624	16.9895	26.4219	12.8716	37.0651	49.598
Zfp217	44.3067	36.5582	35.0631	12.7827	19.8556	11.2111	29.9229	37.4387	26.9881	45.7568	56.4159	27.4348	11.6194	14.2277	13.7906
Mpp2	44.3034	37.1533	34.0652	25.0344	26.5858	24.3638	45.5909	37.0012	37.1341	38.7384	40.2462	41.2956	26.3327	24.6877	26.6078
Phf5a	44.2303	38.2016	36.7945	96.7944	94.3263	77.7574	56.2018	44.4442	51.1722	39.5625	33.8126	40.6887	36.97	26.1843	73.3837
Grcc10	44.074	54.4848	52.0379	60.0273	47.1525	30.8152	34.3306	71.3211	67.0804	46.9367	61.342	34.2523	7.83507	47.6158	87.4417
Mob3a	44.062	42.6529	42.0457	17.8934	11.0438	12.2014	21.9216	27.1265	23.9974	46.2713	51.0698	52.163	7.14095	18.7579	15.0505
G3bp1	44.0601	42.3351	42.6781	8.7485	7.33121	7.32772	8.64851	10.2155	10.2224	41.3576	45.8965	37.5602	4.98897	4.26896	5.06563
Pkm	44.05	43.4448	43.1465	112.142	81.5633	85.7218	80.0456	59.3461	72.3222	33.5052	28.188	46.5458	53.4072	84.0982	122.98
Otx1	44.0349	21.0705	18.2315	2.35337	0.260241	0.500112	0	1.15158	16.9442	51.6472	16.2166	0.440062	0	0.661787	0
Dync1li2	44.0065	37.8854	36.6506	50.8781	72.0652	59.9685	46.9012	52.7964	51.6445	27.0258	38.6019	38.6441	71.4334	62.6558	44.2037
Pan3	43.9651	41.6541	52.2696	42.7425	47.4793	47.7181	29.4808	27.2439	28.0115	23.0366	29.1023	33.7217	39.6234	38.8102	42.9831
Gm24347	43.9561	18.6565	18.1289	11.0035	63.0217	16.5902	44.8275	68.3364	30.3581	38.3331	11.5921	43.5005	50.5012	42.9729	26.1335
Tecr	43.8251	45.7054	39.7176	36.0504	41.3905	40.4579	40.2401	38.1218	34.4526	32.4082	31.0618	38.1148	29.6465	30.2019	27.3161
Tcea1	43.8166	56.9597	50.5677	37.531	25.2792	34.4567	35.3313	69.581	51.5965	58.0408	63.9551	47.5735	17.1393	70.8003	50.3838
Gm32250	43.7933	56.1889	68.7511	34.3465	47.7912	39.6901	52.1893	64.3473	50.6197	19.2155	32.4851	49.7944	76.0126	31.7438	32.8703
Rabggtb	43.787	47.0891	52.4641	71.1796	80.9487	75.4226	63.7506	69.0976	52.0751	47.9438	46.0121	53.9047	85.1333	57.8445	64.5557
Mblac2	43.7861	37.1778	25.6781	12.0392	12.5716	11.7264	11.113	15.2604	28.432	58.2915	80.9808	11.3298	16.9915	11.72	16.638
Smarce1	43.7666	42.9609	39.5714	31.5006	40.1097	35.7545	35.5166	32.3113	31.4168	40.7719	51.0029	57.6736	36.6563	35.8672	41.516
Tmem192	43.7648	48.7116	48.141	45.988	33.192	41.5612	63.7048	77.128	71.1104	16.3057	22.2145	39.2011	36.2764	16.8989	26.5006
Gdi1	43.6972	42.9385	38.6961	37.7441	44.6106	42.1972	51.6244	43.4403	42.2355	37.5136	52.5738	56.8752	41.5999	31.2455	40.9223
Mid2	43.679	42.7656	44.4117	58.0295	49.6817	54.5088	77.7105	82.377	68.2224	48.7944	40.9849	58.7662	46.8608	48.952	49.3517
Ubqln1	43.5857	51.6236	72.4429	73.391	77.4743	85.499	64.7042	38.4387	53.8725	42.4298	46.9288	61.6939	92.0871	50.7285	70.3928
Srp72	43.5744	31.4295	29.0718	20.4711	8.544	16.656	30.5675	24.1655	32.5645	38.5705	30.3095	19.809	6.78588	4.96202	11.2541
Vamp4	43.5653	35.8846	29.2425	10.6663	13.4191	16.0804	38.8927	55.7295	70.0566	32.1928	26.09	23.4708	14.3582	12.0757	8.29011
Gm44033	43.5494	46.5144	47.6085	0.646644	1.55877	1.42166	3.05371	10.03	4.10279	38.4647	60.8298	47.6796	1.8733	1.03303	0.75345
Ltn1	43.5266	35.9009	33.059	22.2685	22.4701	24.7675	38.8908	26.1519	27.2546	53.2747	53.9009	71.2766	20.0391	32.2516	37.0978
Rpl34	43.5241	44.3098	44.753	239.971	327.156	300.417	83.5634	70.9616	88.8967	41.1478	26.9824	31.5072	352.04	188.271	205.779
Pms1	43.5237	43.9297	39.2466	16.0559	14.7699	17.4562	22.4052	15.6247	13.8629	44.4552	69.344	65.5576	18.1845	19.5983	19.4245
Klhl28	43.4876	31.293	35.5872	28.1371	24.4818	32.7207	53.3608	32.6811	34.1997	38.4306	37.8517	54.8204	25.4051	26.32	44.0915
Xrcc3	43.4799	49.1244	45.0638	49.2055	19.5469	13.8396	12.6456	19.4848	40.158	34.9727	39.1556	18.5988	3.30037	4.23461	6.60796
Clasp2	43.4721	40.8539	17.0372	10.7614	11.0746	10.9489	7.04269	6.38033	8.99691	11.1387	10.909	10.104	14.7226	11.1167	10.6155
Ercc5	43.4329	20.8477	16.2841	3.70851	1.38504	0.812179	2.15625	1.70293	43.0371	49.5198	22.2529	2.44665	1.97411	1.11523	0.889058
Gm47611	43.4157	46.7059	47.7892	25.5984	21.7018	24.7819	25.2955	34.5538	21.9277	40.3917	55.3939	49.6031	24.593	18.9262	27.8609
Zc3h3	43.3966	37.6985	31.9757	55.9325	47.5199	53.699	42.4619	31.7388	33.7815	31.2355	31.3803	44.8658	33.9127	44.9991	54.7001
Gm38223	43.3814	39.8177	33.3869	33.9488	53.7776	45.4931	51.6585	60.632	58.9043	23.8886	28.5976	33.141	27.4751	23.1398	30.138
Usp36	43.3626	35.6854	35.5286	22.9445	22.3995	15.6671	18.7514	20.2533	34.3913	66.6183	31.9364	20.3583	12.2197	12.2262	20.2074
Nxph4	43.3578	38.5479	25.0631	8.47334	9.24245	6.71663	6.78097	8.4414	14.0367	16.5452	16.7613	6.29929	6.20841	6.24768	5.80107
Pik3ip1	43.2903	44.2985	40.0656	5.50846	3.11119	2.91106	11.1867	18.2523	23.0165	78.6872	40.3014	35.1511	3.48596	2.40701	2.69944
Psmd13	43.2493	40.814	36.8193	15.6256	20.9807	20.1848	28.2901	38.3918	38.9513	49.3639	40.821	21.4622	17.6879	21.4016	23.1176
Gm43300	43.2139	48.8128	58.3134	58.9557	96.6179	92.7095	64.8703	72.3086	57.2827	35.6099	33.8644	50.3542	113.466	137.929	78.0833
Glce	43.2104	37.2683	35.8347	20.4595	25.3461	25.245	42.1583	70.4128	70.9722	69.7677	60.2219	10.1265	14.6431	8.30529	10.167
Gstm1	43.2102	45.6341	45.6862	55.9509	58.5864	49.3581	53.9553	44.8816	44.9651	32.3105	44.4042	50.6477	40.7932	37.7782	45.9545
Tet2	43.2069	41.8982	32.7676	40.9192	44.0979	40.4315	49.6216	31.8922	17.7326	30.2593	32.4713	49.3293	45.0732	57.419	54.4441
Trub2	43.1227	63.4226	51.5396	0	0	0	55.4353	55.4529	37.6679	64.5652	52.0834	100.411	0	11.667	7.18795
Tsr1	43.1114	31.5633	28.7429	29.1383	21.7408	31.1979	30.5836	22.3792	24.1912	31.0599	25.9854	47.6512	27.7668	43.297	26.0019
Trex1	43.0938	28.1915	46.3335	21.2609	12.6207	11.0813	12.9983	9.91795	23.1166	29.061	44.4851	19.8562	0	0	14.5539
Rbm33	43.0719	54.5359	65.7068	70.2198	74.8387	76.9522	43.1766	48.2544	50.6055	35.3501	40.4518	38.1649	65.9971	47.2458	69.2462
Trpm7	43.0413	35.1378	32.9406	24.9939	11.6286	15.2921	21.1248	29.6295	29.7179	60.4288	51.1753	42.0302	6.60042	22.4227	24.3752
Nf1	43.0033	42.0201	45.0953	42.8466	55.0585	50.1886	40.4052	35.143	32.5346	25.7592	33.6589	46.378	49.4979	35.0984	39.0248
Atf2	42.948	31.1998	24.7321	15.6715	19.7315	22.0992	30.5845	17.5942	21.0045	33.4633	40.2682	62.1076	17.6885	27.2916	26.4141
Fbxo42	42.9428	42.0833	36.9122	9.61575	8.15383	8.3015	10.7382	12.172	27.8965	73.6854	20.4549	17.6891	7.63738	7.16597	7.14064
Prpf40a	42.9293	46.7033	36.8531	40.4043	31.8465	26.3843	43.1167	51.4301	54.2695	49.5944	42.8601	48.9607	6.23968	21.6534	13.2215
Tgif1	42.9281	40.1077	39.2521	9.72241	13.3351	9.37393	20.0153	19.9197	17.2185	39.4153	36.0496	42.8372	8.34029	13.1915	9.21222
Grn	42.8951	77.8126	79.3036	71.3436	67.3692	61.9319	57.5259	72.6554	52.378	65.1748	65.8397	64.4057	48.2255	38.0512	70.974
Gm43540	42.8931	43.789	43.7456	22.5123	17.248	22.0031	19.296	27.4478	18.331	38.2935	52.4864	42.2176	24.5946	16.0053	22.0996
Smg8	42.8306	27.1469	20.0982	7.90881	3.93715	3.53035	4.94281	4.38155	27.0604	44.3459	38.5008	6.78346	4.30846	2.89112	2.6016
Gm23472	42.6738	63.8156	24.6774	6.31785	10.0451	9.27229	49.3142	59.3145	61.5656	95.7011	69.4094	40.9779	50.2886	12.4376	0
Zfp846	42.6676	43.967	36.0478	4.16251	3.27553	4.66011	14.7603	18.6138	15.0988	35.6552	34.5024	34.6919	2.34623	3.43892	7.8617
Efl1	42.5811	46.7898	42.4758	18.0636	24.3701	19.6923	22.8585	26.0525	15.14	58.1074	61.6206	65.6868	18.6013	10.8662	18.1401
Tcf4	42.5702	41.2342	31.947	38.6003	29.4142	44.2228	35.785	26.5933	23.2803	23.3436	20.8537	56.6098	24.8902	29.9833	51.8489
Carhsp1	42.5601	42.9776	38.9245	41.8043	36.1444	38.7464	64.4893	54.099	42.2793	43.3967	44.4979	55.5364	25.7596	22.6926	33.601
Phykpl	42.4851	43.5114	42.6289	4.29189	7.7761	8.35941	18.587	28.7531	17.7271	29.7632	33.9844	42.6838	6.99449	4.24292	4.9712
Zftraf1	42.4812	46.6581	55.6558	13.5903	21.1216	20.7902	34.2435	34.1959	29.7364	39.4996	49.4568	38.5909	18.1989	11.7765	13.2989
Gm56796	42.4785	38.1265	34.6216	5.21155	6.40651	6.03712	20.9283	24.2826	16.0816	66.8969	64.0095	67.9738	7.76244	4.99569	3.63442
Gm55966	42.429	0	12.3815	0	0	0	13.2098	0	22.6649	15.322	0	0	13.7913	0	12.6877
Rnd2	42.4223	50.3847	48.4004	34.4257	47.7045	32.6144	30.2649	27.7673	28.5312	36.5515	49.0223	36.9505	47.8972	30.6399	34.8968
Gm47821	42.3795	44.9686	45.8535	43.8771	32.3434	43.8337	33.3221	42.4255	27.8075	41.4975	55.396	48.7391	37.6398	34.963	43.3924
Snord94	42.3434	0	0	0	0	0	0	0	0	11.8794	0	0	0	8.66024	0
Airn	42.3347	49.8706	41.044	15.0726	18.8154	14.7125	11.8939	15.5678	11.0962	41.8621	50.5958	53.4499	19.005	20.7541	22.0795
Stk17b	42.2835	39.2574	58.8637	29.8397	28.2978	34.256	41.462	38.6735	33.4553	48.2654	39.4429	50.1249	28.6073	64.2144	45.1336
Spryd3	42.2418	42.0606	39.4997	19.122	15.3719	20.7832	40.0561	32.9938	22.3096	71.2256	69.3751	57.1413	9.1872	11.9399	20.5981
Gm48800	42.2284	38.4402	35.4032	32.5642	28.1161	33.997	28.7511	36.7608	27.2973	34.7024	46.7261	43.9552	31.9802	15.5487	30.3405
Adissp	42.227	45.3388	41.4764	84.2323	34.8809	38.9235	27.8164	71.3381	59.1928	30.0229	31.5856	29.8163	12.6459	44.3951	81.0716
Esr1	42.2186	42.5942	36.6233	30.2864	33.7033	32.5564	30.8187	26.4382	23.7264	31.0831	37.3369	48.9039	31.9442	26.0528	39.7863
Ncapd3	42.2141	39.3739	35.4075	53.2425	44.5039	57.5581	44.6218	31.7259	25.3247	54.1679	61.4143	69.0171	32.0799	45.0727	54.3674
Eya3	42.1089	34.7222	32.8526	33.5058	32.2725	31.4268	39.9997	26.0022	23.4186	31.1669	35.1314	44.9737	29.576	17.6071	27.8862
Mrps25	42.1032	44.5522	43.1415	18.9277	18.4365	19.1977	23.7926	25.1241	19.222	37.1624	43.7926	58.9134	21.1358	18.3398	20.9782
Hoxc10	42.096	35.0034	36.4733	56.8565	39.4473	34.6573	48.4326	53.0541	47.771	39.4981	34.6095	43.1908	28.1591	54.4554	47.0004
Wbp2	42.052	36.8366	35.6317	386.712	353.853	371.531	195.142	163.285	188.843	27.2383	25.5645	45.1768	291.077	313.365	431.596
B4galt1	42.0194	42.9263	35.645	23.0114	24.8006	23.9407	24.3239	26.4337	20.1526	25.8142	28.1186	26.619	23.5741	18.8739	20.6599
Naa60	42.0184	33.8048	28.4708	13.7192	16.0271	12.0515	23.6043	41.7829	44.7772	47.0376	41.6648	16.1223	5.9178	4.32735	12.494
Tas2r135	41.9088	36.1437	41.465	11.5284	15.4074	13.4431	13.6135	20.1878	13.7337	36.8328	40.7035	36.5317	11.4705	7.50624	7.49514
Rnf24	41.9055	39.6434	36.8242	36.7833	39.1956	35.4901	30.4163	34.7151	32.2905	28.4902	10.8133	34.7139	37.2009	31.6866	30.8298
Trio	41.8988	49.7081	46.3523	3.91558	5.46399	2.82136	14.764	11.1412	10.5402	31.1491	32.6624	37.7656	1.35699	1.43197	1.73103
Gm47808	41.881	44.9687	47.4688	34.1766	39.45	38.7754	46.1889	49.5294	37.896	35.5469	41.861	50.0076	34.5401	44.1792	39.7575
Cgref1	41.8469	46.715	47.5222	58.3332	56.6944	52.3375	55.4793	65.0154	51.9513	42.0305	40.5858	39.3683	41.4553	25.9706	43.811
Actr1b	41.8224	19.0718	15.5155	17.1319	4.06738	3.90427	6.53759	18.5998	35.2771	35.0561	51.1626	0	0	1.44984	2.11991
Safb2	41.8217	31.9809	30.0941	4.49805	9.61843	7.95498	28.3566	26.6225	28.9464	19.3049	22.1004	22.3272	7.90948	8.73522	6.11249
Tnfsf13os	41.798	46.608	52.7463	25.9004	42.6213	39.0897	39.5832	48.5914	55.4903	41.834	35.3092	36.3988	27.1914	12.6851	30.5148
Gm24671	41.7956	40.0811	37.5385	0	0	0	0	0	0	66.3882	45.1942	114.639	0	0	0
Uhrf1	41.7858	37.612	40.439	77.0733	35.0486	32.7687	39.1878	52.1587	48.5538	28.0626	27.7012	37.3904	13.2467	25.4187	71.5631
Fads2	41.7844	31.8367	28.3666	19.2544	19.3724	16.2761	16.8622	13.0689	21.4113	17.3612	18.1613	16.9521	12.8198	9.92721	8.30055
Dym	41.7146	32.3169	30.8546	13.9403	8.0227	5.54047	5.27002	4.16741	75.0044	102.003	7.87637	4.07712	11.9022	7.61091	7.79557
Scaf1	41.7079	45.3349	48.409	26.4117	30.8476	22.3785	20.1912	21.303	26.7664	26.0741	38.059	29.03	16.0198	9.58392	19.0691
Rap1b	41.704	50.2407	53.9048	65.4033	79.6519	82.4015	59.2945	70.0158	54.6917	34.5677	36.5937	34.7391	74.043	58.1341	68.8266
Gm33979	41.6307	51.4847	45.355	10.4362	19.6495	12.5695	15.577	18.1814	14.6302	38.7125	54.0802	60.3192	12.7223	7.38513	11.3268
Urb1	41.6259	37.8926	35.8429	27.5859	21.5147	24.1319	20.96	27.4064	28.6144	30.4465	25.8888	20.8649	11.9698	15.6323	22.5064
Fmo1	41.6222	35.057	33.2395	74.6073	87.0538	89.138	61.8099	60.2494	48.8437	37.5206	39.543	48.6318	84.6555	111.345	87.5389
Ptdss1	41.619	29.9314	27.7481	16.4984	3.82184	6.79407	5.91645	2.81866	42.6853	56.8248	46.3374	0	0	0	0
Ilf3	41.6101	41.46	39.4839	69.3948	68.2268	64.3004	68.3564	59.2013	55.5173	37.7193	28.0015	37.2721	54.9748	41.6278	72.3306
Samd8	41.5973	36.9377	41.8801	24.241	14.3144	11.4137	11.3942	17.2311	66.0041	121.492	13.7107	13.2156	24.0052	11.4048	15.8966
Atxn1l	41.5483	50.2001	57.3046	30.8229	39.8462	38.7389	42.3893	41.5191	37.5755	38.4225	45.7005	50.8058	32.5718	18.4717	32.6052
Tmub2	41.5459	32.9109	25.6324	12.1162	15.4135	10.1027	18.5938	16.1286	24.0704	39.015	41.2475	28.2765	8.15741	10.4136	9.17857
Gm37986	41.483	36.6663	30.0346	0.916004	6.61861	3.34921	7.96226	6.38091	8.37696	22.5764	22.6019	30.9195	4.60201	1.61431	2.84765
Gm3734	41.4578	40.9884	39.3681	22.6468	20.3768	22.1709	24.6176	25.5592	21.5637	42.5059	47.72	43.3264	17.8315	10.6176	20.2171
Rps6ka2	41.438	43.1455	36.9379	13.1367	17.4532	14.1545	19.4794	25.8734	17.8555	34.4378	42.9007	46.7303	18.0215	14.604	19.6759
Ctdspl2	41.4009	40.7448	34.0287	26.1	40.4311	40.6896	47.2217	44.0492	23.7206	34.8339	44.2298	46.094	41.7501	62.7783	33.2251
Gm12905	41.3906	32.466	24.6099	9.31614	9.26884	6.63568	9.95467	21.8913	41.9465	69.7665	40.7958	14.1797	8.31177	4.97091	7.57844
Rbbp6	41.3725	40.7685	53.4622	12.5282	14.497	15.2337	13.8158	12.613	11.9241	35.6661	38.547	45.8777	12.8	13.3627	12.3198
Slco1a6	41.3284	50.1635	42.27	66.1496	53.1588	74.9428	60.1225	58.1857	44.1088	54.969	38.8199	69.1221	57.5208	194.155	75.5554
Tspan7	41.2206	42.8847	46.9091	60.4578	58.0253	60.9487	56.5792	50.3633	38.7599	42.8214	45.1694	56.6989	62.3046	55.7501	61.3611
Snx30	41.1744	45.0207	49.6469	22.3305	27.4019	28.7678	26.5032	31.4739	22.4568	33.7058	41.5262	48.1357	25.5867	18.8913	22.9868
Trmt112	41.1715	50.9293	49.3451	27.4555	24.3093	25.1643	26.9495	58.2164	57.7363	43.8159	50.7602	24.3986	8.78002	22.9178	57.7252
Rnf220	41.0754	28.3643	39.5224	43.856	29.339	39.5947	30.8224	32.3885	23.4643	38.1418	35.8924	47.2287	41.3612	27.3895	43.1348
Hspa4	41.0607	38.708	35.8643	52.5982	62.1997	62.0377	29.9808	31.1836	29.0132	16.4493	13.8305	22.2417	51.4202	41.316	47.9666
Herc1	41.0465	35.3104	35.4116	22.3572	22.0937	22.5524	19.9054	18.0597	25.2063	45.3712	36.5237	30.1938	20.7735	16.4142	18.0274
Vps13a	40.9782	20.2313	18.1027	4.1111	2.45743	3.25737	2.75735	2.83682	20.5071	33.4699	15.5339	2.56514	4.4949	2.83406	2.94817
Sgta	40.9287	44.4732	30.2704	40.5039	24.8196	20.761	39.9773	37.4743	27.6264	29.0403	30.1655	44.8927	4.97864	10.9615	13.0779
Plekhm1	40.9151	45.8589	46.3213	28.1008	25.5364	27.8645	55.251	50.2527	40.5913	45.0695	37.0137	58.1538	23.0002	24.8013	29.9836
Pvt1	40.8847	48.5594	46.6024	27.3982	20.6667	19.3286	21.9796	18.8704	25.2219	48.8425	44.3516	47.4204	14.7171	9.50131	16.7262
Sugp1	40.8835	40.1214	47.2346	28.0232	24.541	27.6622	28.0405	39.3771	27.1403	34.9871	29.074	34.9475	23.309	27.4316	37.5952
Wdr36	40.8761	31.6441	17.2711	6.64108	1.97559	8.00304	11.7886	21.76	31.9743	37.3206	34.3764	2.13258	0.91533	1.83525	1.04217
Naa40	40.8651	32.5103	27.2221	11.5126	12.1556	9.95209	16.9676	23.6221	33.272	55.2175	35.6824	22.554	11.187	7.24418	9.05543
Gm48541	40.8283	41.8911	39.1292	30.18	28.0354	32.0847	27.983	36.9461	26.8358	32.8722	46.2348	42.3997	30.945	21.507	30.5052
Rel	40.8203	30.6629	27.012	23.4252	23.0619	23.2895	28.2	31.0101	58.3943	36.8531	29.3994	13.7409	21.471	14.3071	13.4903
Pfkm	40.7331	54.7794	36.2105	48.4992	80.0568	79.3915	80.2662	63.8436	46.0218	55.8814	55.8689	73.1674	71.2818	55.2452	73.6518
Vps13c	40.7061	39.1432	44.564	50.8687	57.7182	58.5292	36.4117	35.1799	33.3014	21.9358	22.0815	40.0482	50.9538	46.2817	50.5236
Zbed4	40.6671	40.6817	35.379	23.103	30.2455	24.4468	20.6215	23.1301	18.4958	44.9324	50.1258	39.5479	26.1966	22.56	29.1621
Prcp	40.6375	33.5384	30.7968	19.6747	18.9753	21.2128	29.6317	30.0104	21.4359	45.3863	57.5356	66.015	19.5959	23.0149	24.3085
Epb41l2	40.5989	38.419	31.7242	24.978	28.0613	28.6567	18.739	17.7196	21.794	20.4779	20.939	17.3719	21.3931	25.3897	19.6284
Ppp4r3b	40.5601	34.3568	33.2089	9.47765	4.2315	6.59029	0.745302	0.372873	17.8398	51.4937	64.1277	0.47824	1.38197	3.1148	1.85331
Avl9	40.5265	43.0176	41.5139	47.2234	56.4538	60.4121	46.4073	39.1912	34.3191	35.9178	45.5055	56.4015	62.1563	68.8715	70.1628
Zfp874b	40.5249	34.1162	27.8897	16.3277	18.7973	16.1304	29.4896	32.3104	17.7597	53.4515	55.9256	51.8056	17.9921	18.2708	16.3094
Hnrnpa1	40.5185	69.4185	64.4895	92.2308	113.421	110.933	72.8683	60.2638	61.7857	52.084	66.3474	68.1826	119.639	91.525	98.8029
Rab1a	40.5054	31.7527	24.9727	25.6736	18.289	21.8056	14.2884	17.6835	24.7523	34.2591	22.9223	13.1438	17.3024	15.3487	13.2848
Smim20	40.4486	39.2519	31.5709	160.705	82.1181	95.9826	65.4085	78.915	72.713	48.3111	45.3438	58.1304	53.8018	148.065	226.026
Gm44984	40.4273	48.8214	47.0913	36.2764	37.2366	28.2912	44.4923	42.8647	28.3539	32.3609	47.5002	49.2118	27.6932	13.728	27.0127
Glt8d2	40.3729	47.3001	36.6919	3.05144	5.33667	6.50553	31.0636	38.6594	26.9941	36.8028	45.569	40.0977	4.39206	6.54872	4.07951
Lgmn	40.3624	36.7719	37.7604	60.6138	61.1122	60.4578	56.498	52.0507	44.8784	42.89	34.9797	49.9029	54.4107	45.5417	47.9126
Fam161a	40.3053	52.1341	53.4281	36.2696	40.1092	49.8255	46.1212	49.5356	36.6513	64.4878	82.8789	82.1596	60.5169	61.4603	37.9596
Rbpj-ps3	40.2804	37.1491	31.9581	27.2003	27.0873	30.8457	34.6403	26.9023	28.0718	32.3513	36.6695	43.279	21.4018	22.0552	27.7036
Gm15549	40.2738	32.8423	23.8388	19.9941	14.8134	11.5341	25.1621	32.3158	30.4134	28.5761	30.2112	38.2037	9.0868	15.4595	24.184
Coq9	40.2725	26.4676	22.7472	21.3073	5.60299	9.92318	30.9551	39.7669	58.0454	44.3054	28.4101	2.65803	5.55661	1.00128	5.75975
Aff1	40.2707	33.0652	35.3351	4.41802	3.73145	4.11464	10.7379	13.8897	36.2962	43.4178	33.4466	11.0585	2.93078	2.13814	3.65038
Tex13b	40.2182	42.0124	33.9188	63.29	51.573	61.6155	43.1843	56.7201	53.0901	29.6411	25.5618	25.2723	30.2214	32.3652	88.5309
Lmbrd1	40.1865	48.8078	35.3642	6.89916	4.60484	2.61003	9.45651	10.0261	7.10066	31.003	35.2428	44.6365	4.65931	1.02184	5.64936
Flna	40.1462	35.8937	43.7109	33.3133	47.8413	35.304	38.8402	47.7182	32.9748	40.8219	51.6518	46.0311	20.0087	20.6787	24.7068
Atp6v1a	40.1457	33.6344	32.8011	125.697	148.837	149.767	60.3419	60.4634	60.665	31.3875	28.7787	38.2243	102.747	103.627	113.883
Slc10a4	40.1131	20.9894	14.6902	15.702	0.704296	2.51193	2.62433	12.7768	35.7677	51.354	44.8168	1.69866	0.306974	0.292205	1.39329
Btrc	40.1099	41.0311	39.3488	4.29396	2.71631	3.57339	5.39098	6.78094	3.66906	58.3023	73.8771	42.7064	1.8404	3.01299	2.92551
Cox10	40.0886	50.1667	36.868	19.3295	15.7099	16.1929	30.0663	39.984	26.1656	68.9575	59.3657	78.1044	11.5771	19.3653	15.3284
Mob1a	40.0586	46.1941	47.8173	23.8621	28.0921	23.0333	17.692	19.687	48.0197	53.453	20.6269	19.2826	32.7606	17.656	20.2126
Synj1	40.006	33.3479	28.8124	12.1426	10.4969	11.169	14.4226	17.341	15.1471	27.8009	35.6134	39.3983	6.58956	16.1613	11.1401
Golim4	39.9623	21.2679	13.52	7.46995	0.510889	0.4766	0.970718	2.63873	30.7362	52.3469	7.08843	11.8831	0.181137	0.435687	0.219626
Gm49882	39.9595	39.2826	45.5428	6.32519	0	6.2166	9.98235	25.562	7.64632	13.3051	34.2858	38.3609	1.35436	2.52811	4.92999
Snx14	39.9488	40.1929	19.1991	18.1892	6.30504	18.915	13.3079	24.2353	37.5596	43.5513	47.0992	0	0.43596	1.28942	0
Slc35b2	39.9078	16.543	0	2.41239	1.0222	0	0	0	13.4846	2.95163	2.1729	0	0.767272	1.54454	0
Tmem41b	39.893	34.7844	27.7627	23.8413	19.3249	32.2322	21.1324	23.274	16.4393	36.1474	45.6212	19.4148	20.4802	14.2912	22.0017
Bptf	39.8892	40.8351	47.9719	31.1902	37.0544	28.1013	21.8367	22.167	20.6537	27.6226	40.2552	35.0869	24.5673	21.7198	26.8905
Got2	39.8351	44.3849	46.1527	53.4577	51.2702	51.9043	60.674	43.7066	50.0681	36.8668	40.1593	58.2775	59.4954	60.7673	56.6327
Ppp1r21	39.8349	46.0373	49.4538	15.2387	14.8281	15.3878	18.983	17.8218	14.6417	47.3627	58.539	49.1106	14.0222	11.1238	17.0889
Srp68	39.7815	37.368	43.2766	24.9136	1.5619	4.69109	2.1508	5.56908	29.9607	30.5241	28.3686	4.91861	4.95994	1.71751	0
Tmcc1	39.7719	43.3847	44.9671	19.4782	21.4437	21.049	30.3871	41.6384	35.6496	33.6133	38.892	39.5247	25.3254	20.013	21.3337
Zfp335	39.7568	39.6566	29.5565	17.8537	4.53126	11.7655	15.5734	31.3599	47.1592	40.5585	34.5908	3.50828	1.22897	1.65902	3.34145
Sin3a	39.7089	22.8487	26.3467	36.3996	24.8658	38.0251	28.3242	23.627	36.6852	38.6485	40.0544	38.2696	19.3128	22.9715	30.8079
Atg2b	39.6893	37.943	39.2709	52.8707	52.5998	63.4734	63.6636	65.9502	55.0781	31.1938	37.6298	45.9526	51.5069	43.1337	57.0385
Chm	39.6885	45.3073	42.4341	19.6351	16.1673	14.5816	12.2372	20.3218	13.1762	42.63	53.3954	45.5355	10.3881	13.1397	15.8968
Rab7	39.6841	39.6523	35.5357	15.5432	9.87314	14.4123	22.6748	33.5263	28.8704	42.8669	43.7242	24.6874	5.62829	9.41803	12.1792
Gm37663	39.6679	50.6931	47.4406	13.5072	13.0563	17.1547	25.1939	37.8586	21.8909	29.7665	38.9223	50.6981	16.3863	15.5183	15.278
Pigb	39.6566	33.6165	32.6244	20.4625	22.5079	16.3808	24.712	23.8136	23.423	30.7143	31.1747	40.1763	15.7022	15.1568	18.8206
Wasl	39.6475	46.64	13.5059	3.88694	5.37058	5.21405	4.49214	5.29668	9.89107	21.9198	6.61792	5.7584	4.20821	2.44552	3.32938
Gm49522	39.5968	31.7201	29.1253	10.7792	4.54386	6.59756	18.9507	30.4965	47.7129	50.2766	35.0286	16.3648	2.67104	1.67438	3.78974
Rpl13	39.5908	30.3397	20.6375	22.1777	1.49886	0	0.670403	10.5245	67.3187	46.4763	12.9712	0.508107	0	3.4486	0.6732
Gm26461	39.5822	20.0248	25.5875	12.2689	15.045	22.3412	19.8954	42.2025	29.1648	15.2441	14.1308	25.6957	32.7174	25.3838	17.1627
Gm2140	39.5755	49.0983	48.1031	15.8666	22.9046	29.6591	22.0652	32.0538	17.9923	37.1058	43.7051	29.5737	23.5359	15.2251	19.2068
Bcl9l	39.5729	37.3721	26.6537	6.55187	5.76595	6.09216	3.75221	5.16206	15.2097	34.0877	36.4763	7.0998	3.69017	2.96131	3.45332
Snx3	39.5469	33.296	23.2169	10.1173	3.53667	3.88929	2.06141	4.04256	37.8654	34.3262	19.7975	2.31683	3.45158	2.87172	3.61658
Gm56937	39.5144	41.4054	39.2286	28.79	33.0168	34.7507	51.2743	55.7004	38.0598	23.0116	29.3599	44.1405	42.5612	23.7909	35.1314
Lysmd1	39.513	39.3271	31.8522	2.69072	1.48447	1.25293	11.4554	17.569	11.1164	37.7402	42.8778	47.3845	1.91891	2.31722	1.74606
Gmps	39.4971	39.1913	38.5172	15.797	14.9839	16.4344	32.2714	34.9461	25.1895	40.3848	43.2118	48.526	15.9113	16.9959	19.0398
Gm2767	39.4407	42.7056	40.5757	36.7746	47.1854	35.3547	46.4835	58.6875	44.5185	43.0979	37.1591	46.3931	36.2345	18.0601	46.1305
Hhat	39.4331	35.9414	30.9958	24.1386	19.5171	16.2691	16.6297	21.0451	31.8541	53.7514	59.2691	32.548	14.5264	11.4102	35.7272
Lcor	39.427	38.7567	35.238	18.7933	12.8342	15.7364	14.7135	24.4931	19.1447	38.6572	48.5979	18.7207	10.2343	9.36346	14.7588
Gm46432	39.3596	33.9735	35.5114	15.1398	27.571	19.192	25.0126	27.8197	23.4842	28.7313	34.261	43.1151	21.7158	21.1896	21.7805
Gm48017	39.3509	79.0018	42.7699	4.44295	7.21209	6.61963	14.0368	30.6674	3.98928	39.6783	85.1167	55.1067	5.86444	0	0
Dusp6	39.3182	35.9968	33.1819	19.6954	11.4069	18.1622	18.759	36.5394	43.7247	25.697	17.9733	5.11467	4.29924	12.8396	17.8824
Fam20b	39.3172	33.3527	39.3518	20.0234	19.8604	22.888	17.4878	19.8218	27.4765	36.5488	43.64	29.2608	29.4016	24.01	18.5704
Hspa8	39.3164	62.01	45.423	73.1853	77.0992	63.7445	89.0028	78.7662	89.0844	54.4631	36.8273	55.0679	49.0785	43.8885	63.7375
Gm13204	39.2884	42.7644	41.0276	107.819	91.0548	96.6789	78.523	66.0193	60.5145	32.1344	32.2302	55.4222	52.0541	56.7022	91.2315
Pop4	39.2812	41.0433	47.0742	22.0659	33.2403	32.7582	59.7259	55.3828	45.1576	35.14	34.8216	45.9784	25.5344	45.8256	37.4934
Atf1	39.2458	39.4383	47.8949	24.3481	25.9567	23.2968	23.4728	28.17	33.9052	48.0957	29.9018	24.6829	25.872	19.0951	22.8652
Gm13537	39.2157	50.7927	11.6118	26.884	46.7384	42.6615	50.5828	44.7734	60.0178	31.87	12.634	22.8402	37.1666	11.1414	17.7274
Gm38093	39.1723	39.852	37.789	0.939091	1.00632	1.14733	7.63532	8.92231	10.7746	55.2268	64.8723	52.8609	1.21089	1.80575	3.16116
Cryzl1	39.1464	44.3635	35.2696	29.5107	34.8121	28.5829	31.7216	28.4966	17.2836	37.1612	52.7673	51.9985	24.4397	25.3769	45.4022
Nt5c2	39.1293	42.4786	40.0529	0.878811	0.872145	0.802108	9.43267	14.3802	6.38171	50.2645	68.0776	57.8648	0.946662	0.927297	0.802178
Entpd6	39.1277	38.3692	25.6963	10.504	7.94612	11.899	10.0772	15.0609	22.0711	44.0156	49.0925	6.19217	4.31918	6.39795	6.96102
Gm13827	39.1133	28.1276	35.0448	80.6432	49.1591	41.7568	26.1079	78.6929	87.1093	21.2789	30.966	13.2647	3.66323	46.2299	105.335
Tgfbrap1	39.0954	32.806	33.9064	15.7511	7.14945	10.9582	7.47996	26.4147	17.4765	41.9447	56.0104	22.604	1.76862	20.6807	27.1162
Gpx4	39.0303	48.4175	51.1555	66.912	63.7189	68.3031	54.7409	67.4441	55.6803	49.369	47.6246	50.494	61.2011	47.8838	67.5058
Gm37031	39.0142	34.836	33.0029	34.7492	43.1895	37.785	38.2081	35.536	34.1666	23.9158	24.3266	39.5433	32.8624	22.399	43.1043
Zbtb49	39.0124	30.3801	40.1908	6.84958	1.34657	3.60661	8.17168	29.9246	28.652	39.4586	32.095	9.18154	0.495583	1.20247	2.22815
Alkbh6	38.9594	35.0349	28.2222	14.9025	25.6123	24.8598	27.2811	22.794	16.1079	22.0694	21.0302	23.229	23.1879	29.081	30.4328
Parvg	38.9474	33.0912	34.2378	6.51761	8.82272	13.2126	9.94725	7.29299	9.86022	22.9363	17.2204	30.4879	10.2148	8.04188	10.1267
LTO1	38.9321	37.831	41.1036	15.9764	17.3318	16.4397	9.69375	22.038	17.482	44.1301	29.1965	50.8712	14.4187	18.2487	25.4043
Zyg11b	38.916	35.9234	36.8014	11.7078	14.1271	13.0881	10.7536	11.4946	33.7249	50.4405	16.9228	13.6798	9.3889	8.07773	8.8216
Cmtm6	38.8971	32.0642	28.3222	11.868	14.5074	12.6909	13.6121	16.8393	29.0232	33.503	35.9609	13.3914	6.28292	7.53964	10.2221
Xpot	38.8944	33.1213	29.5682	12.7419	11.7141	11.7652	16.2413	20.0365	13.5182	28.1731	37.4004	33.8858	8.48371	9.00617	12.7702
Bok	38.8813	21.49	14.05	1.42511	1.14296	0	0.374965	1.47255	16.7092	27.5927	17.1521	0	0	0	0
Ddx18	38.8684	38.7495	36.6686	35.5196	37.5336	45.5285	47.168	36.0329	30.622	38.1483	40.4448	54.4639	40.8182	46.9976	36.7274
Tbk1	38.8622	37.4935	36.0319	54.2134	35.7519	39.3656	31.5718	28.9997	29.864	29.2475	27.8732	38.8572	23.8943	36.1878	43.9705
Gm47372	38.7349	42.5534	41.1425	27.1227	27.4205	26.0626	30.6713	33.3629	34.63	26.8427	28.3973	31.0502	14.402	9.36801	13.2811
Rsph3b	38.7294	37.4519	36.5276	24.0355	19.9492	18.4969	19.4992	35.1343	28.9726	27.867	39.9871	29.9712	10.9605	37.5916	31.61
Pdcd6	38.7254	41.8065	36.4146	20.0323	17.9253	18.2364	20.7111	39.0387	31.1432	42.7169	30.6261	20.5715	11.3263	15.0931	21.2656
Ttll5	38.6783	37.2129	39.3751	31.5625	28.1716	34.6616	42.1998	29.4969	27.2291	59.1824	57.4905	55.7697	26.7705	18.0406	18.1998
Adam17	38.6482	30.4545	34.3151	20.8883	18.5094	16.7877	24.3635	15.733	18.3237	33.5602	45.2088	44.93	12.0588	16.6882	16.6503
Kbtbd2	38.6287	33.4524	38.2917	23.5849	24.3247	25.8015	31.1288	29.2177	31.7411	39.6888	42.7105	37.0738	25.3262	21.0094	22.5557
Upf1	38.6106	44.3008	47.3975	45.0266	34.2755	30.4282	28.7067	31.845	28.4919	31.1116	37.3425	37.05	26.0406	30.7301	43.1597
Gm55958	38.5733	0	0	0	0	0	0	0	0	0	0	0	0	0	12.6637
Gm10125	38.5672	46.3291	39.1826	9.7931	11.232	10.5027	8.84021	28.3196	28.5177	57.4312	57.8772	14.6861	4.36605	4.72744	18.4797
Cystm1	38.4671	43.5917	28.8242	12.5376	13.255	10.066	21.7636	42.1429	28.2157	68.9097	58.6111	34.2018	9.46333	9.15293	12.1181
Map3k5	38.3758	41.5889	53.9165	47.0522	52.2397	55.7824	31.9904	31.2967	31.8215	31.8996	45.8891	39.8085	72.9751	41.3864	67.2151
Unc5b	38.3715	44.9974	53.9276	24.0241	16.2517	12.6933	10.612	25.7265	23.9696	30.2287	30.6734	15.9675	6.49598	9.4602	24.196
Gm29155	38.3519	49.3598	74.6676	0	0	2.88553	3.06765	6.70457	0	62.4774	66.5995	53.162	0	2.46032	0
Dag1	38.3452	48.8951	66.5142	19.272	17.5154	17.127	21.8714	22.2236	21.8789	21.168	37.612	43.4544	6.86891	17.5033	23.3581
Stard7	38.3216	40.8172	32.5974	78.7831	93.9324	82.2828	56.9044	58.0093	66.0045	22.5121	28.8612	27.2039	83.8697	49.8855	69.8985
Ass1	38.3056	35.7369	33.7037	53.2103	49.872	58.1355	50.0985	48.9677	44.6019	29.9615	24.1204	43.8444	41.0025	44.7211	66.3951
Gm48924	38.2944	35.7126	27.3486	11.6432	4.98993	7.02977	5.14323	12.6193	19.6522	40.3626	49.5653	7.38239	3.67066	5.93881	9.31318
Fbxo28	38.2698	49.1271	53.7455	7.55278	5.62422	8.0658	11.1107	13.7367	9.41085	38.5863	49.7881	47.1761	7.15971	5.91549	6.23839
Zfp354a	38.2461	29.5355	24.4483	8.92928	3.73631	4.28992	6.93311	12.1836	13.095	29.2336	30.4186	28.0802	0	3.38844	2.60959
Glrx	38.2374	44.4091	36.7937	34.7407	36.0678	42.6924	41.9574	49.3309	37.5232	34.1337	31.2069	49.4964	34.9312	40.4281	37.5556
Tox2	38.2153	40.4492	41.6343	23.104	20.5069	23.6152	17.9866	27.3918	29.8586	31.6294	36.1943	8.74042	13.0484	16.2592	20.7707
Mob2	38.1491	34.0679	31.8936	5.50982	4.02884	4.75407	23.7001	25.3961	22.1696	28.1605	32.8354	41.3175	2.91705	3.72693	5.38051
Cald1	38.1297	45.2477	39.9531	45.6301	49.1367	43.272	29.1492	48.9071	42.8846	22.7096	19.5688	32.467	19.5635	20.885	30.491
Scamp4	38.1249	36.7382	45.3951	36.6226	31.1797	23.5202	35.14	16.6112	26.7492	43.5888	30.371	34.3876	21.1453	17.199	16.4522
Gm43197	38.1085	37.9712	33.3207	65.0196	84.9171	83.3881	43.9155	39.0314	36.0522	33.2504	31.4425	54.5281	70.7081	62.3695	82.0044
Gm43478	38.1004	30.9104	29.1367	9.92592	9.3284	14.5846	15.6768	20.0932	13.5515	29.9787	55.7572	33.3367	12.6368	6.84492	19.3095
Scarna3b	38.0928	42.2332	63.2745	100.419	82.8225	94.9677	71.2521	77.2283	35.0386	10.7921	26.9052	33.4858	40.8439	95.906	59.9489
Puf60	38.0454	27.6699	22.4603	14.7248	9.05726	9.15289	7.35568	19.8099	30.1229	36.271	34.4095	8.27046	2.89645	4.91078	5.91359
Eml3	38.0205	25.3272	31.2697	15.2177	22.8353	10.1883	10.5507	19.6427	14.5781	30.2764	41.0654	18.8419	11.5396	5.92109	11.3012
Gm56807	37.9968	42.9679	42.0595	45.128	54.0709	51.6219	43.3772	53.827	43.8528	33.2341	37.3873	50.3141	57.5957	37.8438	42.9724
Cdkn1a	37.9942	35.9494	42.7555	16.1841	4.80157	5.11865	4.4634	26.3538	20.6601	33.3686	27.7761	20.3189	0	20.8853	16.0245
Psmd1	37.9898	35.9118	34.4081	35.1406	26.151	27.7881	33.8829	38.0173	34.2994	45.2759	41.83	47.2233	16.2331	25.8937	22.0201
Gm49745	37.9894	49.48	49.9924	5.82216	6.7548	6.12817	23.9243	27.6413	15.3466	48.0174	58.4648	56.5562	9.51387	5.79211	6.42992
Ube4a	37.9669	37.7656	33.9602	16.9488	20.4323	23.2689	31.2657	17.3746	17.8612	37.6789	51.8769	58.9935	20.798	20.1339	23.6045
Leprotl1	37.9597	26.0874	24.5287	19.7376	14.6748	14.784	11.6356	13.4284	26.9585	47.5847	26.4628	16.7738	14.0859	11.55	13.9896
Mrpl42	37.942	50.1392	49.3151	66.1554	82.2521	81.726	64.8108	64.8087	40.4849	38.1879	43.8305	68.7604	94.1225	107.425	88.8303
Gm55857	37.9418	0	11.9668	0	0	11.7714	0	0	0	0	0	34.747	12.8314	9.25639	12.8545
Gm55728	37.9418	116.153	71.8009	0	17.9403	0	41.0462	64.9589	99.2459	44.8798	63.7475	104.239	0	0	0
Fbxo10	37.813	29.2966	22.433	7.8473	7.86882	6.95286	7.4959	8.71538	9.11487	34.7708	27.2341	18.6303	6.48033	5.27496	7.16673
Gm24056	37.8096	8.12769	7.7712	0	7.8214	0	0	17.0567	8.58591	0	9.86979	12.4311	6.27712	0	7.71371
Eif4g3	37.8091	42.9773	49.5736	30.7091	32.5455	31.9589	22.1183	21.5155	24.3048	34.2757	43.6923	40.2186	41.7415	32.4629	33.5965
Tapbp	37.8065	34.6648	22.7926	19.0489	11.6764	15.3656	15.6417	31.8512	36.5569	34.025	34.4405	4.00182	2.03146	1.33089	5.96502
Coro7	37.7631	45.1776	29.5183	63.7204	49.8235	62.4268	50.2137	42.8604	31.7509	49.4473	44.7754	68.7045	62.5512	64.7208	83.3724
Mrpl22	37.7142	37.5347	27.0113	15.4889	15.4864	14.9726	23.255	22.6468	15.7523	31.9606	30.8373	41.1726	14.4416	20.1988	10.9531
Shc1	37.6697	27.1516	27.911	20.5341	11.9781	14.4536	13.3368	18.5709	24.1755	25.3952	23.3439	18.6377	10.6004	11.5231	14.4132
Selenow	37.6634	56.7249	62.4123	95.8093	100.637	96.3771	97.5091	92.676	67.3711	50.3957	49.9564	66.7079	113.491	91.9068	79.0439
Pgk1	37.6599	48.4133	53.7229	57.3417	68.7611	68.918	67.5159	54.427	49.1409	45.3167	45.835	59.2137	81.3356	80.822	60.3616
Ergic2	37.6255	50.9212	20.4119	65.3261	64.8696	61.7476	87.5513	70.5701	74.5884	33.8704	34.2999	57.0588	53.1288	73.9165	51.6412
Smc5	37.6174	39.001	53.3079	57.5372	70.1594	66.5665	40.5641	43.3364	35.7954	31.1294	42.3292	36.0808	73.0743	28.7849	46.0626
Gpat4	37.6158	28.4657	22.551	12.7135	13.7581	12.5245	16.445	15.6069	30.7591	35.2847	29.2819	19.7712	9.15512	7.46221	10.2558
Gm18042	37.5893	45.2193	37.5684	15.5106	18.288	16.4926	11.7677	24.4251	17.1486	40.2392	45.4672	41.8606	13.544	8.69309	16.2097
Arfgef3	37.584	39.9121	41.0612	24.2133	24.136	24.9816	22.2586	23.8166	20.9708	34.119	41.311	41.8104	20.8563	18.3914	24.0968
Iars	37.5684	48.3608	43.036	51.5887	44.5675	51.907	55.7367	60.1895	51.681	22.3641	22.7081	38.4403	35.8152	42.7548	46.2838
Ctnnbl1	37.5671	35.7212	33.7376	68.8754	65.2558	72.5849	53.3838	45.6784	36.5845	32.9442	33.2872	50.7227	55.259	70.8238	81.1346
Tomm40	37.5616	37.4926	11.7021	6.45914	0.442846	0.901347	0.428315	0.743915	6.1157	11.4851	7.38073	0.275329	0.219425	0.180071	0.170604
[truncated: 5,605 more rows]
