# Supplementary material for: Isolation and Transcriptomic Characterization of Genotype 5 Japanese Encephalitis Virus E138K Mutant Strain
Source: Transbound Emerg Dis. 2026 May 14;2026:9733265. doi: 10.1155/tbed/9733265 (PMC13173371; doi:10.1155/tbed/9733265)
Supplement: Supplementary file 1 — Supporting Information Figure S1. (A) Nucleotide and amino acid differences at the E138 site in G5 JEV. (B) Predicted molecular model of the E protein for XZ0934‐S strain, with domain I (yellow), domain II (red), domain III (blue), and the transmembrane region (green). a‐Spatial structure of glutamate (Glu) residues at E138 site of XZ0934‐L strain; b‐Spatial structure of lysine (Lys) residues at E138 site of XZ0934‐S strain. (C) Amino acid site information of the domain of E protein. Figure S2. (A) Distribution map of sample TPM BOX. (B) Density map of gene expression value. Table S1. The supplemented primer information for genome sequencing of G5 JEV. Table S2. Nucleotide and amino acid homology of the JEV E protein among different genotypes. Table S3. Analysis of the E138 mutation. Table S4. Transcript abundance of genes across different samples. Table S5. Differential gene expression analysis. Table S6. Principal component analysis. Table S7. KEGG pathway enrichment analysis of up‐regulated and down‐regulated differentially expressed genes in NX1889, P3, XZ0934‐S, and XZ0934‐L. Table S8. KEGG pathway enrichment analysis of common and strain‐specific differentially expressed genes in JEV‐infected N2a cells. [file TBED-2026-9733265-s001.zip › Supplementary Material/Table S5. Differential gene expression analysis.xlsx]

## Sheet: Sheet1
group1	group2	num
NX1889	down	1476
NX1889	up	1154
P3	down	590
P3	up	471
XZ0934-S	down	82
XZ0934-S	up	52
XZ0934-L	down	1746
XZ0934-L	up	1160

## Sheet: NX1889_up_down
gene	baseMean	log2FoldChange	lfcSE	stat	pvalue	padj	group
mt-Nd4l	35048.5326298666	-1.74705	0.129584386549405	-13.482	1.99723257062418e-41	4.77016450093595e-39	down
mt-Rnr2	63563.8731945986	1.01495237358096	0.183814372522298	5.52161596317962	3.35896014413956e-08	4.62885635794236e-07	up
Rn18s-rs5	73242.5073554936	1.69745348096637	0.200332177707462	8.47319437342263	2.38753701787155e-17	1.15026750923231e-15	up
Gm44379	41607.5319171029	1.00488571173125	0.128868532536863	7.79775863005031	6.3016393543826e-15	2.39268398871019e-13	up
Gm15772	18810.9674104145	1.11504675611794	0.154333059560927	7.22493780198625	5.01331237585178e-13	1.46713694983425e-11	up
Gm28439	7615.26599579013	-1.41363	0.175460285551363	-8.05672	7.8368312933719e-16	3.39321046176173e-14	down
Gm42687	19135.0328174344	1.44094802598365	0.250671301091821	5.74835659170983	9.01150310827378e-09	1.38139066280868e-07	up
Sqstm1	6316.82117599676	-0.565302	0.325202079315734	-1.73831	0.0821560783263633	0.163398188753669	none
Gm37917	13406.107975958	1.0614731238535	0.0938712097939121	11.3077601341656	1.20116760385038e-29	1.71027787286697e-27	up
Rps26	21949.084305217	1.61758496372262	0.247885653983635	6.52552875782561	6.77620546443821e-11	1.44585087200866e-09	up
mt-Cytb	4415.69181816042	-2.02759	0.134858179918116	-15.035	4.33018594581023e-51	1.68740509172521e-48	down
Rpl26	10662.4332230268	1.1009832153896	0.137123616331974	8.02912907959002	9.81670319640183e-16	4.17717646357236e-14	up
Gm42860	7075.25620767636	1.02631387881807	0.11274331620221	9.10310174819886	8.77881167435618e-20	5.19986573095465e-18	up
Ywhaz	2538.50300714688	-0.518924	0.386803045429824	-1.34157	0.17973477406482	0.29247390487383	none
mt-Nd5	2818.85986293574	-1.48312	0.205908110175819	-7.20282	5.89790985070793e-13	1.68602797431048e-11	down
P4hb	2404.9360197646	-0.559979	0.338654151912373	-1.65354	0.098220327488171	0.186629889379233	none
Gm29084	4713.23497248914	0.698658599317833	0.123613935885594	5.65194040876144	1.5864659636145e-08	2.31224291232318e-07	none
Scpep1	4004.06008955089	0.414697061827436	0.109773707423516	3.77774488591791	0.00015825486581547	0.00100836405034229	none
Ghitm	4087.76406221908	0.549059221047143	0.11684567602635	4.69901189089211	2.61423234605934e-06	2.53679898954435e-05	none
Elovl5	3799.71388528728	0.0123576798450824	0.193560640993916	0.0638439704561157	0.949094466291385	0.966987123767912	none
Gm43535	1927.82117431836	1.01476418616375	2.33287962235802	0.434983518411484	0.663574390738185	0.756560638901374	none
Aldoa	2607.21443870101	0.116149744648187	0.143333562635365	0.810345759308778	0.417741482629581	0.53669233687132	none
Gm4735	2717.08592103262	0.271631683444382	0.107783229884865	2.52016648354797	0.0117299339998075	0.0347671862828563	none
Gm47652	3780.81834525002	1.03326711310409	0.0672793477385266	15.3578646023704	3.13739426483587e-53	1.4518291960528e-50	up
Gm42634	4077.1151807949	0.807768120639906	0.173370724151968	4.65919563173687	3.17447400529067e-06	3.01717657704392e-05	none
Gm48368	3427.52081057908	1.01137553366846	0.0686219965888172	14.7383577270218	3.65566737350322e-49	1.23029823788263e-46	up
Hsp90b1	3011.82629388237	0.476714371767678	0.111241553437952	4.28539836989583	1.8241202337031e-05	0.000150231214797973	none
Ist1	2278.00054820491	-0.148399	0.0907414042253641	-1.6354	0.101964190006072	0.191804589127275	none
Gm43835	5214.38459685111	1.39054365371813	0.175450898962425	7.92554305473196	2.27151428170202e-15	9.24081963830864e-14	up
Gm43520	5489.96226373941	0.848894422485031	0.365375290473658	2.32334929213346	0.0201603958125591	0.0540041861780708	none
Rpl4	3921.89268941446	1.23507577058783	0.172817212670304	7.14671734084774	8.8877622921299e-13	2.47387188011014e-11	up
Eno1b	1869.81123742353	0.230386893898716	0.101750389155826	2.26423599762246	0.0235596036582072	0.0609913655543239	none
Jup	1086.94667685775	-1.6705	0.414253273161696	-4.03257	5.51708634733079e-05	0.000402052237358633	down
Cd164	1105.52164452011	-0.559014	0.261871781769026	-2.13468	0.0327868104650896	0.0787905046035454	none
Gm48274	1572.15800236584	0.288951971236544	0.121398940081735	2.38018528861949	0.0173039347457508	0.0478410503575576	none
Eef1a1	3132.19772725716	1.31565586793006	0.207205783738996	6.34951324325632	2.15997272292441e-10	4.27605295201399e-09	up
Gm4202	486.025097493685	-3.1469	2.08809798599714	-1.50707	0.131793800366213	0.232777027173531	none
Gm56667	2164.19235281271	0.912511691517773	0.127161546497998	7.17600341178724	7.17787637803625e-13	2.01306805693107e-11	none
Sec61a1	1457.85747879332	0.310619626971822	0.133590148662059	2.32516866013519	0.0200629434345109	0.0538405339576364	none
P4ha1	1459.41929938084	0.00686253590036033	0.161275630507109	0.0425515986437755	0.96605897920036	0.97794649740217	none
Gm38194	2043.17288892149	1.0284050953138	0.0788906334606257	13.0358326483344	7.65269917747159e-39	1.57390513083332e-36	up
Slc38a6	2077.95638645696	0.95118784394184	0.112417094945116	8.46123843002902	2.64552885787001e-17	1.2637093976561e-15	none
Gm38246	1384.76688963245	0.498697157844884	0.165435006870195	3.0144596798438	0.00257437426816727	0.010548238561987	none
Gm26782	2129.03235898511	0.996156336083803	0.124046790025933	8.03048862349078	9.70852182274227e-16	4.15502286564068e-14	none
mt-Atp8	1487.44978811661	-0.54471	0.232543644937083	-2.3424	0.0191602587192754	0.0519072651143488	none
Hmgn2	1465.58609123533	0.0998219802914385	0.152811986326943	0.653233968687954	0.513605454298543	0.625964573436447	none
Rps9	3109.46785795175	1.51014300758889	0.215179861344964	7.01804991484737	2.24986176758259e-12	5.86548469266954e-11	up
Usp21	513.596677756569	-2.68679	0.60535045440113	-4.4384	9.0630462372199e-06	7.91306537032737e-05	down
Gm42959	1660.5859331462	0.817538159857127	0.0862031933762829	9.48385005052558	2.45070210296329e-21	1.72809508288954e-19	none
Ddr2	1635.75719164128	0.882455706631438	0.08775295912899	10.0561361735312	8.63199063296998e-24	7.60848317220354e-22	none
Noct	2019.48355082215	1.13586851455927	0.1021950769987	11.114708730771	1.06397265554526e-28	1.38204448099248e-26	up
Eno1	1197.39368882405	0.192985603962618	0.116318525511808	1.65911322477198	0.0970929788769892	0.185181972077596	none
Rab3gap1	1882.47204058425	1.1097069810665	0.129867609680623	8.54490957210617	1.28636959366423e-17	6.34952031432663e-16	up
Ddit4	340.389763695827	-3.37311	0.873706770769729	-3.86068	0.000113069842827489	0.000751498309061694	down
mt-Co3	924.16823300013	-0.904991	0.183229404875909	-4.93911	7.84792408828852e-07	8.45793740170134e-06	none
mt-Nd6	836.956825298621	-1.1504	0.240960706298433	-4.77422	1.80407128614206e-06	1.817325687428e-05	down
Slc25a39	702.140361537942	-0.822644	0.244831410763765	-3.36004	0.000779308112435674	0.00389338546860576	none
Gm42566	1908.25994558342	1.23106784230668	0.121132286003859	10.1630034643898	2.90002461176878e-24	2.68397277819201e-22	up
Cyb5r1	1650.63165482129	1.16184907509594	0.0594521810079248	19.5425812038935	4.7707536096707e-85	7.06453194520037e-82	up
Slc7a6	800.580304830185	-0.562666	0.124620073654535	-4.51505	6.33005625570605e-06	5.75770718885105e-05	none
Gm37614	1189.99231704272	0.422373687895527	0.33250289389088	1.27028574985618	0.203982862325229	0.32147490690847	none
Prpf6	1118.58827590094	0.364194148641217	0.0868190291458023	4.19486548311426	2.7303357363838e-05	0.000215057508427507	none
Psap	1834.35575670987	1.5381374578392	0.146799455041772	10.4778144946214	1.09238948080414e-25	1.13916221350336e-23	up
Skp1	1510.30175554033	0.826795910356543	0.193626421573097	4.27005727647771	1.95422774900573e-05	0.000159703115382323	none
Lsm7	1256.73720257519	0.620310091110756	0.122557411575295	5.06138374772757	4.1622449882792e-07	4.74842247969479e-06	none
Gm38226	614.659940666118	-1.23423	0.22813766608167	-5.41002	6.30176576512163e-08	8.20004810631996e-07	down
Laptm4b	663.750619832954	-0.919583	0.401576934005718	-2.28993	0.0220253954201863	0.0578283786138507	none
Gm37758	1509.33521196056	1.30545701767779	0.0871694343873699	14.976086822779	1.05233374090003e-50	3.89573950881191e-48	up
Gm49909	1384.81622240345	0.986738217089587	0.116457426860005	8.47295225126136	2.39250670477818e-17	1.15026750923231e-15	none
Aup1	455.136211433334	-0.608567	0.791246528108743	-0.769124	0.441819817024326	0.559903361393401	none
Gm57315	1357.37411506804	0.938165760113127	0.132984846578518	7.05468167427035	1.72996293917133e-12	4.59091240201595e-11	none
Lypla2	757.377650778718	-1.07094	0.262017249950714	-4.0873	4.36426681627922e-05	0.000324167478249682	down
Rpn1	476.746190738185	-0.942035	0.700583249629164	-1.34464	0.178740422943937	0.291047743891996	none
Gm45627	1291.28367265027	1.10281269396024	0.0929761236827968	11.8612462025483	1.88153632877865e-32	2.78617899565543e-30	up
Pitrm1	766.259897014063	0.0894295746690951	0.0953421480494795	0.937985733473133	0.348251741820957	0.467789531284899	none
Mtpn	500.278977470997	-0.447767	0.316183861821215	-1.41616	0.156728980350872	0.264272687432897	none
Mcoln1	824.103717461936	0.302918456694564	0.119568364969179	2.53343312650171	0.011295129013467	0.033744219173925	none
Gm44215	1136.91342583174	0.910848398380426	0.0951331304998804	9.57446048074253	1.02390487790655e-21	7.43234481962755e-20	none
Gm10557	598.517276623715	-0.0773089	0.168501106536704	-0.458804	0.646375093996805	0.741174104994943	none
Nxf1	725.913596374381	0.129674250327736	0.0908168089139275	1.42786618334758	0.15333037872163	0.260232708987336	none
Lpin1	1354.64369963918	0.914495622717773	0.21852098395914	4.18493275176159	2.85250535065938e-05	0.000222549521773256	none
Gm48309	390.644677116325	-1.47719	0.202114827328818	-7.30869	2.6976714930544e-13	8.32231655607283e-12	down
Plrg1	728.331321272713	-0.0089635	0.0998901686232531	-0.0897335	0.928498969394666	0.953217743954258	none
Prkar1a	1648.9786572671	2.21163131782111	0.201306481046638	10.9863890438218	4.44349848842503e-28	5.48327713471649e-26	up
Gnpat	439.373076120228	-0.435498	0.275140912633995	-1.58282	0.11346277028597	0.207785889487341	none
Ldha	650.77213081333	0.162274393879702	0.102049365396482	1.59015583535707	0.111799682789975	0.205502693986339	none
Brd2	453.499798373327	-1.39071	0.10848035510863	-12.8199	1.26824172564078e-37	2.40770813760111e-35	down
Sf3b1	858.667224253735	0.640244881743589	0.110776664121052	5.77960066611103	7.48781406424519e-09	1.1696155133264e-07	none
Ndufa6	921.701944156945	-0.104217	0.253301077445514	-0.411436	0.68075250888556	0.771040473579423	none
mt-Nd2	490.141235312114	-1.44643	0.248704263132696	-5.81587	6.03189453484043e-09	9.50215896509756e-08	down
Polr2a	485.673427839498	-0.895989	0.0976746346142799	-9.1732	4.59196999250057e-20	2.78679883807166e-18	none
Lss	771.797152292907	0.658114768484478	0.0752626156775739	8.74424523463084	2.24511349221948e-18	1.24050897734276e-16	none
Gm48216	534.892338412837	-0.769619	0.130059981414083	-5.91741	3.2704436613353e-09	5.50326474284695e-08	none
Prelid1	487.142269552123	-0.255104	0.310892391015028	-0.820555	0.411899604351219	0.531770648756134	none
Plin3	1176.9268123882	1.47391605811596	0.081184818351054	18.1550699755532	1.17078729297071e-73	1.23835844530788e-70	up
Gm48271	624.310914149881	-0.0193769	0.127563154453263	-0.1519	0.879265496874818	0.920152895952106	none
Mapk6	608.805361636022	-0.185065	0.182112452922034	-1.01621	0.309527942577673	0.431022171684238	none
Gm37385	722.564974769719	0.37341610194072	0.335200558007283	1.11400799616988	0.265275756279942	0.38678647095248	none
Eef2	1137.41054067393	1.34076851636169	0.145071152082541	9.24214426586228	2.4160606601065e-20	1.51597568876513e-18	up
Gm43590	1121.5309915517	0.602160395943246	0.432365849776593	1.39271035456289	0.163707396149408	0.273547632834623	none
Ap3d1	679.48942469222	0.408672449149778	0.0837148537139265	4.88171968317962	1.05164678626016e-06	1.10602170532248e-05	none
Malat1	1137.79685345307	1.35069980418406	0.12271947511517	11.0064014119719	3.55938268997824e-28	4.46672363332185e-26	up
Gm12982	281.727232274557	-7.12896	1.14421978563233	-6.23041	4.65206880521029e-10	8.80918604444425e-09	down
Atxn2l	618.652039466948	0.356327039078234	0.121786338389414	2.9258375265284	0.00343530296983647	0.0133657294738146	none
Nr1d1	856.645477004201	1.05695611699463	0.0882922426282796	11.9711096414726	5.0350688929507e-33	7.93184044327809e-31	up
Gm23297	794.564205761636	1.16944265761204	0.130055937545318	8.99184366115194	2.43117372529887e-19	1.39538064047386e-17	up
Map1b	386.782601120092	-1.07568	0.108845024558146	-9.88265	4.95075347595723e-23	4.07281985955415e-21	down
Gm35240	208.537975297884	-1.86852	0.542122361054441	-3.44668	0.00056751855014816	0.00297374900587188	down
Zhx1	384.986424756781	-1.2198	0.115961738915405	-10.519	7.06176198967873e-26	7.46932653879733e-24	down
Srrm1	733.451922535422	0.934234507127472	0.143987297067696	6.48831199802465	8.68033828029421e-11	1.83626356077995e-09	none
Nup88	556.260311738652	0.278460275439991	0.305635786340457	0.911085310964883	0.362250425400306	0.482479249804617	none
Gm17132	364.850014462505	-0.97869	0.125568150647048	-7.79409	6.48719888192005e-15	2.45057247559878e-13	none
mt-Atp6	388.903219722227	-1.12439	0.178736267983452	-6.29077	3.15894272035595e-10	6.07881832537921e-09	down
Cnbp	641.938634330888	0.485087913726047	0.128764239420326	3.76725646739986	0.000165051418646829	0.00104716427048939	none
Gm48850	314.009696552435	-1.42065	0.184971950707318	-7.68037	1.58626363514933e-14	5.72911997787594e-13	down
Tmem209	550.826766087627	-0.0687752	0.120105540502276	-0.572623	0.566900050765752	0.675556634503137	none
Rps4x	1116.57512166773	1.46373908826055	0.190155828149631	7.69757678480808	1.3867076282389e-14	5.03293298013766e-13	up
Peg3	670.358296636436	0.768863293878733	0.115695531655189	6.64557466376661	3.02036303705677e-11	6.79719389859219e-10	none
Wdr77	590.502699232951	0.539749536896041	0.246982205467419	2.18537823757203	0.0288611251700518	0.0712767747695342	none
Plp2	670.287909641435	0.823520155334551	0.119399146929735	6.89720300781701	5.30363669104013e-12	1.295977757771e-10	none
Rhox2-ps	636.795596110361	0.608135505661524	0.0929258742233211	6.54430760801929	5.97716563054775e-11	1.2864806490865e-09	none
mt-Nd1	387.823967849984	-1.49798	0.190502687584683	-7.8633	3.741359420298e-15	1.45031545276892e-13	down
Pdhb	385.828212997575	-0.69847	0.194839917434292	-3.58484	0.000337282314638698	0.0019121273028981	none
Kat7	186.930604996002	-2.01889	1.14116815845472	-1.76915	0.0768695673210859	0.155291207761342	none
Arl5b	459.406591300599	0.457827671411934	0.179953783333261	2.54414029497825	0.0109547075580321	0.0330650855114838	none
Dusp11	504.747824690631	0.186456948383311	0.081043033308496	2.30071532087834	0.0214077275228208	0.0565273946429977	none
Gm49116	672.663892542268	1.0839245508111	0.149721979481368	7.23958202106181	4.50069629011891e-13	1.32761575028049e-11	up
Usp16	387.442703328215	-1.88386	0.331595603781039	-5.68118	1.33766001749176e-08	1.97708410062481e-07	down
Snrpd3	726.351164445977	0.656561968768985	0.202442201596207	3.24320701707526	0.00118192299494546	0.00553292664449605	none
Gm49015	529.937027489191	0.249522535537275	0.111759313114432	2.23267778392469	0.0255702005195289	0.0649356012081821	none
Wfdc1	271.932787665946	-0.86659	0.530190707281987	-1.63449	0.102156502297015	0.192068751398451	none
Hnrnpk	485.782006057982	-0.182652	0.171454027906206	-1.06531	0.286734434023704	0.407273819699529	none
Cs	727.215859120538	0.910673954810684	0.113714669939805	8.00841224173408	1.16198834401198e-15	4.88827369265042e-14	none
Gm37625	621.152320179252	0.994444611177438	0.156974803826272	6.33505879247995	2.37250788255709e-10	4.65942927386013e-09	none
Myh9	291.055531587876	-1.19576	0.349115477407683	-3.42512	0.00061452354254684	0.00319069586887574	down
Gm49744	297.08616606311	-2.33412	0.181127424537769	-12.8866	5.3523122529276e-38	1.07104107893719e-35	down
Gm44231	686.326252143523	1.0592034581794	0.0741709458660827	14.2805709946294	2.89221947853993e-46	8.56559720764385e-44	up
Surf4	235.678221289878	-1.0475	0.383898563462557	-2.72857	0.00636089861885266	0.0215153615411215	down
Hnrnpa2b1	653.257143077169	0.498933595818639	0.220870400035578	2.25894278155095	0.0238869443372958	0.0615804094266498	none
Tcf20	597.452854204801	0.615413073591124	0.162484952855832	3.78750809090096	0.000152165731445017	0.00097883151661069	none
Qdpr	165.756917400692	-1.97851	1.03317012666415	-1.91499	0.0554935867940462	0.119928346941949	none
Tubb5	668.370407124466	1.20143680500063	0.0900237724712206	13.3457727000355	1.25363883740785e-40	2.9006068600524e-38	up
Prune2	563.645857831474	0.596607248700177	0.101975809814838	5.85047816519883	4.90161810050291e-09	7.87236017703331e-08	none
Tmem181b-ps	226.633635135329	-1.31125	0.498383999975968	-2.631	0.00851337750096859	0.0270180227248913	down
Hsph1	236.00494976254	-0.677364	0.502535267859008	-1.34789	0.177692927480407	0.289739802091959	none
Gm13394	842.991576754785	1.4253788315267	0.141736946164009	10.0565086951806	8.59940143500082e-24	7.60848317220354e-22	up
Mier3	305.985667869484	-1.41381	0.149246173362873	-9.47298	2.71961696090401e-21	1.89962679042767e-19	down
Fbxo38	354.594399885918	-0.466171	0.100162918310345	-4.65413	3.25355161789411e-06	3.0804726571468e-05	none
Idh3b	504.746510980037	0.449103071457289	0.202964144196727	2.21272123327353	0.0269168705798377	0.0674653045948268	none
Septin2	526.556149397661	0.606015259348596	0.136799566189917	4.42995015428101	9.42548715035904e-06	8.2198241297124e-05	none
Paf1	141.462209201271	-3.04285	0.942417012041908	-3.22877	0.00124323543537385	0.00575307197719249	down
Gm48161	554.565157219078	0.762587872783693	0.124704003141087	6.11518358332826	9.6445868752343e-10	1.75020885353517e-08	none
Dnm1l	478.747564036819	0.383509496862285	0.133059179652661	2.88224756731104	0.00394849370505456	0.0148474593155023	none
Gm42857	575.84169910246	0.779427993606269	0.11622538892936	6.70617668640366	1.99789797058786e-11	4.55422395676732e-10	none
Hspb8	350.712110102302	-0.269217	0.12431553318046	-2.1656	0.0303419968510971	0.0740448730011611	none
Rrp1	500.024431458745	0.805345388082982	0.20458260306379	3.93652918685305	8.26685699380631e-05	0.000569413405999671	none
Atf7ip	262.394766835214	-1.2437	0.115932397424119	-10.7278	7.53798409172925e-27	8.58634372540975e-25	down
Naa10	800.622836447497	1.16009458627309	0.20062046832573	5.78253	7.35838934318319e-09	1.15182906336001e-07	up
Clcn7	284.949563861759	-0.794797	0.344703799341852	-2.30574	0.0211251659895537	0.0559408901955135	none
Gm45322	569.875079561769	0.889707770493802	0.120089697654575	7.40869356714468	1.27549642527631e-13	4.19723357010925e-12	none
Gm48269	281.241704753305	-1.09417	0.116901148429682	-9.35981	7.98820171087635e-21	5.23403942188748e-19	down
Otub1	557.753418609336	0.863907502829299	0.136705427048795	6.3194821264919	2.62441298958366e-10	5.14051687166069e-09	none
Gm43940	428.019697153567	1.28203225099376	0.331533782535438	3.86697319708806	0.000110194533698088	0.000735690105951891	up
Dazap2	639.801889970301	0.954035902898936	0.149754800931673	6.37065320753372	1.88224810841518e-10	3.75637870477251e-09	none
Gm48415	319.340638317531	-0.780897	0.150218580972387	-5.1984	2.01005923923281e-07	2.40816805943038e-06	none
mt-Co1	647.405160133047	0.792345984600177	0.236922518201998	3.34432535418449	0.000824829437953883	0.00409029893122674	none
Gprasp1	437.755877917513	0.464360749937936	0.178176676839808	2.60618144963735	0.00915579444823363	0.028700043223845	none
Mif	491.505263495869	0.214769782113819	0.366811649690425	0.585504256189998	0.558208705590782	0.668009900791038	none
Mroh1	467.180790815225	0.889297021147332	0.13372009523478	6.65043664219608	2.92224776095794e-11	6.5964397628453e-10	none
Gbf1	298.243523898591	-0.39306	0.0993868722716993	-3.95485	7.65826627967435e-05	0.000532411300795388	none
Vkorc1	345.757684191954	-0.338384	0.187006509514884	-1.80948	0.0703768113788378	0.144640675082876	none
Gm12976	421.548872332433	0.584389524217426	0.167012474394971	3.49907709789025	0.000466871563617076	0.00251763806046674	none
Washc5	193.101531472156	-2.18236	0.183811833975807	-11.8728	1.63871025532206e-32	2.47612463885807e-30	down
Gm45899	325.127038080292	-0.303137	0.182455319751395	-1.66143	0.0966264477323098	0.184482263798355	none
Atn1	276.308781302617	-0.855913	0.125050225819979	-6.84455	7.67147296840229e-12	1.83017501680244e-10	none
Uspl1	324.34158929922	-0.374761	0.121033256203391	-3.09634	0.00195922830745033	0.00843379441183853	none
Neat1	436.310345078036	0.633859770424048	0.132443745939549	4.78587921179275	1.70240422896331e-06	1.73378279384379e-05	none
Rnps1-ps	340.510971658085	-0.0278521	0.315678329576256	-0.0882294	0.92969432837238	0.954180317059759	none
Capza1	354.670435060816	0.236096596851288	0.127248177794491	1.85540257584348	0.0635387598418686	0.133420583627111	none
Gm16001	538.979010021569	1.15068171038808	0.119136442060222	9.65852001696027	4.52351498733522e-22	3.35823627596237e-20	up
Anapc2	293.037446094779	-0.153691	0.174639089270846	-0.88005	0.378832316889232	0.499065659967548	none
Erlin2	244.652099266444	-0.70167	0.115634172756102	-6.06802	1.29499528464143e-09	2.28289168749647e-08	none
Rcc2	557.286354137805	0.940050606833484	0.184062528460001	5.10723510482345	3.26906906245896e-07	3.79971543774665e-06	none
Polr2d	365.884994316831	0.0210259639143607	0.191791416025281	0.109629327266603	0.912703351042734	0.942145850519386	none
Gm30948	510.277948181609	1.34914863489944	0.153557940991793	8.78592553524499	1.55082311898879e-18	8.63330403984436e-17	up
Atp5mk	825.498575397799	1.63878920557182	0.251383181817661	6.51908848365404	7.07359198250474e-11	1.50496767351911e-09	up
Paics	457.470380540304	0.914856186353267	0.137164175211629	6.66978957837751	2.56170447899427e-11	5.81805520321276e-10	none
Atp6v0d1	201.177884873986	-0.836369	0.253638140697191	-3.29749	0.000975528045373587	0.00472138664011151	none
Acly	401.806187405594	0.786637947599018	0.175002086709515	4.49502038741259	6.95632819094983e-06	6.25815965076459e-05	none
Rnf44	163.640689530496	-1.31091	0.528241167826116	-2.48166	0.0130772399306532	0.0380148741447021	down
Usp9x	221.500019030139	-0.10165	0.28703044412776	-0.354145	0.723230559761353	0.805838835887593	none
Adi1	154.021042970461	-1.44629	0.498614107048241	-2.90062	0.00372422825962672	0.0141743551206523	down
Rhog	373.703059669404	0.253138066419609	0.258603421676768	0.978865881890804	0.327646251979328	0.449572433219968	none
Slc25a12	263.379387070076	-0.262869	0.116029055970125	-2.26555	0.0234791479767555	0.0608068195819165	none
Ccni	641.365867119492	1.13348049799031	0.282527770583229	4.01192596271311	6.0225389658405e-05	0.000432082156037627	up
Gm36816	497.250374356144	0.979837715674372	0.381039888994501	2.57148331178658	0.0101263895675971	0.0310330249828183	none
Eprs	211.370600673861	-1.24231	0.12841469364131	-9.67421	3.88071875502535e-22	2.93192261859262e-20	down
Utp15	233.255346624874	-0.834975	0.129418594364698	-6.45174	1.1057407430036e-10	2.28047478027817e-09	none
Gm38279	480.049062724523	1.12373967892956	0.13345311161414	8.42048315949867	3.74934814945777e-17	1.7681639298462e-15	up
Atf7	349.804592912821	0.649365723487056	0.104932133411827	6.18843534743065	6.07643199810084e-10	1.13610864934188e-08	none
Gm42890	363.590651738054	0.697888518413022	0.25790266006894	2.70601520056625	0.00680959289150536	0.0227313912392722	none
Casp3	327.67306713647	0.325061730898298	0.129045345206216	2.51897292675567	0.0117697706060561	0.0348713011473547	none
Yme1l1	332.005796356853	0.491992238651964	0.149899076185452	3.28215657609044	0.00103016385194244	0.00493040281821706	none
Gas8	719.219829686509	2.07231266806716	0.0762800025097607	27.1671814352915	1.58686458668892e-162	1.17491453998448e-158	up
Snd1	170.349519982118	-0.43044	0.292536840531282	-1.4714	0.141181910288349	0.244688872606493	none
Asb7	86.5760577165467	-4.01225	0.725921810625905	-5.52711	3.25548905012562e-08	4.49694793416607e-07	down
mt-Co2	205.824124403747	-1.85906	1.36513	-1.36182	0.173255667247828	0.285015126011179	none
Ankrd10	164.89501056686	-1.14453	0.205495512726357	-5.5696	2.55324396143384e-08	3.58713819553248e-07	down
Tpp1	299.899923335765	0.274295370497953	0.121814505614789	2.25174636726229	0.0243383047024994	0.0625914581512001	none
Gm55307	430.082825208827	0.69038880294008	0.196439861529341	3.5145046304004	0.000440574990867588	0.00240030701426315	none
Hbp1	222.049312380052	-0.805294	0.150432389686826	-5.35319	8.64158297079887e-08	1.10504801927107e-06	none
Ndufv3	512.440364934861	1.27582713233354	0.168779451876522	7.5591377869086	4.05749912760313e-14	1.39728946701273e-12	up
Ppp2r1a	375.368319695134	0.905726345942409	0.100310544883099	9.02922366734163	1.72893961378779e-19	1.00008350785038e-17	none
Lars2	367.362534412458	0.703865951775908	0.146148308843419	4.81610740039433	1.46385754449602e-06	1.5032456670525e-05	none
Psmd2	633.623959416156	1.86534004141811	0.295703071836775	6.30815239703616	2.82386096344342e-10	5.50207015087765e-09	up
Gm7392	881.791577783817	1.67777878056623	0.32194064679663	5.21145371751112	1.87366589303199e-07	2.25571093853802e-06	up
Sec24c	352.396384019406	0.840285361212554	0.0989413077235196	8.49276586843421	2.01776531261707e-17	9.82864103593209e-16	none
Slc7a1	180.45076093413	-1.13278	0.305950721623647	-3.7025	0.000213482406856941	0.00129985504964539	down
Unk	205.750697257732	-0.00987126	0.222132161317949	-0.0444387	0.964554718002845	0.976958020806165	none
Baiap2l1	398.986570519729	0.99268761466405	0.142713239575625	6.95582005997429	3.50517024492616e-12	8.82730629028344e-11	none
Ap1m1	191.673648159408	-0.810258	0.137810468090893	-5.87951	4.11490231859861e-09	6.74042848825312e-08	none
Myl12b	409.31288450023	0.937295955875615	0.146776223171896	6.38588414131564	1.70409988071143e-10	3.41928333788277e-09	none
Ptar1	251.422463506179	0.399561018561201	0.159261582902116	2.5088349072028	0.0121130082080288	0.0357325934214844	none
Soat1	191.802658205786	-0.505169	0.188027158904508	-2.68668	0.00721656513190957	0.0237896029548791	none
Sec13	266.780139424229	0.114099985697194	0.10706734199468	1.06568430271542	0.286566375897593	0.407243272004947	none
Gm49701	575.321116065442	1.66056611554303	0.149069592868491	11.1395361293298	8.05377315667084e-29	1.08418429912711e-26	up
Gapdh	445.062946231069	1.27763135345196	0.147761884292361	8.64655563625625	5.3077167220775e-18	2.73462787884593e-16	up
Prps1	352.735580333511	0.862269594536525	0.121583870745944	7.09197354259498	1.32212793833406e-12	3.55964918379105e-11	none
Zbtb17	213.72904373047	-0.413522	0.262123875013615	-1.57758	0.114661439138489	0.209773485391987	none
Rab1b	398.052561847231	0.515690673453278	0.203647231683869	2.53227440996502	0.0113325264844866	0.0338233863286476	none
Ypel5	263.639958598108	0.263011355071628	0.108620936509898	2.42136887714701	0.0154621781514761	0.0436454315796907	none
Zfp180	239.490751088453	-0.172875	0.188697949041292	-0.916149	0.359588747867407	0.479797276844527	none
Mrps6	228.65685227392	0.311562148478772	0.227541052917459	1.36925686369128	0.170918996727802	0.281845044938229	none
mt-Nd4	170.610145677914	-1.7792	0.243133092286864	-7.31782	2.52039860029539e-13	7.84076942713741e-12	down
Kif24	331.431661890068	0.764126818170975	0.127822847618387	5.97801435665291	2.25873832733409e-09	3.8982980362661e-08	none
Tmem242	375.184869489832	0.712156389712631	0.202659285092007	3.51405754436227	0.000441317198695468	0.00240258274936857	none
Gm43305	329.455645988117	0.779241805163964	0.107892650652709	7.22238076875349	5.10851902251041e-13	1.48911318278217e-11	none
Ccnk	239.747457896363	-0.00409497	0.118978611761737	-0.0344177	0.972544088630053	0.981692765128413	none
Vamp3	222.950563154523	-0.0869683	0.128017162474216	-0.679349	0.496916716632203	0.610346942592042	none
Rbck1	124.35016624537	-0.813256	0.799560310129173	-1.01713	0.309092256695287	0.430658462283008	none
Stam	177.066441452102	-1.07121	0.241340095954295	-4.43858	9.05558380555899e-06	7.91306537032737e-05	down
Leng8	211.890847447496	0.216620851101698	0.245367731592585	0.882841642198417	0.377321837776134	0.497274988767266	none
Cops7b	258.90147901534	0.10497	0.156498441201334	0.670744399274597	0.502383373162095	0.615555266734626	none
Xist	396.752067867726	1.16360276319039	0.159903554630225	7.27690366784658	3.41568978049754e-13	1.04503169978528e-11	up
Fto	258.649518412171	0.277022913177522	0.114472203564087	2.42000157726003	0.0155204397815227	0.0437931921274366	none
Rpl27	605.137980825234	2.33112617928907	0.255241374991741	9.13302625549833	6.66107023248707e-20	4.00963934970197e-18	up
Snrnp27	149.439726255491	-2.35008	0.216121991038566	-10.8738	1.53592670187964e-27	1.77687520323701e-25	down
Srebf1	98.8857438037018	-2.61643	0.80083042964534	-3.26715	0.00108636353902751	0.00515865177141819	down
Npm1	435.856756464188	1.16816199809338	0.175261848873236	6.66523835965177	2.64236150843133e-11	5.98288825945737e-10	up
Thrap3	225.119589317167	-0.0435322	0.118148612992203	-0.368453	0.712535401702685	0.797281564788678	none
Zfp868	184.491697088182	-0.892609	0.131047563444671	-6.81134	9.66968040897718e-12	2.27283535708149e-10	none
Gnb1	621.553302595152	1.64793966633046	0.227421531071219	7.24619018510783	4.28658096024864e-13	1.27461226625225e-11	up
Ctxn1	132.941662540891	-0.491856	0.668220653155888	-0.736068	0.461689253940309	0.579027444184607	none
Prr14l	205.83538791969	-0.427909	0.204734024592761	-2.09007	0.0366111865845334	0.0858707962528636	none
Smim1	267.931336872692	0.171753530973853	0.159914694235484	1.07403220069905	0.282808249643489	0.403840362653884	none
Ranbp3	185.514318397779	-0.96731	0.241631503246658	-4.00324	6.24797342813848e-05	0.000446427476039224	none
Nfkbia	129.193730557499	-0.863189	0.440296400328153	-1.96047	0.0499405642661957	0.110376100843855	none
Slc25a1	189.658684558476	0.107290544023693	0.23954654508792	0.447890175098599	0.654232459377122	0.7482139526148	none
Rab31	125.741605578994	-1.21795	0.349554441882158	-3.4843	0.000493429507136164	0.002651198890302	down
Tmed4	152.409527809002	-1.10868	0.182140019944967	-6.08694	1.15088254063566e-09	2.05328538093168e-08	down
Ephx1	291.949926817545	0.555404293212337	0.129925735886458	4.27478273971606	1.91323769719587e-05	0.000156526098453461	none
Ubc	253.595365890873	0.437545596033979	0.126778506649474	3.45126005659409	0.000557975647109755	0.00292996573844016	none
Gtf3c5	160.688709449606	-0.629725	0.221974452009606	-2.83692	0.00455504549354436	0.0166628245228273	none
Akna	119.157234511297	-2.03552	0.30295921483886	-6.71881	1.83219522206205e-11	4.21291100128803e-10	down
Gm56626	328.601357468949	0.848033188733949	0.11799928589265	7.18676543098279	6.63442459366185e-13	1.86772926583545e-11	none
Fbln2	270.280686331384	0.502482688493884	0.230850908745956	2.17665458292325	0.0295063493416094	0.0724692663384425	none
Gcn1	192.585252785784	-0.230193	0.238413234204703	-0.965522	0.334283337461408	0.455975281975731	none
Gm13156	332.461156584201	1.10056208908146	0.114348489691863	9.62463161557416	6.29320142021103e-22	4.61335280348935e-20	up
Gm45665	146.665573809726	-0.921074	0.420827842458305	-2.18872	0.0286172723904685	0.0708433517087409	none
Wdr6	174.272269664837	-0.430361	0.271303537869107	-1.58627	0.112677692057595	0.206706053516956	none
Pld3	225.456460225063	0.21464880721332	0.148948355501483	1.44109551589633	0.149557700195285	0.255261690236489	none
Myc	100.360629061578	-2.65961	0.483885009030299	-5.49637	3.87699081628609e-08	5.25736996406267e-07	down
Sbno2	209.311843362325	0.0499433071364284	0.240535433916249	0.207633887129569	0.835514842846252	0.888110735068767	none
Gm13008	186.973310480313	-0.695882	0.176639201223428	-3.93957	8.16282989752155e-05	0.000564309921206812	none
Snhg4	487.862049098756	1.7732720061071	0.103614671484821	17.1141015137695	1.16499412878475e-65	8.62561652952229e-63	up
Dph1	215.256409329452	0.110432769260317	0.206730105714703	0.534188133259695	0.59321137843078	0.698051024459869	none
Zfp867	157.580447896245	-1.14102	0.143241841895671	-7.96566	1.64345693494051e-15	6.76008619238862e-14	down
Mdm4	314.872800667702	0.842189477392937	0.147787342991044	5.69865768169316	1.20754415169094e-08	1.79531263034532e-07	none
Pcbp2	190.690415856353	-0.250807	0.227922998975603	-1.1004	0.271157628042683	0.392823919198366	none
Hmga1b	204.755216463011	-0.17592	0.185195048133185	-0.949916	0.342155075729149	0.462418505897396	none
Gm47578	181.661262476001	-0.508089	0.155254791761667	-3.27261	0.00106557695230097	0.00507822105775776	none
Mapt	227.451233393698	0.279184195831565	0.118406427071078	2.35784663668615	0.018381285125758	0.0502566599228627	none
Ipo4	147.691427213784	-0.580656	0.355934392113149	-1.63136	0.102814804000887	0.193061326102605	none
Cdc123	200.350469813787	-0.218356	0.161520411066388	-1.35188	0.176414064702464	0.288528768512711	none
Pef1	249.324581947723	0.32651043794906	0.122629617953317	2.66257404531226	0.00775455064794664	0.0251708430501521	none
Tor1aip2	304.868234504293	1.02513633744515	0.173709691132841	5.90143434577405	3.60354824578422e-09	5.96883024872178e-08	up
Sf3b3	133.216701780642	-1.77968	0.182530495677024	-9.75003	1.84409298825069e-22	1.4681359661299e-20	down
Gm10175	417.325719560561	1.38851367081008	0.147439545243804	9.41751189285104	4.61903453396372e-21	3.10903015358795e-19	up
Gm21811	166.75072836429	-0.20953	0.161851661125003	-1.29458	0.195465946554701	0.311165312468503	none
Gdap2	268.455482208086	0.917827446981028	0.199770820421584	4.5944019504155	4.33992127506524e-06	4.04694925951928e-05	none
Gm28438	166.981102828291	-1.18471	0.356127937922005	-3.32664	0.000878985409015016	0.0043013932375064	down
Gm43238	110.658250965432	-2.2507	1.26388012159322	-1.78078	0.0749478954373249	0.152346535977663	none
Lta4h	184.131163097357	-0.36383	0.16478909907604	-2.20785	0.0272547770082565	0.0681502084088547	none
Zfp773	245.013366906388	0.671659854514995	0.132427850103359	5.07189276266863	3.93878336944769e-07	4.50738053591819e-06	none
Gm23303	155.412566095799	-3.34804	1.26647369705114	-2.64359	0.0082031334871766	0.026269896340422	down
Tm9sf2	142.955023349465	-1.33613	0.169819429169557	-7.86796	3.60480021745659e-15	1.40473372684466e-13	down
Hacd3	123.667266894752	-0.739335	0.271413667244138	-2.72402	0.00644934726674191	0.0217544269535112	none
Srsf10	95.1122551916019	-1.44079	0.516814882741175	-2.78783	0.00530615663889182	0.0187169050759195	down
Tmem43	231.829723025841	0.410747949023615	0.128316981894997	3.20104122585843	0.00136931939005905	0.00621608875781559	none
Atp5po	569.691772896006	1.55507168668927	0.291711387733994	5.33085697740162	9.77503817646198e-08	1.2392873742898e-06	up
Washc4	129.080430277543	-0.972984	0.193613887288481	-5.02538	5.02427319568814e-07	5.66205764701294e-06	none
Pcbp1	130.706246376454	-0.66967	0.500972534460118	-1.33674	0.181307466146331	0.294450642541662	none
Creld2	135.761246504579	-0.821062	0.210220206852967	-3.90572	9.39433512650429e-05	0.000636234909440043	none
Tmem181c-ps	120.060080397167	-0.70225	0.324486319770885	-2.16419	0.0304497151755148	0.074234340190817	none
Sdr39u1	244.526766122932	0.410956146217202	0.12927447402736	3.17894270550445	0.00147813305347323	0.00662074841374215	none
Gm47739	170.283216635251	-0.413535	0.150611209128706	-2.74571	0.00603802355457823	0.0206396705439045	none
Kantr	265.073399130291	0.895896924121528	0.123243556631067	7.26932059258416	3.61300015503492e-13	1.09186339379096e-11	none
Cmtr2	154.476151109756	-1.40002	0.194073156362055	-7.21386	5.43884056172853e-13	1.57301466871242e-11	down
Cfl1	350.474582010647	1.30257542744188	0.139883065652718	9.31188790697317	1.25580013096259e-20	8.08516884317129e-19	up
Rcn3	187.471361543961	-0.0560328	0.204377668955356	-0.274163	0.783959163602122	0.849719462349599	none
Hnrnpr	206.124712735649	0.327709776067032	0.237098102167178	1.3821695453132	0.16691964876781	0.277786711503005	none
Eml5	348.916406706339	1.29859722686906	0.160872542404136	8.07221174889365	6.9036012026661e-16	3.00672137085528e-14	up
Per1	282.828138300584	1.17981468525186	0.191160150833955	6.17186521408777	6.74890245764752e-10	1.25235272672737e-08	up
Atp1b3	178.204209542129	-0.046157	0.17454914872565	-0.264436	0.791444289481756	0.855453068514295	none
Gm23849	171.131318707367	-1.02804	0.422850530819046	-2.43122	0.0150479952832902	0.0427533987250502	down
Setd5	296.248052046795	1.07116223625311	0.164008737449353	6.5311290905089	6.52757050586055e-11	1.39682462501131e-09	up
Gm17195	221.821829617184	0.612588993126544	0.166557281990379	3.67794782555307	0.000235118037208936	0.00141299833400565	none
Gm47585	266.08771801136	1.03510685664658	0.114530678209964	9.03781303686125	1.59837455846038e-19	9.31839781955957e-18	up
Sucla2	104.115295768878	-1.3129	0.329267705416909	-3.98733	6.68215516608442e-05	0.000472086611161155	down
Uck2	186.962728310196	-0.327453	0.179167652004042	-1.82764	0.0676042803899364	0.140090146097702	none
Vta1	300.46292383507	1.20576620578848	0.118246441557629	10.1970612384207	2.04362682946937e-24	1.92279681086915e-22	up
Eloa	115.711015130358	-1.35073	0.18474755516461	-7.31121	2.64738121778671e-13	8.20134332070828e-12	down
Gak	87.0874523551605	-1.43827	0.99400618953554	-1.44694	0.147912892187453	0.253078893832294	none
Calcoco1	172.481702386115	-0.0475824	0.163952694378624	-0.29022	0.771647581847171	0.841975633818536	none
Emp1	203.473075836656	-0.517087	0.299140416919216	-1.72858	0.0838851573351594	0.165755459009746	none
Phc3	149.067958783401	-0.329592	0.255878037369367	-1.28808	0.197717749697498	0.314007339931419	none
Hadha	211.637820448102	0.419724341575728	0.16282004095314	2.57784200961187	0.00994194423614518	0.0305309643817582	none
Uqcrc2	261.856037054654	0.667987989846122	0.194731850986429	3.43029651524586	0.000602921998398199	0.003143686250803	none
Ndel1	75.3311558013012	-2.4412	0.514268420271892	-4.74694	2.06512165912708e-06	2.05237057237273e-05	down
Hif1a	150.314883824539	-0.598068	0.184903284030347	-3.23449	0.00121860774966055	0.00565594541173717	none
Zswim8	156.506274410854	-0.105716	0.377768674471921	-0.279843	0.779597896827337	0.847349211407751	none
Cab39	223.625275842235	0.0730001389244805	0.223644102704502	0.32641208975197	0.744112591712401	0.821468582107897	none
Pcyox1	115.951156075176	-1.00134	0.391347281054699	-2.55869	0.0105068350909284	0.0319476825516362	down
Unkl	95.9578221247212	-1.80172	0.308945881438794	-5.83183	5.48229593048017e-09	8.69184562511246e-08	down
Cox6a1	117.311687369519	-0.800933	0.752379270205853	-1.06453	0.287087232173576	0.407514799688646	none
Trp53bp1	197.570881602885	0.51650237561965	0.158837765351038	3.25176052734158	0.0011469260994406	0.0054019343767546	none
Gm57414	278.942622891186	1.12415222122808	0.167009744100842	6.7310576833727	1.68434170098767e-11	3.88500497012858e-10	up
Gm47673	208.44640779968	0.532306041458364	0.22220619082379	2.39555000463728	0.0165954504173616	0.0462971796873192	none
Rbbp4	140.085265833285	-0.752955	0.162164975770829	-4.64314	3.43148167131071e-06	3.23652105660949e-05	none
Col6a5	241.735467262545	0.89165400086584	0.128772235553531	6.92427212304765	4.38222822897354e-12	1.08153392691067e-10	none
Foxo3	163.222044428813	-0.278736	0.146222989123119	-1.90624	0.0566189770520361	0.121615000317167	none
Gm56829	88.8348305682644	-2.41909	0.24977006652404	-9.68528	3.48241800307516e-22	2.65812607162562e-20	down
Akt2	106.358932062358	-1.14945	0.352083404277746	-3.26472	0.0010957208327714	0.00519047795639121	down
Zbtb46	144.676678480093	-0.188711	0.160740792615668	-1.17401	0.240392909998739	0.361541561168121	none
Ehmt1	148.079504179553	-0.0122631	0.261244170138399	-0.046941	0.96256026007497	0.976006048424415	none
Supt5	201.042739545044	0.0976016991660624	0.177256296693225	0.550624722432177	0.581890957771626	0.688780279990587	none
Sirt5	255.797568499934	1.09400842698708	0.110439931953632	9.9059136277483	3.92367243635441e-23	3.26414277738967e-21	up
Zmynd11	338.919974203699	1.27773520350545	0.241961121031188	5.28074592339469	1.28659004544504e-07	1.59672003384143e-06	up
Nktr	177.451627828289	-0.103053	0.196038442643843	-0.525677	0.599112806703667	0.702316532747617	none
Mfn2	131.500156008601	-0.551988	0.191180851895347	-2.88726	0.00388616305548212	0.0146428250701219	none
Inpp4a	138.346463457813	0.161992571279298	0.210634646055174	0.769068974706396	0.441852365050349	0.559903361393401	none
Add1	150.019251800619	-0.395282	0.146632775439238	-2.69573	0.00702344313883156	0.0232461211443491	none
Urgcp	89.7812566205023	-2.80552	0.29712162035193	-9.44234	3.64562796338861e-21	2.49928050378975e-19	down
Acaca	161.924697535299	-0.16139	0.233487471922297	-0.691216	0.489429504872352	0.603553639919204	none
Ap2b1	225.073968806077	0.793683223704283	0.146878972667267	5.40365451426638	6.52966564064906e-08	8.48169200059047e-07	none
Col4a2	99.5835504955375	-1.49007	0.285051774692557	-5.22736	1.71944502001848e-07	2.09732634731744e-06	down
Palm	165.255696877877	-0.273802	0.238465976737486	-1.14818	0.250894612876993	0.372511922822837	none
Rasa4	91.1891476485017	-1.08594	0.561486066234546	-1.93404	0.0531080160835513	0.115957461245241	none
Creb3l2	104.125287497161	-0.858095	0.221978142548864	-3.86567	0.000110783557200598	0.000738956268029934	none
Tnfrsf22	158.460763590334	-0.533681	0.208765447125567	-2.55636	0.0105772340436682	0.0321089958422793	none
Or6c208	191.607973089776	0.382331542840575	0.142484087612343	2.68332800698971	0.0072893458389976	0.0239548675507937	none
Nop16	172.201832154529	0.150087102475587	0.143835153102126	1.04346607375613	0.296732485658238	0.417938934952013	none
Morn4	224.000931144203	0.618730866834079	0.166813363055384	3.7091205134966	0.000207980423848399	0.00127053387638081	none
Gm49051	107.426892685965	-0.651071	0.276996116846231	-2.35047	0.018749752764521	0.051019172902798	none
Gtpbp1	126.539978734058	-0.798373	0.155639544246936	-5.12963	2.90312939699679e-07	3.39034228002591e-06	none
Setdb1	174.59635848524	0.544276899119684	0.157437556292714	3.45709697187971	0.000546028323438891	0.00287948269710937	none
Bag3	61.883827536467	-1.77843	0.674232596594673	-2.63771	0.00834669828377738	0.0265790415721467	down
Mybbp1a	123.733568636324	-0.630924	0.296970304566845	-2.12453	0.0336254556241409	0.0802988912567865	none
Sgpl1	161.067855303171	-0.326036	0.306928630199028	-1.06225	0.288120160540372	0.408275917443237	none
Ssna1	161.010723008335	0.330974523399475	0.155216202685145	2.1323451912482	0.0329784795356923	0.0790598748174953	none
Abca2	255.229536898481	0.83250384980662	0.215037136770395	3.87144221835283	0.000108193306006802	0.000724288641658558	none
Gm37404	123.900765793654	-0.778906	0.16847771010924	-4.6232	3.77864856455458e-06	3.54140683189393e-05	none
Med27	139.893815592425	-0.459251	0.180855277370716	-2.53933	0.0111065803233834	0.0334280978513539	none
Nnat	65.2521868420179	-2.19973	1.03664517200497	-2.12197	0.0338399659009399	0.080666808606104	down
Gm10576	129.977376562915	-0.401363	0.210398347831794	-1.90763	0.0564384872534269	0.121438697943729	none
Gm24507	122.414368646929	-0.714395	0.566239698225019	-1.26165	0.207075753983395	0.324799382758059	none
Actl6a	100.01805086994	-1.25933	0.252438452536262	-4.98866	6.08005252048441e-07	6.75926559484483e-06	down
Slc9a1	151.276762088316	-0.206223	0.162559354471248	-1.2686	0.204584399055486	0.32191696828763	none
Usp4	103.915148521525	-0.861566	0.273253246077978	-3.153	0.00161604171535045	0.00712636858871634	none
Tmem108	78.3066888389746	-2.38681	0.328972777275154	-7.25534	4.00641431701523e-13	1.20095107705185e-11	down
Usp10	145.902262115515	-0.164649	0.256735356810367	-0.641317	0.521316900087916	0.633798083456639	none
Ipo8	77.5303010954995	-2.75031	0.347886348568469	-7.90577	2.66290445654316e-15	1.05433928322169e-13	down
Nfe2l1	129.762836357235	-0.40202	0.173198927838678	-2.32115	0.0202788885152478	0.054243096303069	none
Nrdc	44.4833740334993	-8.67337	1.38615319244704	-6.25715	3.92078204674806e-10	7.46258875941456e-09	down
Alkbh3	131.736570410538	-0.575128	0.210198313284157	-2.73612	0.0062168307296726	0.0211337992297961	none
Nup188	200.519208669905	0.77706314262196	0.138605537839042	5.60629217805379	2.06706905808359e-08	2.94318832808672e-07	none
Ilk	193.166108006982	0.344386806883639	0.265963396708879	1.29486542563826	0.195366657365489	0.311096767212799	none
Zfp954	185.649495250234	0.61960238080837	0.133197968961343	4.65174045550345	3.29145182193777e-06	3.11237666534193e-05	none
Hsp90ab1	357.930957774801	1.61949071979384	0.209917330830361	7.7148976379782	1.21079369337268e-14	4.43797846818382e-13	up
Slc35e2	78.8026421510945	-1.33502	0.348469924965548	-3.83109	0.000127574530136494	0.000835895416929739	down
Gm42863	205.11089758418	0.746257199545752	0.32995393013871	2.26170119941299	0.023715870586333	0.0612246533546755	none
Coro2b	100.832398212061	-1.96825	0.208586301266913	-9.43615	3.8673082981677e-21	2.62693125134254e-19	down
Tmem184b	250.691993472032	1.38059912476846	0.149476782115517	9.23621117091965	2.553802027135e-20	1.58893699234517e-18	up
Gm55991	96.5756319537593	-1.44598	0.261133327294043	-5.53731	3.07153975113455e-08	4.25078136773836e-07	down
Gdap1	175.309584025918	0.470702619685302	0.138883240931114	3.38919668442047	0.000700977114905425	0.00355987098412204	none
Gm42427	170.068611242708	0.378836863508265	0.148698207955344	2.54768950290264	0.0108438939119978	0.0328242806722943	none
Sowahc	80.1753831603172	-1.03676	0.380173397337013	-2.72706	0.00639004909117953	0.0215642312994956	down
Brd8	335.476291251937	1.61791553257615	0.171943827132518	9.4095586887758	4.98224339467303e-21	3.3232909994738e-19	up
Dolpp1	152.824534429832	-0.129635	0.431409317695036	-0.300491	0.763802360142495	0.836443229477153	none
Gm48119	120.656694267172	-0.779051	0.164344773640791	-4.74034	2.13355374944164e-06	2.11187593059705e-05	none
Grk2	105.655817861267	-0.259336	0.75887696727339	-0.341736	0.732549324306744	0.81248287919002	none
Gm15429	81.4659000025817	-0.874526	0.491109882093891	-1.78071	0.0749592693904143	0.152346535977663	none
Ipo7	95.5383376693652	-0.521303	0.498837784607274	-1.04503	0.29600681652232	0.417136366488629	none
Cyb5b	150.609145181477	0.205213542103273	0.182214463110531	1.12621983238944	0.2600724809287	0.381453377336785	none
Gm29562	87.1591591874304	-2.8051	0.393270813786317	-7.13274	9.83924320679473e-13	2.71827450384732e-11	down
Lgals1	510.286294480212	2.03506181311641	0.278870258808787	7.29752187203221	2.93116092924229e-13	9.00511017431946e-12	up
Nop14	119.131020054481	-0.938533	0.178758412608788	-5.25029	1.51862649991106e-07	1.86775923676769e-06	none
Caprin1	182.69576492402	0.632010346471803	0.126581616910528	4.99290783209482	5.94769451514603e-07	6.63203767923813e-06	none
Scarb1	82.2223028684657	-0.323981	0.507426060087151	-0.638479	0.523162212958022	0.635311304697589	none
Sbf1	184.427307211713	0.272609930068064	0.185164442762788	1.47225852869226	0.140951077642959	0.244460477598611	none
Cyp51	99.0884974879842	-1.12728	0.192841889500056	-5.84562	5.04685489754239e-09	8.07060770224705e-08	down
Rabl6	84.8338116073919	-1.58307	0.289573018021268	-5.46691	4.57942507485299e-08	6.13129534434205e-07	down
U2surp	125.860311710296	-0.357706	0.17611313800239	-2.03111	0.0422435002293017	0.0966014120143564	none
Ogdh	216.828040603061	1.12912383515891	0.126040768527428	8.95840170090043	3.29418464398442e-19	1.8618429850428e-17	up
Parp1	119.140325478457	-0.470409	0.17333872440057	-2.71381	0.00665138953347682	0.0223039632442245	none
Myg1	123.370584264366	-0.613229	0.163088639644597	-3.7601	0.000169847221978515	0.0010729938835571	none
Pcbp3	69.6629524696792	-1.34123	0.678370967787596	-1.97714	0.0480263553105368	0.106951674761236	down
Plxnb2	104.378128423586	-0.510303	0.220852161440327	-2.31061	0.0208544066346627	0.0554221201446672	none
Trnt1	257.978078721723	1.49857635361751	0.146345342329272	10.240000329124	1.31235923816746e-24	1.29556103991892e-22	up
Tra2b	158.043741452826	-0.099293	0.272994249685558	-0.363718	0.716068509515504	0.800388170962076	none
Pcsk4	74.7153756923559	-0.988481	0.581999117429996	-1.69842	0.0894279655032034	0.173877273263056	none
Uba52rt	218.166979638726	1.04912816915338	0.182686155358097	5.74278968812336	9.31293661691737e-09	1.42171098374549e-07	up
Dck	101.259397323917	-0.660888	0.189883913613208	-3.48049	0.000500504983497012	0.00268004842650598	none
Gm29408	76.2436514380151	-2.30045	0.276582791491481	-8.31739	8.9920678409741e-17	4.16107939341076e-15	down
Gstm2	183.68721818318	0.702045219085197	0.163405222113535	4.29634506171051	1.73637230150392e-05	0.000143965291381131	none
Kansl1	83.1688001248186	-1.94868	0.246482804976961	-7.90594	2.65922111349711e-15	1.05433928322169e-13	down
Syvn1	99.4958941086838	-0.183263	0.370672101882784	-0.494407	0.621018550456435	0.72012863705238	none
Pphln1	100.883716641781	-1.21436	0.230368624420816	-5.27139	1.35390762057168e-07	1.67072200378545e-06	down
Rnf167	178.140849342887	0.441278416725287	0.155027990436432	2.84644350664037	0.00442105729726255	0.0163015479227749	none
Taf1d	303.10993416603	1.33853949829745	0.259200510955623	5.16410825488928	2.41587857855845e-07	2.86615751620481e-06	up
Usp22	193.777679850294	0.763717663273243	0.133532842789591	5.71932452959637	1.06948355429324e-08	1.61272021099535e-07	none
Wdr31	195.439808059849	0.917103876515193	0.122716524268031	7.47335276960827	7.81768990766618e-14	2.64302173864659e-12	none
Psat1	192.389594129994	0.73854647495499	0.155661067521737	4.7445805602731	2.08938815784814e-06	2.0709277002286e-05	none
Metap2	152.968239978147	0.352585349467135	0.153780295311452	2.29278626857259	0.0218603129522481	0.057496894173515	none
Lig3	117.367534632635	-0.317134	0.163005574660219	-1.94554	0.0517100627735169	0.113743703141747	none
Msn	213.389686488328	1.24362097726314	0.132456723907266	9.38888521909846	6.06386327042467e-21	4.00864675484145e-19	up
Syt11	159.465240266827	0.112513950082257	0.217853217290969	0.516466781998363	0.60552843362302	0.707708369778191	none
Eif3m	186.273	0.850432800343561	0.138822202782367	6.12605752753247	9.00832469865486e-10	1.64279891795174e-08	none
Pmm2	149.730390874343	0.217182989504274	0.149339782512281	1.45428757060372	0.145866595002985	0.250172867593722	none
Jph3	70.6804335524248	-2.33384	0.459978155650742	-5.0738	3.89939280555852e-07	4.48309073483778e-06	down
Mfsd8	121.738298051309	-0.510431	0.170845005319092	-2.98768	0.00281101097784659	0.0113359070152375	none
Matn4	302.530584610424	1.90965437077476	0.131118331236492	14.564358414007	4.73408173306418e-48	1.52396265876553e-45	up
Hnrnpab	157.414583794447	0.0251213229871035	0.2570553357738	0.0977272963873019	0.922148839918592	0.948276390382952	none
Gm37567	179.656226934576	0.768952166201754	0.160454502289381	4.79233773580839	1.64849087758732e-06	1.68350709760779e-05	none
Cdc42	156.924302005142	0.185778915082632	0.220251624123299	0.843484881539994	0.398957317606128	0.518167646876873	none
Rab11a	68.516621038509	-1.70787	0.389783646086798	-4.38158	1.1782340809725e-05	0.000101085111651453	down
Nsa2-ps1	280.373126550156	1.26049586869316	0.252614052576105	4.98980898267096	6.04390279086328e-07	6.7291813930153e-06	up
Slc46a3	74.9556334766733	-4.60321	0.421857718368791	-10.9118	1.01276184643195e-27	1.20943366306163e-25	down
Gm55264	106.772140367267	-0.705848	0.201512104554519	-3.50276	0.000460472289146294	0.00249038482749391	none
Micall2	62.9751232037543	-1.06044	0.832218442896775	-1.27424	0.202579846804748	0.319944792180536	none
Tmem183a	39.9142682846597	-4.60402	0.780007051223003	-5.90253	3.5796320698181e-09	5.942510279133e-08	down
Ankrd11	239.696827562421	1.03231737673292	0.235841760456342	4.37716108773714	1.2023511268072e-05	0.000102915696449485	up
Gm21092	114.912715716218	-0.309011	0.156257914175028	-1.97757	0.0479769657234599	0.106951674761236	none
Gm47164	133.207712434478	0.101636706838395	0.160344031730178	0.633866479105544	0.526167963413996	0.638437823847465	none
Nmnat2	200.800349942949	1.00137	0.141061077366451	7.09886263700947	1.25787753205903e-12	3.41147444958426e-11	up
Pogz	98.6286117112311	-0.6585	0.178879480588861	-3.68125	0.000232092587608142	0.00139935954287515	none
Syngr1	109.070159151503	-0.371707	0.16193452242127	-2.29542	0.0217093317053144	0.0571607012610767	none
Uba52	217.710121420259	1.09783512577378	0.151630983642142	7.2401767726096	4.48100301434251e-13	1.32709385272768e-11	up
Mettl1	111.564487906097	-0.255753	0.180433086197978	-1.41744	0.156355184543806	0.263762539613201	none
Exd2	104.907210785172	-0.440455	0.187103580159862	-2.35407	0.0185691209738985	0.0506393265895929	none
Coa5	112.456483997374	-0.297044	0.227226191149353	-1.30726	0.191124039292503	0.30629488894409	none
Atp5f1a	120.746487774664	-0.483867	0.171044541255526	-2.82889	0.00467093977853568	0.0169444576777453	none
Scamp2	141.080594182271	0.0957319319503099	0.159682568175005	0.599513979793913	0.548830190500043	0.659237302151576	none
Kmt2e	91.5677546796226	-0.582288	0.283555485832128	-2.05353	0.040021614629232	0.0924267107656999	none
Zfp664	64.9494601336013	-1.63684	0.436768359778015	-3.74762	0.000178522781734125	0.00111920633019429	down
Pfn1	78.4458046393217	-1.66782	0.85592207669169	-1.94857	0.0513471985191772	0.113042490816096	none
Lars	89.4657472494675	-0.778672	0.221034218361194	-3.52286	0.000426922901759779	0.0023431706187023	none
Ptges3-ps	88.3729930756652	-0.742278	0.303876577642508	-2.4427	0.0145780142096941	0.0416257683025744	none
Rictor	99.0066430689043	-0.77132	0.178447457809571	-4.32239	1.54346002195349e-05	0.000129273506816104	none
Rps26-ps1	177.48565042032	1.92921165386064	0.969561387231969	1.98977772760568	0.0466154259551707	0.104651489924828	up
Gm37746	105.432484379654	-0.606989	0.333618367235914	-1.81941	0.0688486942223168	0.141954029892935	none
Dhx35	387.954	2.16293029406408	0.13313156199669	16.2465628858005	2.36243202327732e-59	1.34549590002656e-56	up
Cdc42ep1	47.7927987049056	-2.56554	0.514395293802957	-4.98748	6.11726688290365e-07	6.79044137946306e-06	down
mt-Tl2	43.9366943626219	-1.40556	2.19506064954842	-0.64033	0.521958260818958	0.634473643589487	none
Hcfc2	112.691469819877	-0.770572	0.241128067625116	-3.1957	0.00139493859100033	0.00631303504142201	none
Gm16310	190.25387055571	1.29359233288643	0.148624050382514	8.70378871762081	3.20984369999363e-18	1.73472136896006e-16	up
Arid5b	109.766666492994	-0.51957	0.202264348143999	-2.56877	0.0102061170702968	0.0312256573506105	none
Cep20	177.58056906442	0.782998826250809	0.157360109021731	4.97584064423012	6.49650774415235e-07	7.18985700115157e-06	none
Med15	154.929586775513	0.0655054802554269	0.244662328862709	0.267738317377764	0.788900753200979	0.853950464429831	none
Gm43108	150.140641732782	1.41302982197687	2.86173514099873	0.493766806624785	0.621470877944747	0.720427490261924	none
Gm3365	90.6300421247913	-1.07068	0.186374978293193	-5.74475	9.20588621697936e-09	1.40827234608502e-07	down
Ankrd49	95.7953452737974	-1.06194	0.186943401083268	-5.68056	1.34252594753589e-08	1.98009205489159e-07	down
Numa1	102.975372077676	-0.688899	0.321152404585347	-2.14509	0.0319460316890289	0.0770450875001857	none
Ep300	125.088866017523	-0.391276	0.207695697715914	-1.88389	0.059579771104262	0.126651916524822	none
Crmp1	98.4719294568105	-0.177901	0.208718943147612	-0.852348	0.394021245741441	0.513615018216485	none
Myadm	192.312154910482	1.14785	0.14120021589654	8.12927017276698	4.31882760759496e-16	1.91476644351097e-14	up
Rps14	152.204509915636	0.460322896287163	0.185400431152777	2.48285774431581	0.0130333124462548	0.0379318574497132	none
Ssh1	79.180699488678	-1.45794	0.209044985835784	-6.97427	3.0745758986538e-12	7.90422220612249e-11	down
Cttn	226.768462751632	1.31512251214419	0.140848543526229	9.33713959136035	9.89717365508609e-21	6.42795383704013e-19	up
Gm10845	190.830797785592	0.97349492810166	0.157303215653201	6.18865243192409	6.06807120506997e-10	1.13610864934188e-08	none
Plekhb2	140.590794242917	0.351782684659263	0.14582681072237	2.41233201848595	0.0158508397259504	0.0445556633754507	none
Cpsf1	133.73953269471	-0.0897769	0.182568971984982	-0.491742	0.622901654421345	0.721669938583741	none
Fbxw11	139.945396353213	0.185474075193395	0.185067606973016	1.00219632288452	0.316248783409343	0.43840691509189	none
Gnao1	130.392313060102	-0.00196792	0.217206024015016	-0.00906016	0.992771133318116	0.995190559313205	none
Ociad1	173.390052230243	0.942276	0.130601934359425	7.2148686242104	5.39860714746031e-13	1.56750146352142e-11	none
Golm1	111.976518218016	-0.0801728	0.166006938445836	-0.482948	0.629132315678713	0.726691991464148	none
Gm48610	172.207019057583	1.0284578483697	0.149158661645071	6.89505950929593	5.38422590555448e-12	1.31134238831333e-10	up
Ubxn7	140.747759491989	0.29504666472326	0.158498444569428	1.86151142066267	0.0626719893503739	0.132066470086689	none
Rpl10a	186.58448111098	0.967513142046109	0.222508459094647	4.34820836017998	1.37254177520247e-05	0.000116273447409601	none
Srp19	70.4679886798298	-1.06749	0.462043552908767	-2.31037	0.0208675109033166	0.0554370472652157	down
Cct5	228.73082698541	1.54980066842874	0.12540816698427	12.3580521563889	4.40706314277823e-35	7.58834779282092e-33	up
Mettl17	213.920644177419	0.926911843656785	0.300524521100483	3.08431352044934	0.0020402246773288	0.00868220084668872	none
Gm49795	196.716901566478	1.10820281211707	0.156887877009328	7.06366121616383	1.62171850631998e-12	4.33473062122497e-11	up
Syt1	80.8907235221869	-1.0587	0.318455347715208	-3.32447	0.000885856654554811	0.00432643975615027	down
Atp1a3	87.0504040482198	-0.674166	0.209751927388427	-3.21411	0.00130849803038826	0.00598401446386327	none
Hdlbp	455.056248222456	2.8747758118741	0.131979687938944	21.7819564265376	3.44062070383522e-105	8.49145189706534e-102	up
Rbm39	71.5475732057525	-0.492361	0.362627149113258	-1.35776	0.174539608157594	0.286415603615172	none
Cnnm4	140.542775451519	-0.312823	0.263034419225442	-1.18928	0.23432791198441	0.355850530210151	none
Tars	223.252686516907	1.49390622262234	0.129205725696377	11.5622292632209	6.40247602668876e-31	9.29488872580463e-29	up
Rnps1	125.222889751876	0.085285318105822	0.309088071941132	0.275925620714555	0.782605195034545	0.848873258721912	none
Eif4g1	107.61148473656	-0.166693	0.209994555814875	-0.793798	0.427312792327161	0.546051762925492	none
Zbed6	136.569354928464	0.515549585037999	0.168091956433682	3.06706874008811	0.00216169139465613	0.00911455756607859	none
Gm19705	172.034255682571	0.933755179688882	0.143933019387342	6.48742855297175	8.73137214718791e-11	1.84179713327007e-09	none
Srebf2	82.1035942429866	-0.230184	0.403906773283412	-0.569893	0.56875020296733	0.677122769379339	none
Vat1l	111.921317834994	-0.102931	0.174573008213922	-0.589613	0.555450010041418	0.666014143938457	none
Szrd1	192.193748223392	1.06597271677268	0.149533918617342	7.12863493867574	1.01369191492266e-12	2.79010220746742e-11	up
Gm10123	208.51196894346	1.28666292311157	0.182874106932335	7.0357851348942	1.98142074296857e-12	5.18390077064992e-11	up
Aopep	96.0613810183101	-0.472073	0.177071298887648	-2.66601	0.00767581069274676	0.0249809680743284	none
Ddr1	76.1176546631844	-1.4056	0.229141581571446	-6.13422	8.55791901166698e-10	1.56451437931808e-08	down
Tmem201	59.6342556195406	-1.95743	0.339614087904938	-5.76368	8.22989487533952e-09	1.26682207187139e-07	down
Zfand1	130.309254340699	0.723705910079718	0.326026497082514	2.21977635730803	0.0264339525909356	0.0665140257170113	none
Smarcal1	121.434674551115	0.0999981639149273	0.194716601598656	0.513557462968878	0.607561425803585	0.709591417739506	none
Gatc	63.1692445360603	-1.47335	0.33827205922567	-4.35551	1.32759703389843e-05	0.000112983085505563	down
B230220B15Rik	215.77118317786	1.27986383051216	0.141472336046653	9.04674275039968	1.47296519484381e-19	8.65542404970127e-18	up
Actn4	59.3271488258959	-0.756008	0.509062496911987	-1.4851	0.137517875352273	0.240307375291062	none
Pgm1	103.153751697649	-0.194175	0.169348913814006	-1.1466	0.251548877424243	0.372682544901957	none
Eif3e	162.335288931919	0.67762616082412	0.197579844590613	3.42963201650536	0.000604400330354394	0.00314696205762583	none
Crtc1	74.6278837603416	-1.23482	0.251141357377599	-4.91685	8.7949741651266e-07	9.41011397667592e-06	down
Gm56090	62.8209447918365	-3.8846	0.571257129408338	-6.80009	1.04552939394605e-11	2.44971507366346e-10	down
Huwe1	121.921080067591	0.129717063885517	0.168923783664804	0.767902903139533	0.442544872536358	0.560582076348878	none
Zfyve26	125.366219088466	0.285716738203846	0.377076662091227	0.757715252435118	0.448621466077514	0.566438153962809	none
Gm23946	104.883596349795	-0.146634	0.234823933396818	-0.624441	0.532338124573222	0.643183987327045	none
Dcaf7	94.2198772059044	-0.557321	0.189039118527632	-2.94818	0.003196517894255	0.0126022462668072	none
Tbc1d15	155.761331106903	0.824162249008168	0.155300850605173	5.3068753055543	1.11520410765966e-07	1.39240661266647e-06	none
Ccdc186	73.4674959080303	-1.5033	0.224169931836282	-6.70609	1.99908534028819e-11	4.55422395676732e-10	down
Tsc2	113.033868891867	0.184184412153796	0.16205570485125	1.13655000496809	0.255726450145624	0.377396579007017	none
Cdkn2aipnl	53.805916714405	-2.27401	0.387582634961632	-5.86715	4.43351191658104e-09	7.1986232961329e-08	down
Dock9	152.738140539113	0.239396448383818	0.214074388052366	1.1182862675065	0.263444750065797	0.385254775723318	none
Vcl	128.614024920579	0.43584380821538	0.154640372360383	2.81843480821208	0.00482584097166037	0.0173617718922125	none
Gm47950	184.723926148735	0.931255063400971	0.180395576774459	5.16229433144737	2.43941328416256e-07	2.88521021660377e-06	none
Ralgps2	63.1633294158747	-1.05461	0.426803537493034	-2.47095	0.0134753002331116	0.0389274767561288	down
Mrps27	130.372080636621	0.442397928698944	0.153206561524967	2.88759126433922	0.00388203967961527	0.0146394395918781	none
Fam120b	91.6140476868831	-0.564615	0.191773307493322	-2.94418	0.00323810352171476	0.012718789641791	none
Crtap	60.1212162499717	-0.240279	0.520808929300254	-0.461357	0.644542249972368	0.739645198201397	none
Gm16344	113.268746079787	-0.0515862	0.178816034444963	-0.288487	0.772973771023171	0.842895864665623	none
Appl2	56.8212424116292	-0.59229	0.697322646037145	-0.849377	0.395671750856307	0.51513164117111	none
Ndufb8	110.331295211809	0.0640414127930093	0.294500305647726	0.21745788226656	0.827851526698134	0.882409124221081	none
Sertad2	60.9741982810458	-0.976823	0.411395294707969	-2.37441	0.0175768025405988	0.0485048997430464	none
Snrnp70	105.348464840416	0.555653260309774	0.262495851090143	2.1168077819217	0.0342761646408639	0.081418262111311	none
Dnmt3a	88.0434371472539	-0.944701	0.241270391834469	-3.91553	9.02060279495573e-05	0.000613301589475227	none
Gm37324	58.3342646807592	-1.54534	0.39901177920405	-3.87291	0.000107543417620992	0.000720589560240566	down
Sox9	48.3061170228913	-3.33551	0.586066003115917	-5.69135	1.26037089878006e-08	1.87009742175702e-07	down
Ncapg2	140.201545505553	0.68201895723212	0.202299528560706	3.37133241033461	0.000748055369629522	0.00376775643315441	none
Ahi1	73.2775945761513	-0.504479	0.267539897023346	-1.88562	0.0593461254203389	0.126372940066779	none
Gm48062	151.201168859704	0.794749973476711	0.186520309524257	4.26092995183107	2.03578037526023e-05	0.000165636460422272	none
Cltc	252.463686737831	1.69998041247357	0.196056377108576	8.67087537546466	4.28810842423561e-18	2.25441652640397e-16	up
Eef1g	334.01950630761	2.30978287116202	0.137186276716332	16.8368362087565	1.31058894478831e-63	8.8214550429206e-61	up
Sil1	201.119892787416	0.939755958015252	0.246242245434285	3.81638803024173	0.000135419485147078	0.000883388429981468	none
Spns1	188.689092074288	0.828391711216688	0.474394790662373	1.74620743634231	0.0807749131142976	0.161288418742788	none
Rnf4	97.2276556113725	-0.0924382	0.203879232297245	-0.453397	0.650262898381103	0.744824644123404	none
Arhgap33	57.779262923658	-1.39685	1.11999482204565	-1.2472	0.212325204877725	0.331307864470954	none
Zc3h11a	161.136405057678	0.877293369315513	0.231817447595691	3.78441475572445	0.000154070703133789	0.000989366423245943	none
Pigl	109.453602951032	-0.0476084	0.173083159452715	-0.275061	0.783269411897353	0.849220489923561	none
Ppp1cc	176.576894270199	0.970480157949412	0.177563150785854	5.46554931951978	4.61475456542271e-08	6.16744454916782e-07	none
Nudt3	129.682989343331	0.415129763484924	0.15398752422844	2.69586621101252	0.00702058584645011	0.0232461211443491	none
Snx12	161.656005442532	1.2442927840745	0.161464909757806	7.70627367854054	1.29544662956496e-14	4.72487036714233e-13	up
Wipi1	82.2500771822029	-0.104911	0.240125530215096	-0.436902	0.662182442020622	0.755555370738278	none
Slc38a2	76.4604818269771	-0.649795	0.213311703855393	-3.04622	0.00231734876587838	0.00965043890010706	none
Pik3c2a	205.848889766441	1.73613509722258	0.167339719709437	10.3749133812172	3.22504719863675e-25	3.31642353593145e-23	up
Tuba1a	117.57301348245	0.203538673846102	0.253840586719043	0.801836603345799	0.422647482161138	0.541210992376525	none
Hmgn2-ps	106.442771451984	-0.00923965	0.301038735644516	-0.0306926	0.975514729985685	0.983364055408208	none
Dcaf15	164.184698782935	0.998592763607586	0.229992282436308	4.34185335711917	1.41285824250744e-05	0.000119279389139397	none
Atp5mc2	227.729895376885	1.30515709852598	0.343350113821959	3.80124265577719	0.000143972219400594	0.000931770641978737	up
Ythdf2	70.4294615839433	-0.434195	0.281760005729484	-1.54101	0.123314254637502	0.221391547365681	none
Mtmr4	69.7694993275509	-1.26345	0.218936815243544	-5.77086	7.88670321853121e-09	1.2267468619749e-07	down
Cars	148.035764969415	1.11686026726008	0.186923854556209	5.97494776636032	2.30163916875297e-09	3.94628118801275e-08	up
Ube4b	89.3393406208641	0.267809155719901	0.258744517447211	1.03503316074915	0.300653425049756	0.421598098308408	none
Slc5a3	171.927538708978	1.16839667931001	0.162320350437936	7.19809115836499	6.10613189124015e-13	1.73883848164392e-11	up
Lias	96.8359227951765	-0.11582	0.183174581922026	-0.632294	0.527194997515291	0.639282231348303	none
Srgap3	60.3225765031598	-1.05762	0.326409426128113	-3.24016	0.00119460836912735	0.00557399494905175	down
Khdc4	62.0045309139403	-1.17169	1.0564231183393	-1.10911	0.26738081975921	0.38954891568225	none
Hnrnpl	108.825919178463	0.111491062309877	0.20192683318581	0.552135942266202	0.580855218330519	0.687664220741792	none
Polr3f	88.8093950084719	-0.441856	0.184941492058145	-2.38917	0.0168866	0.0468082934357565	none
Tuba1b	189.635291453532	1.29461309294664	0.151824872881761	8.5270158200947	1.50171338564719e-17	7.36336815055085e-16	up
Zmynd8	83.5812944090457	-1.08172	0.353429613528045	-3.06064	0.00220864255625274	0.00928608148012227	down
Maea	143.887834232226	0.607633562663028	0.171306739283802	3.54704995964208	0.00038957070803388	0.00216870791149086	none
Mpv17	219.728493405097	1.89973546419604	0.159731012916468	11.893341371281	1.28174147405577e-32	1.97708622373103e-30	up
Lncpint	70.1135446817148	-1.51183	0.239905318858756	-6.30177	2.94256845591132e-10	5.71831413321979e-09	down
Tagln2	235.75117075491	1.51528628303833	0.17564838889782	8.62681572285763	6.3083693973624e-18	3.19912102863501e-16	up
Tspyl1	37.4907607570118	-2.65419	0.549163701506087	-4.83315	1.34390717442082e-06	1.38776690647305e-05	down
Gm50331	125.20119976002	0.382190908495957	0.171257765241178	2.23167053451694	0.0256367460653803	0.0649911151593174	none
Gm46364	67.7773458561487	-5.59007	0.644704917002524	-8.67074	4.29325675611776e-18	2.25441652640397e-16	down
Surf6	81.8293097316243	-0.80396	0.287170467964591	-2.79959	0.00511675247201866	0.0181787117575941	none
Utp18	227.236251061772	1.25568976587513	0.25383103506542	4.94695128809406	7.53848314219646e-07	8.18400721185082e-06	up
Gm9828	99.1354857717012	0.163473066341522	0.176405557134444	0.926688869653544	0.354088098111483	0.473843441884058	none
Mlx	124.571746834396	0.588476078717515	0.176519057674723	3.33378212227893	0.000856737385837337	0.0042148063818868	none
Gm37954	98.175075391346	-0.235317	0.179105749961887	-1.31384	0.188899560498723	0.303848000419844	none
Car12	137.350392157889	0.690466563018222	0.393915489324204	1.75282917714858	0.0796313332698747	0.159434935513832	none
Tnks	122.251320915035	0.446486628068971	0.180403969940025	2.47492684455561	0.0133263469605619	0.0385573555670184	none
Msmo1	72.1822011618647	-1.17167	0.243056203744727	-4.82056	1.43157124289232e-06	1.4721324281076e-05	down
Slc47a1	181.457923905686	1.41076773195993	0.16245716477371	8.68393667909331	3.82301670102591e-18	2.03637522693495e-16	up
Brd4	121.891676823492	0.397372997174115	0.189638601094722	2.09542252938068	0.0361334485195065	0.0849847690083946	none
Rubcn	73.8115026355136	-0.606338	0.258363136520685	-2.34684	0.018933202860345	0.0514049996252271	none
Kcnn3	39.6372509737872	-1.78681	0.753470903525747	-2.37144	0.0177188116827278	0.0488421748692914	down
Traf5	97.3915351780021	0.0304824153746935	0.176380694999129	0.172821721645014	0.86279156254416	0.907453471089378	none
Gm49189	203.078	1.35174097437869	0.209456387606492	6.45356768454453	1.0924717539196e-10	2.26573133501981e-09	up
Gm37601	106.280608430191	0.0965854873858292	0.17607020234675	0.548562369432706	0.583305816311818	0.690013782388992	none
Snhg7	52.5720209331037	-2.92556	0.336357351343641	-8.69777	3.3847028653355e-18	1.81596666774957e-16	down
Ldah	66.2924511299677	-1.71739	0.286099653670227	-6.00276	1.93985523809137e-09	3.37945604301847e-08	down
Tnks2	96.5748621147582	-0.274935	0.191406291924857	-1.4364	0.150889912283424	0.256766010238214	none
Gm7968	38.5411228587258	-1.97894	0.638788962765834	-3.09796	0.0019485745031653	0.00839881514573236	down
Dctn6	103.025222476793	0.163560165414533	0.172794202172927	0.94656049426269	0.343862782730673	0.46348010545778	none
Med1	57.1298677742006	-2.02861	0.265772129788819	-7.6329	2.29537988981078e-14	8.17066956930722e-13	down
Cct6a	150.682	0.588092313311716	0.22289787690249	2.63839351672688	0.00832998564486337	0.0265383880011052	none
Gm47103	84.3389098238001	-0.995478	0.238062748336377	-4.18158	2.89493601977806e-05	0.000225622171478282	none
Ncstn	191.642126870455	1.55091954600243	0.13895772254083	11.1610892697721	6.32122735247361e-29	8.66710505883603e-27	up
Ddx47	179.590492273757	1.2247078723663	0.152568938629267	8.02724252635894	9.96878938313926e-16	4.21765237672932e-14	up
Tspan31	349.974882412038	2.58967424986174	0.163999932816546	15.7907031142421	3.60538668143377e-56	1.90673449923826e-53	up
Thra	106.681357638757	-0.196919	0.221613186893064	-0.888569	0.374234780121146	0.493909859539566	none
Glyr1	121.35655235023	0.605830501239652	0.174436572366964	3.47307042909075	0.000514540313596251	0.00273682218524902	none
Crkl	42.2927105095693	-1.55208	0.530095422044557	-2.92793	0.00341228599412988	0.0132971397371251	down
Bcl6	85.1480000581496	-0.56231	0.201497305983111	-2.79066	0.00526012735108326	0.0185988457055494	none
Pmpcb	146.339748495617	1.02753181075463	0.261999624924074	3.92188275480321	8.78597443595307e-05	0.000601658489807833	up
Ssbp2	90.1987696901028	-0.463664	0.190971160617414	-2.42792	0.0151855042240544	0.0430779591091566	none
Gba	122.378389223078	0.531313801940385	0.164079947224725	3.23813976617567	0.00120311852935228	0.00560616796064677	none
Actr1a	89.3301908206221	-0.127318	0.219883363684437	-0.579024	0.56257301227051	0.671821061750138	none
Ssr4	84.1314947840342	-0.341762	0.183569662388356	-1.86176	0.0626374876348183	0.132052379968165	none
Aco2	133.040585181388	0.879629771232161	0.197085249719359	4.46319434095001	8.07467541379849e-06	7.15986787589988e-05	none
Wars1	88.032180210686	-0.683416	0.239324135790787	-2.85561	0.00429545651513747	0.0159176977167557	none
Ppp6r3	119.945213200225	0.561403424860924	0.153257723674636	3.66313299845673	0.000249149091522321	0.00148407069479587	none
Dstyk	55.5649838395597	-2.21011	0.305551799820732	-7.23318	4.71804485671178e-13	1.38620651266246e-11	down
Ep400	60.322327041454	-0.633101	0.433012939218772	-1.46208	0.143718581388598	0.2478122961799	none
Txn2	177.664683064643	1.0846052309384	0.18956536133261	5.72153701137075	1.05564654795177e-08	1.59836544806439e-07	up
Gm56018	15.6552614759662	-21.2931	3.90911501196637	-5.44705	NA	NA	none
Gm47147	145.203950574365	0.788769445675635	0.215263837588863	3.66419856911649	0.000248114246671585	0.00147909652363641	none
Abi1	112.37445103275	0.403889537246845	0.165850367571918	2.43526464945401	0.0148809014963558	0.042392533543293	none
Tmem87b	49.3391644743304	-0.949889	0.46825308302173	-2.02858	0.0425010852832226	0.09700309353791	none
Clip3	113.922497895652	0.498426196862791	0.256020845736862	1.9468188046495	0.0515564616824389	0.11343953708671	none
Stim1	86.2681417400381	0.0720235004379247	0.195351512442577	0.36868667939848	0.712361278674652	0.7972072108989	none
Rpl3	240.46075071498	1.71882038606755	0.211568698442053	8.12417148058566	4.50428570443065e-16	1.98510305688122e-14	up
Gm30455	78.7165642284395	-0.961767	0.215624229750268	-4.46039	8.18125007719693e-06	7.24569085784283e-05	none
Elmo2	40.7968883294497	-1.65481	0.480097436300411	-3.44682	0.00056722341343013	0.00297374900587188	down
Brd1	78.605445148458	-0.60593	0.212499825729214	-2.85144	0.0043521974635483	0.0160716558703799	none
Mdm1	90.5487501463545	-0.281631	0.198480129491287	-1.41894	0.155917755560576	0.263264552376398	none
Rn7s1	215.405391323543	1.86677342484381	0.166173950980468	11.2338511170336	2.7808772549569e-29	3.88483305579262e-27	up
Ewsr1	157.897088954784	1.13882398578676	0.146667012767396	7.76469067105673	8.18447229395911e-15	3.06049660931683e-13	up
Rlim	87.3720997361435	-0.0351909	0.185627474896585	-0.189578	0.849639920282364	0.898163045369877	none
Gm44189	67.4415903305765	-1.23514	0.222981954079001	-5.53917	3.03900288990011e-08	4.21362872599633e-07	down
Dhx8	74.3635081017896	-0.59419	0.208120703341121	-2.85503	0.00430332874861433	0.0159309230273703	none
S100a11	142.518571621746	0.891828174042043	0.164692002142677	5.41512740411903	6.12450810909381e-08	7.99750582711297e-07	none
Cse1l	100.688825265698	0.265783780769047	0.191002563097546	1.39151944591083	0.164067967054553	0.274026444410537	none
Rps6	244.134508725677	1.54212473110432	0.280728633457495	5.4932933349594	3.9450670822594e-08	5.33015997756362e-07	up
Pim2	50.9460462951259	-0.687673	0.511234793111866	-1.34512	0.178586230721528	0.290860636221336	none
Ank2	73.5624304981552	-0.732403	0.206934318292099	-3.5393	0.000401189913590502	0.00221507093230729	none
Stt3a	130.787849662495	0.80708677136834	0.194110034504477	4.15788278760892	3.2121075246065e-05	0.000246705851786167	none
Prrc2b	106.542559139341	0.286664957034358	0.194394461085841	1.47465599293887	0.140305052985845	0.243666988993683	none
Nmd3	217.330000317988	2.08506916860203	0.153371625079401	13.5948821532183	4.29451842209429e-42	1.09643497921331e-39	up
Rbbp5	132.617110995507	0.762503025813317	0.208763501806078	3.65247286626572	0.000259727047541258	0.00153841524799638	none
Ttc7b	159.125329345171	1.07525743844464	0.186545682596325	5.76404354943687	8.21222099918055e-09	1.2667350891236e-07	up
Tuba8	96.6286171735733	0.205739241461406	0.169205576998019	1.21591288603811	0.224018108762929	0.344185531703824	none
Aldh9a1	66.154809914793	-0.786197	0.224441648549987	-3.5029	0.000460220031274758	0.00249038482749391	none
Angel1	66.4821155283184	-0.950195	0.219796564942209	-4.32307	1.53875688161668e-05	0.000129025548714495	none
Pcgf2	95.3238893713255	0.152227230269286	0.210478131554436	0.72324487653443	0.469529452412584	0.585547594014279	none
Rhbdd1	76.2437	-0.286823	0.195855088962451	-1.46446	0.143067326930327	0.247262018812357	none
Pacsin2	82.3209789095375	-0.137061	0.193395166832283	-0.70871	0.478504282716019	0.593540912921663	none
Csnk2a1	332.020837234035	2.52975718881274	0.130164102664639	19.4351371616684	3.89372178193467e-84	4.80485267890739e-81	up
Pltp	79.2538375286939	-0.113577	0.193856589514634	-0.585883	0.557954291562514	0.66781338097783	none
Nsd3	89.3498878728948	0.0408808686925543	0.18892749567094	0.216383901916307	0.828688513451376	0.88307566977461	none
Romo1	34.1740719905707	-2.10248	1.34248500651266	-1.56611	0.117322147913573	0.213166425313397	none
Gm48764	81.7665043657348	-0.517662	0.201455199991282	-2.56961	0.0101811814245796	0.0311622435996641	none
Tmx4	61.2559973200505	-0.967209	0.23335641021434	-4.14477	3.40150308771753e-05	0.000259636380015058	none
Fscn1	45.1099664049286	-5.48443	0.685598120666211	-7.99948	1.24943411394758e-15	5.19708437059995e-14	down
Rbm25	137.281080415469	1.08241431043203	0.398174581565114	2.71844150919268	0.00655902513110078	0.0220640718176602	up
Chmp3	93.6043359944988	0.0654183910207873	0.180743560056105	0.361940370104918	0.717396591238241	0.801674429972889	none
Gm37724	81.2951937739551	-0.0434906	0.236181536077885	-0.184141	0.853903149407308	0.901511324427735	none
Map4	74.768026064749	-0.0378084	0.219048096317909	-0.172603	0.86296324823613	0.907453471089378	none
Pja2	83.6476647052418	-0.154622	0.200642233241573	-0.770633	0.4409244469575	0.559384531754925	none
Rnd3	54.0823920319703	-1.62453	0.26794311823029	-6.06295	1.33645467489309e-09	2.34481289405413e-08	down
Klhdc3	67.0860156639493	-0.746802	0.212465221136767	-3.51494	0.000439859470501892	0.00239817343121944	none
Stau1	50.4608912444165	-1.38643	0.323413314466499	-4.28688	1.812010886723e-05	0.000149400095827362	down
Gm9316	65.1578778687819	-0.74593	0.286850309775965	-2.60042	0.00931105018824958	0.0290391809577927	none
Tbca	233.066999444022	1.54726900876929	0.283204367809664	5.46343624830383	4.67005034073134e-08	6.21889437459979e-07	up
Cep43	83.6324010907417	0.148846651877012	0.190054039791157	0.783180678719452	0.433521019284976	0.552554592319841	none
Ergic1	70.9907612223946	-0.0792851	0.23420020688175	-0.338536	0.734959508853478	0.814129294367318	none
Opa3	67.5901178841243	-0.941775	0.263600864384818	-3.57273	0.000353275762995702	0.00199060407094382	none
Slc38a7	77.0892347836781	-0.401427	0.234562960124154	-1.71138	0.0870101652761813	0.170159340651042	none
Gm17131	86.2344088228976	-0.19143	0.183461237344828	-1.04344	0.296745675451477	0.417938934952013	none
Sipa1l1	155.632620609111	1.18968586443497	0.160622521887016	7.40671887390617	1.2946249554839e-13	4.24132883646143e-12	up
Eef1a2	155.957871968046	1.13674801151166	0.202627275637471	5.61004439276704	2.02274720947157e-08	2.89608453877138e-07	up
Gm15459	170.862976345472	1.40316850351719	0.175512181625981	7.99470720788693	1.29882151000058e-15	5.37233210058342e-14	up
Cnot8	80.4746119459417	-0.414247	0.198435969381608	-2.08756	0.0368373543187154	0.0862567271903127	none
Snhg14	85.2398567383559	0.168431221831974	0.199228071529992	0.845419124616778	0.397876870346121	0.517274863572025	none
Gpr137b	62.8310086807432	-1.16899	0.222833767845397	-5.246	1.55432910293165e-07	1.90533984736853e-06	down
Gm13936	70.6600361441389	-0.419831	0.208693411489545	-2.01171	0.0442501163652984	0.100130764538102	none
Atp6v1h	74.3050752901527	-0.473286	0.212591057280643	-2.22627	0.0259957712875704	0.065679685944454	none
Rbm28	124.848578660599	0.843466899780456	0.265685502714755	3.17468168628688	0.00150000951680669	0.00668946152710274	none
Ssu72	45.7891381810983	-2.06733	0.383141129212907	-5.39573	6.82458473339389e-08	8.83378065840006e-07	down
Zfp382	74.1780842068434	-0.354181	0.200326771909658	-1.76802	0.0770578464495029	0.155501852033829	none
Gm50015	40.2803019255925	-4.80469	0.705328611018286	-6.81198	9.62624673433127e-12	2.26983219175123e-10	down
Plxna3	145.186326409801	1.23561935585323	0.178222667432321	6.93300899181326	4.11982007364059e-12	1.02017216806806e-10	up
Gm44249	108.211203386463	0.580908241103006	0.170476317255488	3.40755977402079	0.000655465503493612	0.00336317850857013	none
Exoc3	78.6618912498526	-0.0521184	0.211346010276122	-0.246602	0.805216159930874	0.865788621569589	none
H60b	90.1135956160442	0.53621900574756	0.198286647385032	2.70426179886099	0.00684563310357652	0.0228105614306393	none
Unc13a	44.9787633960172	-0.873332	1.06306111787444	-0.821525	0.411347098044895	0.531149967548728	none
Crebrf	93.900631374535	0.201906992976485	0.183309794004225	1.10145229322462	0.270699856797106	0.392607588584872	none
Rbak	34.8088426102277	-3.65552	0.609063654801238	-6.00186	1.95068335421654e-09	3.39034261845522e-08	down
Prrc2c	107.69389157537	0.482036841801462	0.172838879369505	2.78893755594732	0.00528812599658418	0.0186800023276285	none
Krit1	134.286044542001	1.10710445186942	0.185282901545413	5.97521111033588	2.29792411470061e-09	3.94628118801275e-08	up
Mtch2	149.960904252224	1.53594437436323	0.150631772135966	10.1966826293249	2.05160653779933e-24	1.92279681086915e-22	up
Zdhhc24	44.3078973660845	-1.08342	1.5635623185029	-0.692915	0.488362864801404	0.602740231870245	none
Eif4a3	62.7429647027856	-0.62368	0.228464060549508	-2.72988	0.00633571401020688	0.0214591155222195	none
Insr	34.8291144849468	-1.55531	0.90074332637001	-1.7267	0.0842216483482501	0.166287222498785	none
Gm25072	77.716759878736	0.0659575665892449	0.336937543751289	0.195756061657325	0.844801102330793	0.894580572319392	none
Ubr2	141.26534884252	0.974723371251504	0.186225636327834	5.23409875499411	1.65791799147238e-07	2.02561465492765e-06	none
Vamp1	100.033586985797	0.659705699543704	0.175708885923895	3.75453805921598	0.000173661457323645	0.0010924294222806	none
Sccpdh	63.6971783318704	-0.57602	0.237658247359114	-2.42373	0.0153618517398094	0.0434450535834793	none
Gm47486	85.1466804224352	-0.161132	0.206891894354088	-0.778824	0.436083451482454	0.554865419277555	none
Spen	53.146601017445	-1.76876	0.274913664623236	-6.43389	1.24382971094581e-10	2.55814310551189e-09	down
Gm47967	81.2661550753834	-0.246737	0.191356497261997	-1.28941	0.197255219408182	0.313339979510445	none
Gm42428	104.93200896282	0.472644813447157	0.232214415694488	2.03538101643522	0.0418125499521831	0.0958155740779831	none
Mon2	64.3569034074861	-0.613975	0.354835504026316	-1.73031	0.0835753516993889	0.165231483039326	none
Setx	78.1501491396038	-0.448127	0.211583805161023	-2.11797	0.0341779371096601	0.0812894260671505	none
Fetub	156.657305481866	1.22634713430873	0.165389797937855	7.41488985172789	1.21725931319892e-13	4.0415192622981e-12	up
Psmb2	94.6500083942999	0.361729189179344	0.187236008289976	1.93194243181646	0.0533666117560845	0.116350528104255	none
Flcn	79.7909413100088	-0.0488391	0.195573584796239	-0.249723	0.802801948932103	0.864196805741973	none
Trrap	184.277303030356	1.64782738864781	0.190461651396103	8.65175418027238	5.07137902407288e-18	2.64425987987575e-16	up
Zfp420	52.1705356728252	-1.1499	0.275865001603565	-4.16834	3.06820701617568e-05	0.000236389227344066	down
Gm45854	153.627461091057	1.09971172298387	0.194368420571982	5.65787240410592	1.53261004983251e-08	2.25147714463491e-07	up
Uap1l1	73.1325763097146	-0.229627	0.240174451816104	-0.956083	0.339030474420621	0.460721814563309	none
Rnf141	103.871965277113	0.672229108571918	0.21003269300059	3.20059272186749	0.0013714523521243	0.00622195662691686	none
Phrf1	52.5137526547336	-1.46352	0.270419908929184	-5.41202	6.23188070098936e-08	8.12338815319106e-07	down
Rn7sk	315.606153925543	2.32148287545769	0.176694825937498	13.1383749532025	1.98442690193204e-39	4.19791336625853e-37	up
Gm38616	64.3417360165314	-0.939879	0.322802192856829	-2.91162	0.00359555255450635	0.0138365234477989	none
Hmox2	52.6131280597614	-1.16717	0.299688561750979	-3.89462	9.83516550142469e-05	0.000664412092815222	down
Sh3glb2	77.5636742112342	0.25063138937222	0.249987438278164	1.00257593380888	0.316065512302055	0.438394352394982	none
Celsr3	83.5020580725873	-0.221125	0.195486065931289	-1.13116	0.257989202636417	0.379148879777696	none
Bltp1	71.2390595605458	0.463440784334986	0.310605082578825	1.49205795503161	0.135683952854256	0.237719826534054	none
Sf3a1	55.3490461035182	-1.40095	0.243594485975035	-5.75114	8.8642700592879e-09	1.36164015599518e-07	down
Gm29055	58.8719261352852	-1.25864	0.237083799169442	-5.30884	1.10324816034229e-07	1.37980563837403e-06	down
Eif2s3x	118.524639623054	0.893328357074748	0.188058431793945	4.75027016099742	2.03145067468379e-06	2.02707018805374e-05	none
Ubr4	56.3438584955169	-1.45791	0.264047990069197	-5.52138	3.36348557613856e-08	4.62885635794236e-07	down
Nxf3	196.81633833619	1.90589445869542	0.157285570982464	12.1174145014734	8.54112557697989e-34	1.37474986460781e-31	up
Acsl3	41.8488752135638	-1.34004	0.534442682747537	-2.50736	0.0121635310199671	0.03583716023551	down
mt-Rnr1	149.177122889104	0.93611567742427	0.262832066175238	3.56164942522703	0.000368532266875251	0.00206713098783664	none
Sertad1	64.5541645091041	-1.77362	0.297715065314568	-5.95746	2.56194241502362e-09	4.36060267605399e-08	down
Hid1	84.1193	0.0690117881335284	0.532929574219812	0.129495136828462	0.896965872802389	0.931043785536084	none
Fam234b	100.391897323263	0.616043662207836	0.182299054410833	3.37930256522069	0.000726699827546172	0.00367018112084029	none
Eno2	47.8905199206922	-0.81245	0.465723673614726	-1.74449	0.0810737305080006	0.161797816895212	none
Gm15542	60.7629534381125	-0.686013	0.243222484147042	-2.82052	0.00479466078084707	0.0173000333437581	none
Scd2	92.8628739935578	0.397417010981208	0.178641874834396	2.22465763612042	0.0261042302585747	0.0658520343558728	none
Zbtb21	81.2451088808408	0.0439360928569556	0.191143177168812	0.229859592729029	0.818200875954058	0.875687220834561	none
Gm56405	101.816452109419	0.397492232954882	0.243091270558736	1.63515634288825	0.102016277410461	0.191853827266206	none
Ftl1	154.548361290112	1.47026852126796	0.148820146361524	9.87949922919899	5.10875671448565e-23	4.15661919934634e-21	up
Mmgt2	76.3588551889059	-0.0661255	0.188013710851295	-0.351706	0.725058809698771	0.807268485264616	none
Mrps21	89.3800569974322	0.266935076869826	0.199297291383678	1.33938135845477	0.180446554925148	0.293438676184009	none
Gm47738	58.7162296345276	-1.24985	0.239373808158514	-5.22134	1.77631203414186e-07	2.15653243443864e-06	down
Supt6	72.2656285345871	-0.143961	0.194516250585432	-0.7401	0.459239561488931	0.576371018892263	none
Camk2a	59.4699584543087	-0.449817	0.298024306631221	-1.50933	0.131214110897798	0.232085350474749	none
Scrib	126.376997175134	0.842941049659642	0.204656220476658	4.11881	3.80826218377371e-05	0.000287424803350261	none
Rbms3	146.691702748055	1.5825685225236	0.166369262437088	9.51238527682982	1.86339948660891e-21	1.3265970960435e-19	up
Usp15	69.1632345114422	-0.619115	0.213661270938193	-2.89765	0.00375975542241395	0.0142901586999758	none
Sparc	168.019210585736	1.4822138362891	0.195870453739233	7.56731711186217	3.81011024825592e-14	1.31822692888256e-12	up
Sorbs1	46.6395990063533	-1.50156	0.33488624357997	-4.48378	7.33312952082922e-06	6.54939577469476e-05	down
Gm47933	82.7837974476855	-0.154628	0.220236490632814	-0.702102	0.482615536745729	0.597263032854856	none
Pum1	56.7554503421169	-0.582285	0.252769933573656	-2.30362	0.0212441985324077	0.0561556750924479	none
Gm28512	81.1152659007233	0.113864693522189	0.202045099262875	0.563560778942938	0.573053085423604	0.680494794623314	none
Tsc1	144.711346576942	1.47782140647517	0.151825790370948	9.73366516231851	2.1664322868355e-22	1.70641113316277e-20	up
Ctsd	185.788044242107	1.7295877088167	0.178226153844382	9.70445510666682	2.88614277591187e-22	2.2493685381949e-20	up
Lama5	66.6863370133568	-0.161356	0.234366426103989	-0.688478	0.491151918881972	0.605080720647889	none
Clpb	40.9663870200971	-4.30705	0.520077531205233	-8.28155	1.21582374904796e-16	5.5567648382414e-15	down
Fbxo30	74.6917751039622	-0.104239	0.201629902909329	-0.516982	0.605168708482315	0.70751130863778	none
Ston1	95.5134114819632	0.518710079725754	0.202903297667747	2.55643986908059	0.0105749346347391	0.0321089958422793	none
Tln1	75.4124752824906	0.133513393753328	0.199406585644187	0.669553582305268	0.503142412541465	0.615950135988261	none
Selenoi	100.587190675853	0.527469289555403	0.187671366240178	2.81060078648524	0.00494490988372595	0.0176878770760621	none
Gm47712	69.6989782828948	-0.717985	0.3029870886587	-2.36969	0.0178030894417197	0.0490197375330952	none
Taf15	76.9344429551015	0.629187483330021	0.29258533153462	2.15044096718694	0.0315203507716826	0.0763167681862453	none
Zcchc7	101.348972151031	0.67074948210524	0.23467477990247	2.85820863402536	0.00426040170028831	0.0158194654909401	none
Tpcn1	49.0954173516742	-0.913934	0.415893355736072	-2.19752	0.0279833866983154	0.0696199580357283	none
Scamp5	43.6031920076563	-1.34651	0.452066654595708	-2.97857	0.0028959702854873	0.0116152567680108	down
Abhd2	148.259509205745	1.32250960111235	0.179248539839872	7.37807740187891	1.60591603972079e-13	5.19222810397063e-12	up
Ddx42	68.0502689273444	-0.00257543	0.221262138395021	-0.0116397	0.990713042035844	0.993396446808422	none
Txlna	56.7135430891646	-1.23154	0.254593128780587	-4.83728	1.31629706204144e-06	1.36115411275906e-05	down
Tspan4	64.334732448542	-0.738086	0.216638999359949	-3.40699	0.000656843588551763	0.00336791546373771	none
Ddx24	70.2559298702297	-0.20044	0.229896927628441	-0.871868	0.383280567659383	0.503425460874591	none
Gm44845	75.2294029587119	-0.010573	0.233492006666841	-0.0452822	0.963882394953202	0.976677877683524	none
Ermard	77.5390062675637	-0.22463	0.20458466503115	-1.09798	0.272212810110617	0.393664296021955	none
Mfsd5	58.462990601486	-0.996261	0.233972947883303	-4.25802	2.06248198346272e-05	0.000167440971552171	none
Flnc	59.9398826062996	-0.666367	0.27845861980634	-2.39305	0.016708752860985	0.0464906449390202	none
Tbc1d31	46.696099096041	-2.34522	0.320016058311628	-7.32843	2.32865434567749e-13	7.33674756399836e-12	down
Arf1	131.519740404802	0.968536790985229	0.227190219363875	4.26310953744883	2.01601629556666e-05	0.000164230755017723	none
Tufm	71.8878244878646	-0.307181	0.203007299330747	-1.51315	0.13024142100345	0.230971851762766	none
Nup107	71.1465022985174	-0.127195	0.202955036961266	-0.626717	0.530844782211723	0.642428043068912	none
Gm42519	73.9470630532197	-0.219835	0.200091517524277	-1.09867	0.271910859627376	0.393362251793883	none
Fam234a	75.8655650312065	0.186143370197948	0.227037443758632	0.81987960715344	0.412284743236497	0.53198958503364	none
Gm12657	96.5106136597009	0.291340382461973	0.325610542545714	0.894751073427145	0.370920169979316	0.490619822323677	none
Rsph3a	66.6369068067742	0.012565830957229	0.34569357921159	0.0363496220724937	0.97100358336808	0.981074035378993	none
Mapk8ip3	50.9107452379076	-0.654442	0.382684916571156	-1.71013	0.0872415712659752	0.170566832229543	none
Tmc6	63.0872051545304	-0.340917	0.305104856643852	-1.11737	0.263834052343825	0.385595602754378	none
Ifi30	99.3408475174649	0.666513199311318	0.186006679422919	3.58327561880658	0.000339312245494014	0.00192216363093931	none
Pnma8a	62.8421543210764	-0.385451	0.212938992339713	-1.81015	0.0702729287901742	0.144487854696598	none
Gm47626	70.547652336065	-0.220164	0.201144433349832	-1.09456	0.273710845616904	0.394809098177977	none
Gng2	100.139908172781	0.936767311200969	0.231981950987026	4.03810428878305	5.38848977159041e-05	0.000394622930453565	none
Ubox5	46.5568116982039	-2.29217	0.312806662884945	-7.32777	2.34018135274428e-13	7.34182319310113e-12	down
Fads1	68.1995037704425	-0.203194	0.217517521841727	-0.934149	0.350226939609528	0.469846033859204	none
Clcn6	77.6000846027403	0.366601341391681	0.211269988322052	1.73522677926619	0.082700645005973	0.164027745948091	none
Chordc1	53.213490846842	-0.601914	0.259382584259459	-2.32057	0.0203103273283216	0.0543075707977224	none
Klhl7	76.7890453951932	0.236082705142493	0.207180392833926	1.13950312533549	0.2544933654826	0.375951492025772	none
Mapk8ip2	35.497067171246	-1.30681	0.463476698726296	-2.81957	0.00480879660985108	0.0173425865072272	down
Pfkp	111.430235188844	0.955779029810685	0.21952610457609	4.35382858752182	1.33780326250398e-05	0.000113720957010098	none
Sash1	44.0124503374301	-2.3768	0.337722382816941	-7.03774	1.95380440102483e-12	5.12977581035029e-11	down
Rab43	38.2354924703385	-4.73801	0.595965812254029	-7.95013	1.86310854963393e-15	7.62124624391691e-14	down
Asns	80.6806822786124	1.02887941742242	0.336617668737099	3.05652231887441	0.00223920809382169	0.00940391192663403	up
Tmem50b	71.6713280866207	-0.196924	0.200143840957727	-0.983912	0.325158890243713	0.446490434600231	none
Ufd1	145.841773998747	1.58582125659502	0.150189790777156	10.5587819810468	4.62625576630013e-26	5.03276128185258e-24	up
Sidt2	91.1264593548029	0.141680765631921	0.250507997947122	0.565573821167288	0.571683528140701	0.679086289483996	none
Mettl14	67.2893921077313	-1.00338	0.308999921207302	-3.2472	0.00116546571742686	0.00547532244405358	down
Fsd1	105.561772670935	0.581084722258355	0.398419334825292	1.45847520806982	0.144709603834331	0.248983405268553	none
Hbs1l	63.6921683653379	-0.293022	0.340420113330961	-0.860766	0.389366749899729	0.509165456238429	none
Wnk1	86.9465158208929	0.286333760123256	0.226941529419567	1.26170719328275	0.207054167563701	0.324799382758059	none
Pes1	83.8377116780516	0.409198427000407	0.186348755001493	2.19587421980431	0.0281009474362269	0.0698654851638092	none
Zfp260	77.4367697775179	0.0230504559864488	0.234044916955248	0.0984873172479805	0.921545342367396	0.94805081490735	none
Fam193a	113.786332713013	0.995694466025045	0.173851803832577	5.72725990800718	1.02065736470842e-08	1.54855473940597e-07	none
Ube2v1	106.813971445755	0.815148731999943	0.186456377078837	4.37179325679638	1.23230188159015e-05	0.000105357541931795	none
Plod1	78.1606932605235	0.309585334783107	0.189091112806619	1.63722837201618	0.101582760895089	0.191378819762657	none
Ap1b1	64.7099975089318	-0.731414	0.224482447107153	-3.25822	0.00112112714035011	0.00529051966039021	none
Zfx	56.5992597653379	-0.702852	0.231380345463115	-3.03765	0.00238432284402954	0.00987886196821192	none
Mapk12	111.611912528266	0.895950976009893	0.183152293645152	4.89183595890835	9.98996924250703e-07	1.05816498242521e-05	none
Papola	32.0991591335172	-2.74758	1.76851519798381	-1.55361	0.120278137282359	0.21731071948233	none
Zfp369	70.7594199457577	-0.286474	0.228955259678963	-1.25122	0.210852562888787	0.329426540542008	none
Eif1ad	52.4949896840005	-1.32775	0.271374216371331	-4.89267	9.94752327927935e-07	1.05517854383645e-05	down
Cox14	72.2451819797299	0.23541237209046	0.210302887510861	1.11939676566876	0.262970910176123	0.384637814884239	none
Nbr1	89.2764908540463	0.84075608888098	0.445311014916722	1.88801996967942	0.0590232696003122	0.125830201013738	none
Klf6	67.5738656864313	-0.0937527	0.216245689290811	-0.433547	0.664617475606868	0.757516593194773	none
Ncam1	117.605404791612	1.17048334094858	0.166145245745492	7.04494032132326	1.85541011646373e-12	4.88877455597775e-11	up
Slc4a8	96.3950488660939	0.842456770213636	0.179589293266749	4.69101890702533	2.71847845787346e-06	2.63106071922811e-05	none
Afdn	45.5457463326887	-2.43241	0.337369013231155	-7.20995	5.59743992951452e-13	1.60633508674905e-11	down
Hax1	75.4733995840776	0.0237653404452196	0.234241490966328	0.101456579477783	0.91918802420049	0.946767883431929	none
Lnpep	79.0859446764947	0.580316031508895	0.204847282027786	2.8329203383337	0.00461248791339154	0.0168148008423195	none
Nopchap1	104.643985194379	0.843263248413829	0.169218580791827	4.98327810378704	6.25159972777306e-07	6.92916832102272e-06	none
Gm56730	58.0739354172874	-0.972791	0.249874704734881	-3.89311	9.896525253245e-05	0.000667947793755934	none
Pafah1b3	36.4890885039577	-1.80474	0.708535708705465	-2.54714	0.0108608313178501	0.0328621148661062	down
Gm44187	138.466789604017	1.47675246396547	0.201257737103171	7.33761834561637	2.17428118840832e-13	6.90917507252156e-12	up
Gm42577	114.960528023575	1.0101790860763	0.190266131304281	5.30929534936927	1.1004987535379e-07	1.37869590037134e-06	up
Nono	225.131827852664	2.52159363829539	0.166074934970487	15.1834690692097	4.55064098080164e-52	1.87183032343641e-49	up
Jmjd4	49.2430106300828	-1.85586	0.285083928141757	-6.50988	7.52100840089964e-11	1.59557438969229e-09	down
Pptc7	62.6726699992148	-0.994684	0.261041878825334	-3.81044	0.000138719651894143	0.000901738632681504	none
Pbx4	49.0867511062715	-0.343531	0.683276249980078	-0.502771	0.61512528999312	0.715039406379943	none
Dync1li1	44.6421812004494	-0.770473	0.341864843161398	-2.25374	0.0242128003397044	0.0623119825217836	none
Rnf122	51.4350482499989	-1.74416	0.301831491013858	-5.77857	7.53364284202165e-09	1.17429666531217e-07	down
Fastkd3	32.8269577947253	-2.25768	0.503737350803613	-4.48186	7.39957608171172e-06	6.60077847096308e-05	down
Pcgf1	120.856321601076	1.21047376407273	0.164768073539139	7.34653102432003	2.03417025981654e-13	6.49180888089727e-12	up
Gprasp2	44.1278869018724	-1.07708	0.317816079009422	-3.389	0.000701492675018107	0.00355987098412204	down
Sap130	104.200315435226	1.05511822276385	0.198422142618594	5.31754273408886	1.05177987194903e-07	1.32664023371561e-06	up
Dhdds	69.9011979323913	0.0319046301657131	0.240256021832505	0.132794299690667	0.894356062621025	0.929507620388274	none
Prep	40.1869041249458	-3.99659	0.482991518742954	-8.27465	1.28830406862388e-16	5.85190387981057e-15	down
Megf10	52.7994664922439	-0.360322	0.531280291813883	-0.678214	0.497635888349416	0.610899045673864	none
Eif3d	60.8604860236678	-0.695845	0.289460809465402	-2.40394	0.0162196474802586	0.045419920553644	none
Ikbkb	38.4052749366594	-2.04685	0.346200212396201	-5.91234	3.37271938451913e-09	5.6369332557516e-08	down
Atg14	61.856704744173	-0.714567	0.254815606366163	-2.80425	0.00504335428849926	0.0179696800539213	none
Rps12	315.089375688758	2.24788527553203	0.30156099399478	7.45416456470144	9.04390569789664e-14	3.02991302204646e-12	up
Cnppd1	55.4082912155958	-0.657332	0.228550475642301	-2.87609	0.00402631516916097	0.0150788252465695	none
Ovca2	47.3644408737437	-1.58769	0.285640591930746	-5.55835	2.72341057882799e-08	3.81001457968002e-07	down
Akt3	100.515598568698	0.577354340245527	0.217114390304643	2.65921728834009	0.00783224318675877	0.0253563308066296	none
Cyb5r3	32.580756783994	-4.50473	0.656141676298554	-6.86549	6.62634092491937e-12	1.5929035132501e-10	down
Phgdh	132.697968626758	1.52505701642734	0.153404094961588	9.94143615794097	2.74835816349558e-23	2.33894756810589e-21	up
Reep6	36.6433549723408	-1.39123	0.574205870337102	-2.42287	0.0153984136412792	0.0435130467008602	down
Gm48273	92.6760728624372	0.753937358262463	0.199349374191386	3.78199009312487	0.000155579555403898	0.000996369402065899	none
Hnrnpm	72.1186776549923	0.0443861441802463	0.20937919617475	0.211989275874386	0.832115400806384	0.885580340314858	none
Tuba1c	100.477398833004	0.801113537344258	0.179713403396924	4.45772837307453	8.28327700686007e-06	7.32728589710776e-05	none
Yipf5	35.8789492112988	-2.02006	0.498471164568447	-4.05251	5.0671401655287e-05	0.000372193509777524	down
Slf2	26.5645732922978	-1.31348	0.755730424376864	-1.73802	0.0822069765872969	0.163398779772442	none
Lgals3bp	39.2931396980875	-2.13199	0.342972268765467	-6.21622	5.09260820449669e-10	9.61879365971773e-09	down
Crabp1	65.7362047082251	-0.155507	0.235559634583438	-0.660162	0.509150087171863	0.6216839765455	none
Acsl4	61.8021472079356	0.0191664599852127	0.235117483207716	0.0815186506920881	0.935029493132171	0.957408303296634	none
Ndrg4	107.495341543917	1.15058280514518	0.174577579414305	6.59066765048124	4.37853053770138e-11	9.6772060003406e-10	up
Gm43830	126.791315444655	1.38897213176633	0.164395079053234	8.44898849628312	2.93837419552957e-17	1.39459759895519e-15	up
Gm11440	71.390904534034	0.0603456595374619	0.23361204794603	0.258315699331582	0.796163271011184	0.859174006495672	none
Gm56555	57.5498095646305	-0.887517	0.245610413256374	-3.61352	0.000302073815837021	0.00174186490066768	none
Ube2b	123.329349215175	1.90917167903288	0.257617161737066	7.41088701606554	1.25457435210136e-13	4.14681629596361e-12	up
Gm6961	58.2797134320738	-0.746831	0.23508008316899	-3.17692	0.00148846308215675	0.00665092375394604	none
Ilrun	131.98181380137	1.2371143523422	0.190775429041132	6.48466292834534	8.8930376814758e-11	1.86962321554321e-09	up
Gm14340	66.2035966647633	-0.197735	0.207946361475622	-0.950894	0.341658161771643	0.46200364441647	none
Tdg	68.6988938676497	0.131060961590631	0.205462471467514	0.637882726974566	0.523550022514708	0.635677987323532	none
Gm15128	346.568496983075	3.06425690304342	0.153143391513495	20.0090704062368	4.59130659974172e-89	8.49850851612193e-86	up
Gng5c	96.9688237638134	0.581894508755332	0.193182373777049	3.01215114701352	0.00259403401323502	0.0106053163081127	none
Cog6	61.662406075516	-0.316682	0.219939299341324	-1.43986	0.149906249143928	0.255738679415124	none
Gm48754	76.1993894507615	0.175366836028151	0.220667478808077	0.79471083358266	0.426781729014048	0.545561450555941	none
Ak2	124.413268925275	1.05951208598832	0.20517937909242	5.16383318184758	2.41943334363588e-07	2.86615751620481e-06	up
Tmem39a	259.756291866971	2.36464718677848	0.194924418645356	12.1310978029936	7.2273989653793e-34	1.18914804310374e-31	up
Lbr	73.3862990258715	0.0838304970184309	0.335592311980277	0.249798621797265	0.802743085614155	0.864196805741973	none
Usp42	41.8607385395315	-2.49812	0.354134455746165	-7.05416	1.73647531482546e-12	4.59173686820274e-11	down
Akr1a1	115.033570721737	1.18843156283484	0.163449637525704	7.27093422062775	3.57009768868504e-13	1.08331980684525e-11	up
Zkscan17	52.0105747100748	-0.471485	0.300630044390836	-1.56832	0.116805456425787	0.212488353655166	none
Srpk2	59.9601652852667	-0.183532	0.228538404243345	-0.803068	0.421935401619218	0.540954062959081	none
Rnu1a1	101.610368713576	0.807522459163536	0.801461537982605	1.00756233567513	0.313664618091096	0.435880786851816	none
Gstk1	100.120459201477	0.733590053161377	0.185836634581393	3.94749966718795	7.89716278204432e-05	0.000547990564557227	none
Gm48799	68.4833480463736	-0.202367	0.21110055729079	-0.958628	0.337746290856842	0.459260521121039	none
Lyst	66.126882226499	-0.0200848	0.220585278943292	-0.0910522	0.927451091489468	0.952406086184192	none
Klf12	92.8239799775453	0.598243578686747	0.187124778853369	3.19703025089763	0.00138850364010838	0.00628775593355499	none
Zmym2	71.6915017739978	0.428248007450259	0.220576235535572	1.94149658239677	0.0521980735616139	0.114341578890589	none
Fam168a	57.9814751505081	-0.573683	0.223538116740109	-2.56638	0.010276671760639	0.0313766918415552	none
Uggt1	73.1299451625034	0.359029469273916	0.207183276462307	1.73290757538162	0.0831120976211281	0.164711448283413	none
Pcnx	55.8124981336814	-1.09797	0.248214673379032	-4.42345	9.7137413737864e-06	8.46124013311935e-05	down
Ints7	73.8473015169107	0.0993189845340491	0.207062492966912	0.479657049960854	0.631471272889517	0.728711549949187	none
Mdc1	78.2948391550267	0.708835422717978	0.239622641201259	2.95813208286368	0.00309509471731183	0.0122881087648609	none
Urm1	77.2983009523495	-0.0928988	0.234223718407934	-0.396624	0.691644483928509	0.77979834917111	none
Plin4	39.7077145797877	-4.79406	0.607993532281742	-7.88505	3.14419703298236e-15	1.23172671069849e-13	down
Coro1b	45.1979007000928	-0.835526	0.391943797438982	-2.13175	0.0330275358557631	0.0791302718162664	none
Retsat	35.2895331426901	-2.42301	0.464063589747651	-5.2213	1.77672175176603e-07	2.15653243443864e-06	down
Ifitm2	100.595574098497	0.988774260856762	0.186773101133953	5.29398641910226	1.19678324787154e-07	1.49174800795301e-06	none
Pcm1	29.450854384771	-2.27007	0.681394097439856	-3.33151	0.000863755485685162	0.00424651103320912	down
Gm47102	58.0039759228839	-0.657937	0.2305107595193	-2.85426	0.0043137626666696	0.0159535957962146	none
Drg2	65.4573944482691	-0.067232	0.215176377104844	-0.312451	0.754697920504844	0.829440500198973	none
Orc4	59.8489660362102	0.0578490069195541	0.330829300337972	0.17486059082571	0.861189177075961	0.90671420680925	none
Txndc12	100.627336414241	1.04391640289884	0.220000628371578	4.74506100562441	2.0844350486954e-06	2.06878781508589e-05	up
Uba1	61.7129126738131	0.264465104489597	0.340965542395068	0.775635868163969	0.437964015940873	0.556684218716948	none
Phip	38.1374246282237	-1.11581	0.342448818379925	-3.25831	0.00112076230462149	0.00529051966039021	down
Gm12276	52.0271370315351	-0.769174	0.295816620059435	-2.60017	0.00931775287806925	0.0290478493933578	none
Mfsd1	48.6188655856156	-1.13421	0.260373748292042	-4.3561	1.32402369225395e-05	0.000112808646921153	down
Cry2	37.6656355244536	-2.21452	0.374400707373416	-5.91483	3.32219869827787e-09	5.56505863394782e-08	down
Gm37637	41.1066994661455	-4.46736	0.555262737642039	-8.04549	8.590388605599e-16	3.69786262999157e-14	down
Rae1	99.404541660082	0.926511805550002	0.205659708322606	4.50507205862919	6.63504236484785e-06	5.99827273129835e-05	none
Rtcb	81.0961020075924	0.512883721685693	0.207679801211131	2.46958885117714	0.013526842173935	0.0390459023219551	none
Exoc7	71.0802542028287	0.416950823459573	0.289701829071442	1.43924125296686	0.150082181019452	0.255773537315044	none
Hsd3b7	76.2434276191821	0.425195643058359	0.206320170313739	2.06085349004796	0.0393170195916212	0.0910551182534762	none
Tmem164	47.9058005938002	-1.7322	0.295060666837716	-5.87064	4.34106197461825e-09	7.07956450662413e-08	down
Fkbp3	27.6553029112064	-1.46244	2.00035788605779	-0.731088	0.464725565940603	0.581515648170395	none
Kdm5c	61.2314236596159	0.203771428768105	0.286653895563366	0.710862234638846	0.477169610442227	0.5921830029692	none
Tstd2	57.6109765126168	-0.277542	0.222116384787025	-1.24953	0.211470046530047	0.330112634304969	none
Gm38110	73.654447162641	0.310744744660722	0.209961398683456	1.48000892835168	0.138870863967765	0.242157295529282	none
Gm49378	41.0823246952809	-0.985608	0.409916487408676	-2.40441	0.0161984792154962	0.0453778055662254	none
Ctsb	97.1852052639277	0.746814396470174	0.273455894299341	2.73102321814525	0.00631380233719472	0.0214142888248235	none
Bnip3	41.2939885858649	-1.05845	0.310921107852115	-3.40425	0.000663448726023048	0.00339473003971987	down
Azi2	65.2497589383367	0.294086628984435	0.227567327164541	1.29230602937915	0.196251184762158	0.312348188301594	none
Grina	56.003707338957	0.0117473008748666	0.27828077377594	0.0422138429308991	0.966328227334538	0.978085330852347	none
Dock6	33.9344962048323	-0.438888	1.41455972532654	-0.310265	0.756359430090962	0.830380370758227	none
Tipin	64.0600310361507	-0.305021	0.21747005380354	-1.40259	0.160739503765935	0.26950074408582	none
Luc7l	72.2020877989111	0.0259591177881726	0.221717188521739	0.11708211691322	0.906794980896488	0.938483371338775	none
Phf8	46.0635645616528	-0.39646	0.323911980791252	-1.22397	0.220962243602983	0.340763268410016	none
Hdac4	79.7349858551466	0.272035137448444	0.259547918793512	1.04811141893558	0.294587275846044	0.416006902606163	none
Tfrc	131.326447570562	1.80402388944261	0.228387410203068	7.89896381695727	2.81231498627009e-15	1.10757341267786e-13	up
Med28	39.2117637546538	-1.76982	0.313027250047121	-5.65387	1.56874571439393e-08	2.29092569415635e-07	down
Poglut2	71.0807861820374	0.368906285336593	0.199984741668367	1.84467215978081	0.0650852430736952	0.136050575866075	none
Gm48111	57.3982224091495	-0.306122	0.221144876347501	-1.38426	0.166279243922976	0.27722305361963	none
Vdac3	37.9531747680014	-1.8357	0.326059591636775	-5.62996	1.80251032286341e-08	2.60659891220326e-07	down
Snrnp48	100.973909185493	1.12580910057998	0.177590175080007	6.33936590283096	2.30712719588141e-10	4.54307706337925e-09	up
Gm10687	77.2859684881605	0.380588259188023	0.201853840311617	1.8854645450415	0.0593671468834345	0.126381355815109	none
Acad9	68.8997935067032	0.205408644635548	0.197776381360297	1.03859036768069	0.298995287463038	0.420148246038401	none
Phf21a	99.2354985289117	0.845306713214278	0.219500586649616	3.85104534851937	0.000117614715386498	0.000778212111458113	none
Epn2	50.0372023798378	-0.157323	0.288353026075961	-0.545591	0.585347410239737	0.6918761534826	none
Dtx3	52.4707809837342	-0.608491	0.53492718612307	-1.13752	0.255320776021454	0.376873011495783	none
Gm10060	28.1822546787808	-1.00696	0.779286456107879	-1.29216	0.196301744318775	0.312361511914078	none
Tmem181a	77.9489183337579	0.454645329836535	0.195549634178002	2.32496129050636	0.0200740301538154	0.0538507678474091	none
Lancl1	50.1760140499692	-0.258553	0.27849983936797	-0.928379	0.353211174972592	0.473163658313202	none
Odf2	56.214737847596	-0.235771	0.268932445860509	-0.876692	0.38065380059137	0.50073538870959	none
Zmym3	101.717052467853	0.964945019357562	0.189654939210593	5.0878981764144	3.62053660089765e-07	4.18197394587304e-06	none
Eif4e	53.9067334444093	-0.13842	0.264790842879392	-0.522752	0.601146761964165	0.704032050867238	none
Anxa2	99.5246788120601	1.04564759995885	0.184889866104986	5.65551602144109	1.55378734295424e-08	2.27806762123429e-07	up
Zfp330	132.402778048424	1.85656503548006	0.211078558102245	8.79561170102722	1.42270781121456e-18	7.98009745017621e-17	up
Rara	46.8913264773945	-1.44551	0.307676323214565	-4.69815	2.62530163629833e-06	2.54420593130273e-05	down
Mysm1	48.2214084280394	-0.726744	0.246717337577466	-2.94565	0.0032227213781685	0.0126825355228035	none
Prr14	41.2364707234957	-1.4708	0.390590072167878	-3.76558	0.000166160657142556	0.00105239820828356	down
Gm48132	56.149571626695	-0.496798	0.224338676199553	-2.2145	0.0267942993855047	0.0672263614538382	none
Vps37a	94.4263625353276	1.08802215624906	0.23201990381693	4.68934836343842	2.7407644751858e-06	2.64571319090947e-05	up
Rnf20	56.8827828358561	-0.424659	0.221591450772154	-1.9164	0.0553137079610725	0.119653884268912	none
Gm49483	50.3904120135582	-0.649628	0.275386777585552	-2.35897	0.0183258863524413	0.050179075113022	none
Gm8210	175.47634020109	1.63783651227808	0.298037071402434	5.49541204579392	3.89799185442979e-08	5.27618495250423e-07	up
Cbr2	165.335714929954	2.06412605105799	0.15297237181166	13.4934565412854	1.70896689321353e-41	4.217730292451e-39	up
Star	40.5723016902037	-1.96395	0.311256669046939	-6.30975	2.79494009639695e-10	5.46008877934644e-09	down
Nop56	209.549540795155	2.64973484244372	0.157658160876785	16.8068359272221	2.17473638763674e-63	1.34181235117187e-60	up
Mast3	40.1068386467389	-0.507398	0.510135712716422	-0.994634	0.319914417837759	0.441911632401262	none
C77080	83.1943247750277	0.0132768971688384	0.362447139124298	0.0366312649091849	0.970779014460189	0.981074035378993	none
Mideas	42.1363687746896	-1.4289	0.295214105584448	-4.84021	1.29701276596861e-06	1.34496954050862e-05	down
Gm47404	68.7594503438672	0.149554784238552	0.205158262805246	0.728972755928056	0.466018327870866	0.582739351385896	none
Pcyt1a	39.778163343489	-1.56311	0.3444494120271	-4.53799	5.67918095264653e-06	5.18479109413008e-05	down
E430024I08Rik	54.4796659245096	-0.833844	0.253751464877823	-3.28606	0.00101597720445953	0.00488778117077215	none
Ascc2	61.7022763037858	0.126226406687804	0.215955588427617	0.584501691328592	0.558882827680754	0.668708541717566	none
Snapc3	41.8513469252432	-0.987058	0.296639811856977	-3.32746	0.000876405573591685	0.00429283295504526	none
Actg1	95.3588108678809	0.562115697037309	0.261281711534215	2.15137788916275	0.031446384950955	0.0762623760815169	none
Peli1	75.2991802796492	0.408287901992099	0.205494199680862	1.98685852265505	0.0469380771326174	0.105216325488919	none
Gm56022	21.6865343876839	-2.34131	0.881251806505646	-2.6568	0.00788866962090069	0.025494417229659	down
Ugdh	60.3618153276481	-0.261382	0.220788423565109	-1.18386	0.23646946417379	0.357821359644951	none
Lamp2	107.857122793316	1.24099043454232	0.182842153309433	6.78722281531069	1.1431259563958e-11	2.66154232111776e-10	up
Tspan18	37.5245705516686	-1.04463	0.337211843313566	-3.09785	0.0019492871402046	0.00839881514573236	down
Gm56764	20.1416162379257	-3.39775	1.11429713510725	-3.04923	0.00229425551173764	0.00958615564836652	down
Actb	72.3908843430265	0.694604045220389	0.365848883125679	1.89860917241552	0.0576158815178566	0.123255702617223	none
Hspa13	49.1405552677042	-1.01928	0.267373164066977	-3.81222	0.000137726704821106	0.000896858858835065	down
Idh3g	42.8166250401131	-1.14703	0.38812045665836	-2.95533	0.00312331593242054	0.012373882430178	down
Borcs8	66.7595094443903	0.0196819510813055	0.215161094237562	0.0914754182258171	0.927114837744992	0.952192850418077	none
Gm47031	89.3013192669427	0.781533458149772	0.214049139069367	3.65118711314462	0.000261030971662173	0.00154120678962259	none
Wrnip1	107.370886746252	0.278463529114977	0.367218567220248	0.758304601052381	0.44826865348903	0.566185791612552	none
Ints9	76.411441981036	0.52527086417377	0.207320181206942	2.5336214791818	0.0112890603128147	0.033744219173925	none
Fbxl5	56.6876828290165	-0.250665	0.221467903320196	-1.13184	0.257703511695937	0.3789150356004	none
Usp33	44.8539316737553	-0.110345	0.388606170470035	-0.283951	0.776447772047545	0.845538947527581	none
Sri	34.8516268652948	-2.07519	0.376857725663447	-5.50657	3.65898070807132e-08	4.98579917902452e-07	down
Septin8	84.9231638108912	0.708324861233462	0.229479028105359	3.08666489954043	0.00202415641471955	0.00863795625048044	none
Fn1	86.1069893532873	0.805868161397709	0.192217949206909	4.19247091503535	2.7593246789068e-05	0.000216649415934528	none
Mtus1	27.1593918060205	-1.7322	0.523542304931178	-3.30862	0.000937557395944809	0.0045549048291177	down
Klc1	70.6182429636672	-0.0935026	0.413334305046122	-0.226215	0.821033839070305	0.877571032839113	none
Abhd4	67.4665460923615	1.2422116055352	0.495370039907949	2.50764379243853	0.0121539119506892	0.0358230748737672	up
Cacna1b	64.809905159308	-0.0885136	0.283191086193045	-0.312558	0.754616609923466	0.829440500198973	none
Ddost	45.9913422944239	-0.611685	0.285696009478948	-2.14103	0.0322713722149619	0.077703167440513	none
Zfp9	48.9080834234951	-0.835303	0.245962727282469	-3.39606	0.000683645125023873	0.00348602514165066	none
Wdr46	39.5936538570083	-0.679379	0.478190311899012	-1.42073	0.155395385861048	0.262922174797806	none
Nutf2-ps1	69.1550772029168	0.21289464401947	0.215783372859139	0.986612829332522	0.32383247844279	0.446075473561008	none
Ap2m1	29.0021019435728	-1.89488	0.516609579810991	-3.66792	0.000244527670611354	0.0014633416433217	down
Rpn2	98.8888385664284	1.12818175323242	0.19858287509823	5.68116335647956	1.33781622692197e-08	1.97708410062481e-07	up
Atp5pb	33.6112150993206	-1.53469	0.446807310171995	-3.43479	0.000593003348259189	0.00309633059979622	down
Atrn	81.0995081860031	0.0716250258125074	0.25708327451383	0.278606322982144	0.780546959741671	0.84800728751268	none
Uchl5	86.9416827009291	0.271526243766333	0.262466009240171	1.03451964904861	0.300893295829122	0.421747172710349	none
Gm45205	36.0821257198048	-3.38003	0.437558962502238	-7.72473	1.12089580996109e-14	4.14955628847595e-13	down
Adipor1	72.0830894494257	0.420872465033275	0.248847689027002	1.69128540706523	0.0907823057803061	0.175817994244673	none
Tcf3	28.5693945061078	-2.57223	0.658321385994614	-3.90726	9.33474364864217e-05	0.000633496260078337	down
Ccdc181	84.4778435948189	0.58579806260566	0.215370104879181	2.71995996349764	0.00652898208776608	0.0219829847102411	none
Nsg2	95.6031614936485	0.938368001202423	0.185473665029771	5.0593058645377	4.20785437867151e-07	4.7930698184129e-06	none
Olfml2a	64.8655541678781	0.106753009013952	0.222698871672138	0.479360349751191	0.631682295773367	0.728727908679652	none
Plcxd3	67.1836495904462	0.500736776646928	0.26344007870217	1.90076156640172	0.0573332503134403	0.12281751528613	none
Mrpl27	39.7960080831722	-1.92329	0.316274736481424	-6.08109	1.19371463664264e-09	2.11948757067198e-08	down
Rfk	25.921296854018	-1.53071	0.70861781451374	-2.16014	0.0307620762877417	0.0748725880455094	down
Nit2	37.0131839947198	-4.48756	0.622393080530603	-7.21018	5.5879330592902e-13	1.60633508674905e-11	down
Gm48082	65.0639358885365	0.0681803196728467	0.219944122442347	0.309989277802677	0.756569110093519	0.83048742640955	none
Xrn2	59.0311557686843	0.219517384903858	0.22771600653051	0.963996287518098	0.335047787149624	0.456513400083882	none
Numb	47.2267759643553	-0.69374	0.351185646711911	-1.97542	0.0482201866881235	0.107278323990044	none
Zfp423	41.0809760244513	-1.33505	0.317725238561883	-4.20189	2.64700678911118e-05	0.000208938574270567	down
Stom	136.376213891697	1.55713118847574	0.201693913014878	7.7202686248686	1.16084794857237e-14	4.27607871205465e-13	up
Srpk3	28.0691722442779	-3.88756	0.566063902709129	-6.86771	6.52390733066627e-12	1.57338794385189e-10	down
Chd8	98.217542245931	1.15726932817243	0.181130660738541	6.38914098504244	1.66820203307076e-10	3.3563499600152e-09	up
Dhx33	46.6602679973537	-1.44588	0.387250138148724	-3.73372	0.000188671204951318	0.0011719140951842	down
Cct8	38.0044687837976	-2.07536	0.34924674192979	-5.94238	2.80916847512983e-09	4.75951564985384e-08	down
Tmeff2	26.5776765472827	-2.14693	0.605689248055177	-3.54461	0.000393192428433193	0.00218230640188858	down
Gm37086	73.7084868754806	0.477787020604869	0.19755107556141	2.41854932577346	0.0155825327404165	0.0439349095240074	none
Gm47408	74.6444190537755	0.377305878850488	0.213644982884378	1.76604137273227	0.0773889080738947	0.155872544988878	none
Bcl2l13	90.503097644122	0.956695857506138	0.183378315560639	5.21706099535951	1.81784411465008e-07	2.19564727975027e-06	none
Smim29	75.6483731466845	0.183795488104728	0.395709233495931	0.464471062454038	0.642310287310198	0.737551876826063	none
Gm42785	63.9102032021822	0.0920405199311747	0.206516455101975	0.445681289104668	0.655827482212092	0.749574973494648	none
Mrpl39	63.4105327438307	0.0240178964419343	0.294668186340021	0.0815082779727698	0.935037741914906	0.957408303296634	none
Cant1	35.0304965708259	-1.77483	1.17917799545382	-1.50514	0.132288296866834	0.233427681125367	none
Pde10a	43.5630740945289	-0.737845	0.291584809190592	-2.53046	0.0113912142245365	0.033939859202603	none
Mrpl34	41.9704899567264	-1.22961	0.493384428686813	-2.49218	0.012695998472328	0.0371252656750064	down
Gm13171	184.688600969857	2.36671977968282	0.165309149867604	14.3169315284624	1.71531259279836e-46	5.29173934878295e-44	up
Aldh1l2	49.0339218509847	-0.397906	0.244809927192977	-1.62537	0.104084177665059	0.195147949210458	none
Ndufs4	36.349802044597	-4.11992	0.540994277937312	-7.61546	2.62759159913239e-14	9.22023137439632e-13	down
Gm44660	59.3486853041863	-0.193135	0.226107597778947	-0.854172	0.393009747326347	0.512747871225422	none
Dhx30	87.2297592952224	0.67450663398106	0.236575187716661	2.85113008042457	0.00435641434278413	0.0160792082721704	none
Dnajc14	64.5016191585615	0.308068942244208	0.26170121879267	1.17717809517835	0.239124429703743	0.360387891791051	none
Gm49959	30.6528017453113	-1.24205	0.436459190373977	-2.84575	0.00443068312021351	0.0163207849860999	down
Gm23608	19.2983384476074	-2.32267	1.87031400713286	-1.24186	0.214288449620193	0.333177589455672	none
Gpr146	38.2650490559884	-1.29333	0.312451831393639	-4.1393	3.4836446521534e-05	0.000265359104985018	down
Ripor1	31.3322278902857	-1.4401	0.415635606114271	-3.46482	0.000530586424055652	0.00280804995261476	down
Gm28756	91.9087710474179	0.947118590314314	0.187291791687151	5.05691457048137	4.26093995903837e-07	4.83865022342332e-06	none
Zswim4	40.0953986350296	-2.21381	0.351920108108279	-6.29067	3.16091984774581e-10	6.07881832537921e-09	down
Gm43190	67.2363194632423	0.350958003006049	0.20202824022728	1.73717299428647	0.0823566401780439	0.163608415314794	none
Gm56109	73.1327947222708	2.21143216133462	1.36248517844889	1.62308713247964	0.10457077989772	0.19586189080767	none
Kctd5	69.663438619417	-0.0466268	0.273341933249604	-0.17058	0.864553750077111	0.908086800158493	none
Tmem74	77.2177966764582	0.676742735204406	0.205619664571291	3.2912354789382	0.000997483777218804	0.00480818351987501	none
Apeh	43.2066522771225	-0.717878	0.561537861779019	-1.27842	0.201103127648328	0.31801955512777	none
Top2a	123.182839614984	1.72623286645541	0.169138758036544	10.2060159746617	1.86360414987796e-24	1.79196430203849e-22	up
Gm47822	67.3131020862771	0.0235187092804922	0.276213331020866	0.0851469014676759	0.932144603686013	0.955359248589504	none
Bhlhb9	28.5728359772521	-2.48218	0.496906464886561	-4.99527	5.87530469691397e-07	6.5611999963727e-06	down
Setd7	75.1360651142859	0.601527049365626	0.198103542207174	3.03642753008706	0.00239399649522855	0.00990785357779327	none
Rsu1	51.9524328322986	-0.451039	0.243234408167536	-1.85434	0.0636905710017188	0.133601348791886	none
Ica1	96.5599810264282	1.17983138347887	0.219032885305265	5.3865490646966	7.1823329197569e-08	9.26445869997911e-07	up
Card19	120.700163829359	1.51940208697123	0.223554361520992	6.79656651131165	1.07141854095998e-11	2.50245516633051e-10	up
Atxn10	31.8741603410527	-1.25171	0.441305438256558	-2.83638	0.00456288250541273	0.0166750158292576	down
Aph1a	29.9173446008913	-2.25141	1.10780858322648	-2.03231	0.0421219393185233	0.096435015063187	down
Ciart	54.5885626012763	-0.702601	0.26491019643467	-2.65223	0.00799632086541136	0.0257748191935158	none
Tpra1	26.5300451377559	-1.0302	0.774490722283974	-1.33016	0.183465789087849	0.296572772117854	none
Gmeb2	61.5067547716144	0.214286915513877	0.220480365468886	0.971909290236173	0.331095677589581	0.452627842849567	none
Aff4	40.9576826768035	-1.65394	0.305396570137322	-5.4157	6.10497727342645e-08	7.98608687852463e-07	down
Bcat1	54.2737948975591	-0.287596	0.240298597801962	-1.19683	0.231373680791355	0.352270354221508	none
Smg6	50.3638825544787	-0.251882	0.2783660057123	-0.904859	0.36553998714397	0.485115265247168	none
Dkk3	62.2528985335223	0.183311644013053	0.330168070264213	0.555207061259315	0.578753039601405	0.685614000833408	none
Gm18935	97.0847431327086	1.2509021170338	0.185615158051514	6.73922394143391	1.59234820793864e-11	3.68429566611802e-10	up
Gm22890	70.9318748287709	0.0622387267548269	0.571782510084565	0.108850350713984	0.913321186948313	0.942228929115005	none
Reg2	24.722558549755	-1.62144	0.625579893350662	-2.59189	0.00954491295108676	0.0295692617112328	down
Cstb	180.772761922007	1.51576760262891	0.365377615094638	4.14849607641207	3.34666581933059e-05	0.000255978447585988	up
Sec24a	43.1589718783722	-0.684349	0.263429078978036	-2.59785	0.0093809209332394	0.0291931524804009	none
Mthfd2	43.2116444268641	-0.532831	0.32434862921953	-1.64277	0.100430037849469	0.189980582584944	none
Gtf2f1	67.8389846463575	0.107440569503849	0.221511266447669	0.485034333588766	0.627651991127723	0.725321576761302	none
Gm48443	71.2702874751363	0.37090185065984	0.214589186811141	1.7284274952133	0.0839116095695544	0.16576348912833	none
Ago2	63.1271984197133	0.078040369445333	0.21785671049479	0.35821880018334	0.72017957902067	0.803769913034223	none
Tom1	89.8698886762937	0.96658901672198	0.187368680630124	5.15875445923687	2.48598075705638e-07	2.93559832938524e-06	none
Rnf19a	24.8174790215584	-1.44277	0.546802800044303	-2.63855	0.00832613487358009	0.0265383880011052	down
Fdft1	63.9493454229424	0.135871204335608	0.250372625239334	0.542675958307052	0.587352930143218	0.693692948601114	none
Nr4a1	40.8396861914584	-0.610759	0.511639930086713	-1.19373	0.232584610393324	0.35375029896306	none
Sros1	63.7809303145281	0.237612260737307	0.209856826518574	1.13225890565097	0.257525601501071	0.378843543316895	none
Tspan2	53.2418820238175	0.0188859701252755	0.233114187823119	0.081015961755214	0.935429258587083	0.957676746484896	none
Gm42669	44.9988743259209	-0.778819	0.254309005101262	-3.06249	0.0021950426816192	0.0092341454629026	none
Zfp143	45.3766741962701	-0.605222	0.280200326690575	-2.15996	0.0307755683353842	0.0748808110270079	none
Gm44792	70.0685686918506	0.682155259181095	0.231613682881156	2.9452286699794	0.00322716057873605	0.0126825355228035	none
Stat3	25.1063702944593	-1.73004	0.724087811177742	-2.38926	0.0168822255591101	0.0468082934357565	down
Trim56	74.0509292580942	0.907722628308063	0.205763328755756	4.41148883912906	1.02662247028116e-05	8.90060043321045e-05	none
R3hdm1	114.691	1.36434556070523	0.184333284094743	7.40151496462239	1.34639501788912e-13	4.39150163544099e-12	up
Gm57175	40.1701363759653	-0.72887	0.602577317890684	-1.20959	0.226437408789388	0.347254054406924	none
Rps5	75.2551042052006	0.853237525928201	0.221295135055228	3.85565424072816	0.000115420528827646	0.000765061410420671	none
Wapl	21.9477145411649	-2.58533	0.64250703483768	-4.02382	5.72616704224749e-05	0.000414838950888458	down
Atp6v0a1	65.9350350077062	0.80295748126428	0.339799543444386	2.36303284320244	0.0181260631460757	0.0497520863369954	none
Gm57051	83.3155855409236	0.925601213563221	0.192279834865906	4.81382363474947	1.48069495519003e-06	1.51843011748296e-05	none
Ddx23	29.3602594306825	-4.85262	0.732482339020086	-6.62489	3.47497011808177e-11	7.74960203442091e-10	down
G3bp2	31.138284309548	-2.12297	1.10878589479148	-1.91468	0.0555328863786794	0.119943258677871	none
Nmt1	68.6496280907001	0.437570711881186	0.208495127373602	2.09870953529338	0.0358425136059439	0.0843809127944066	none
Mbd2	162.66999982667	2.01491342980176	0.190851492835305	10.5574936819621	4.69017461436828e-26	5.03276128185258e-24	up
Lman2l	40.5860539298256	-0.515643	0.323726882107532	-1.59283	0.11119748806976	0.204649813986703	none
Mfge8	54.8782574537286	0.612858113983827	0.433492209457724	1.41376961479995	0.157429557817506	0.265152057798184	none
Pvr	56.7950420231623	0.249400345637477	0.227809356494485	1.09477656877326	0.273614534090804	0.394809098177977	none
Trmt1	123.398746003093	1.2712808072744	0.240431158775495	5.28750438898592	1.23996387023395e-07	1.54297352860708e-06	up
Drg1	44.5088148865101	0.0551120458943523	0.298690160315222	0.184512425304503	0.853611480518518	0.901460476645144	none
Rbm22	75.7514266091004	0.452014905487857	0.226843727897219	1.99262686113438	0.0463023215919949	0.104074799352499	none
Smyd3	46.904630506068	-0.197747	0.258336169603901	-0.765462	0.443996364567951	0.562036088777758	none
Por	53.2205472876258	0.104919822333954	0.252223235504641	0.415980003285716	0.677424635828346	0.768446760176662	none
Prr13	147.532302774801	1.98815405283367	0.268732133864622	7.39827434941304	1.3796558703203e-13	4.48025090519803e-12	up
Prrc1	35.2752895797546	-0.836022	0.652212885757396	-1.28182	0.19990452472259	0.316800749367734	none
Gm10052	70.2865020400871	1.12023644018647	0.331368025540539	3.38064132276823	0.000723168755522675	0.00365484059105112	up
Gm50431	31.7023972673167	-5.71458	0.883515793779927	-6.46799	9.93118912483788e-11	2.07128237409295e-09	down
Gm42553	59.8484791095574	0.0878806189026109	0.216583743978006	0.405758148273285	0.68492031246858	0.77445784873509	none
Slc1a5	38.5653471969505	-0.651215	0.382478841528599	-1.70262	0.0886396523934516	0.172616514024491	none
Gm57308	69.1566317098082	0.995517919905003	0.2495079561778	3.98992455052453	6.60943163795909e-05	0.000468737852944915	none
Aldh18a1	51.0297219343089	-0.177119	0.245721132598004	-0.720812	0.471025379166954	0.58662269257395	none
Gm48054	50.2848550128174	-0.62188	0.272381704159291	-2.28312	0.0224232667833701	0.0587064594285971	none
Gle1	56.3606083986619	0.0597790635920348	0.228386969698558	0.261744633115171	0.793518327496709	0.856944238154264	none
Ift140	54.4949593121227	-0.169891	0.227329108481122	-0.747334	0.454861971710601	0.57226814588705	none
Get4	190.603919457889	2.24703489968251	0.237553439539261	9.45907120537037	3.10690562451113e-21	2.14986254615705e-19	up
Rpl41	142.164078810475	1.54817534991305	0.253594669767512	6.10492070409986	1.02851731741933e-09	1.85735176052994e-08	up
Apba1	76.8225254587347	0.46540462354554	0.230844658173848	2.01609440403445	0.0437901051047473	0.0993936045970413	none
Slmap	118.231159223809	1.61859340325377	0.212095276883475	7.63144482535096	2.32137189918529e-14	8.22365432610904e-13	up
Ykt6	36.6821621847239	-0.0402566	0.437281350464294	-0.0920612	0.926649432075957	0.951978964214013	none
Gm12840	38.6013367244876	-1.4196	0.321352883214477	-4.41758	9.98104573481905e-06	8.68386164754409e-05	down
Orc3	36.4318031427041	-2.47885	0.377471212738424	-6.567	5.13385641759174e-11	1.11469422040614e-09	down
Gm48641	86.046065896091	0.983793334376061	0.19118026647426	5.14589372909215	2.66250126367635e-07	3.12907291369202e-06	none
Gm56990	31.2802860666085	-1.67035	0.358184968447376	-4.66337	3.1107673173455e-06	2.96423696494544e-05	down
Gm53533	64.8493481413102	0.599266372939257	0.215018720875744	2.78704277701272	0.00531914569792763	0.018732148033039	none
Septin5	66.5467941176548	0.570104474138274	0.227907848961141	2.50146924178763	0.0123679185258212	0.036294914294562	none
Klhl24	40.8701181576891	-0.877469	0.273064865798982	-3.21341	0.00131168875091482	0.00599120512755911	none
Psmd11	85.4187684528996	1.02592407992991	0.256182790781708	4.00465650639312	6.21076611628706e-05	0.000444294805072361	up
Anxa6	57.8771039800035	0.271283128357123	0.226731685330623	1.19649412018234	0.231503791742183	0.35232355068019	none
Stk4	44.6551334856008	-0.52365	0.262378547563503	-1.99578	0.0459577872945507	0.103375632180467	none
Tbc1d22bos	112.116919677793	1.39811776208942	0.183272732620752	7.62861851895099	2.37282640495896e-14	8.36590795348389e-13	up
Ppcdc	36.0086495944333	-1.00549	0.349904908666249	-2.87361	0.00405813467738196	0.0151596514386155	down
Tnpo1	43.9993695804715	-0.168278	0.268978499726224	-0.625621	0.531563882125245	0.642772984363109	none
Cep350	58.4960878082564	-0.34528	0.281596661440289	-1.22615	0.220141763110173	0.339922755801402	none
Ttc3	75.510768137242	0.6905818572914	0.197267770275595	3.5007333246917	0.00046397987978864	0.00250752337952927	none
Tspan13	35.1010376058529	-0.574689	0.417835939005937	-1.37539	0.169009108495909	0.27986165007541	none
Rhox2e	158.497459275993	2.20693951404646	0.221877627056405	9.94665186988599	2.60810534278478e-23	2.24539673929983e-21	up
Psmb3	70.5845933602728	0.566388132436245	0.215332755531163	2.63029250259271	0.00853114308333551	0.0270628035085759	none
Capza2	92.5787291994973	1.27585943326144	0.208569687923824	6.11718532046432	9.52425844744052e-10	1.73261939913635e-08	up
Gm38356	167.801877849248	1.9021979808113	0.290720567070002	6.54304578441907	6.02783659578298e-11	1.29362614942542e-09	up
Ubl4a	51.6778448317921	-0.246474	0.25321116661936	-0.973394	0.330357394414242	0.452103226806529	none
Abhd5	141.978581917745	1.65505952755064	0.242529466157251	6.82415853947222	8.84421686528951e-12	2.09209526104165e-10	up
Mtor	19.7262382323599	-4.01537	1.30011021244752	-3.08848	0.00201181683383228	0.00860777458571795	down
Rabgap1	105.726932515629	1.63352223849359	0.19702023477597	8.29113943728192	1.12168696175409e-16	5.15836662411631e-15	up
Timm13	24.1320228580692	-3.66072	0.607540919911222	-6.02547	1.6861465348811e-09	2.95135436034507e-08	down
Nsd2	92.5215460631932	0.878319104548394	0.275338288323709	3.18996355318289	0.00142290737465327	0.00643174981802981	none
Camta1	57.1988398199378	0.151964196423087	0.256290045616542	0.592938348649148	0.55322241242279	0.663651772776788	none
Rsrc1	55.0402780689849	0.223848490426843	0.234187602271618	0.955851156318755	0.339147438789268	0.460742685650595	none
Mdn1	55.8663431679718	0.398852820758164	0.321094340966068	1.24216708260303	0.214174922036653	0.33314099217634	none
Vps4a	52.7698834613962	-0.182737	0.233762932470505	-0.781718	0.434380061613437	0.553173370517009	none
Prnp	48.1185878663526	-0.625214	0.675140571110224	-0.92605	0.354419792001352	0.474097875256711	none
Camkk2	30.8000044813155	-1.44732	0.359182764650105	-4.02949	5.58983995945854e-05	0.000406553782513075	down
Gm48493	62.2094219443857	0.376873704106054	0.212909545010737	1.77011182888512	0.076708513401093	0.155177550060572	none
Gm50216	48.240137259014	-0.237389	0.241022978337605	-0.984921	0.324662844813722	0.446299848897695	none
Cox7c	85.4445420935902	0.778992856163917	0.277715889376569	2.8049992310942	0.00503166997942193	0.0179539684470554	none
Gm47628	44.8214086745101	-0.605665	0.254607278002852	-2.37882	0.0173682055648499	0.0480008189631015	none
Gng3	83.045382026038	0.979752251921919	0.228859060764263	4.28102889459603	1.8603119888549e-05	0.000152702327776959	none
Tmem30a	54.7497501630691	0.496433450253159	0.25904894635769	1.91636930870853	0.055318104518164	0.119653884268912	none
Hnrnph2	58.2884671154976	0.46025038650393	0.220534579253103	2.08697605637486	0.036890298963979	0.0863236200564027	none
Atp6v1b2	26.8966926940311	-0.921524	0.50377931475126	-1.82922	0.0673663795742579	0.13975362128546	none
Zfp418	30.6891928997673	-2.06924	0.370326018157943	-5.58763	2.3019287202803e-08	3.2463771895153e-07	down
Cers5	62.1251014336223	0.878522155201346	0.240652419156816	3.65058518123134	0.000261643517404289	0.00154359251224012	none
Slc20a1	89.6917638578658	1.24429236371086	0.233645547306536	5.32555564638426	1.00644897879576e-07	1.27380311777843e-06	up
Arfgap3	121.358514364641	1.78277788947784	0.17402964256862	10.2441047580437	1.25783909293497e-24	1.25851900595818e-22	up
Cops8	106.231228157394	1.3696927050429	0.248747320307544	5.50636164984391	3.66325601484244e-08	4.98579917902452e-07	up
Gm11944	36.9464956992272	-0.842026	0.297426401727882	-2.83104	0.00463971495315847	0.0168808105715899	none
Clasrp	34.2093368751675	-1.48435	0.399379718224399	-3.71663	0.000201896822414399	0.00123950586497198	down
Gm26387	60.1409289437308	-0.963951	0.463011788583599	-2.08192	0.0373502239249631	0.0871573653013732	none
C9orf72	42.9811035257756	-0.237057	0.270421078883532	-0.876623	0.380691450978698	0.50073538870959	none
Ttc19	46.3887660179073	-0.600353	0.280900377205118	-2.13724	0.0325781812897419	0.0783145630744315	none
Cdk7	72.7001	1.03342783426918	0.281941380420136	3.66539963991527	0.000246952642534632	0.00147335807036778	up
Chac1	32.1497106048553	-1.13666	0.359340441473624	-3.16319	0.00156048221199886	0.0069143089752481	down
Sorbs3	21.7816892627928	-1.90109	1.21684235262642	-1.56231	0.118214720151409	0.214419840274627	none
Sars	116.49025065042	1.19500000972537	0.268169264007371	4.45614084130285	8.34482200627957e-06	7.36676982315037e-05	up
Impdh2	45.4777559338467	-0.608425	0.361934055646228	-1.68104	0.0927555786480729	0.178937546719732	none
L1cam	51.2471134685772	0.538388308438879	0.271683300107021	1.98167612152384	0.0475155014018695	0.106157143144068	none
Ppp4r3a	107.966723908477	1.32897820304046	0.225490462066165	5.89372246995755	3.77591148580671e-09	6.24036800020377e-08	up
Anapc5	51.3047341088443	0.352627165312504	0.278632661617281	1.26556292168238	0.205669607872977	0.323033045543385	none
Ttc39b	43.573920752408	-0.283458	0.29183804612914	-0.971284	0.331406688282324	0.452969377892252	none
Ifi35	83.6891989063023	1.17548603148046	0.18987636379108	6.19079704293182	5.9860745255423e-10	1.12489583216028e-08	up
Sgip1	63.9979299957847	0.616237923259062	0.208858240777135	2.95050806214837	0.00317251764660023	0.0125367801122085	none
Sharpin	32.7413577951858	-0.6021	0.601915731307391	-1.00031	0.317162170634485	0.43950378277704	none
Prelid3a	33.7285859758564	-0.790172	0.39840600284543	-1.98333	0.0473302547258149	0.10586190887487	none
Rogdi	111.340106125279	1.60119717599503	0.373729987983914	4.28436900296037	1.8325854431941e-05	0.00015059336982696	up
Tcp1	94.4226916829615	1.05299485149213	0.278558247300515	3.78016038547276	0.000156727366804985	0.00100121606887326	up
Gm43904	30.3612025224441	-5.65065	0.889388051187708	-6.35341	2.10589159402031e-10	4.18016658502048e-09	down
Gm49312	34.2713710559389	-1.88116	0.334869254409447	-5.61761	1.93617707205465e-08	2.78899903530985e-07	down
Armc10	29.7416321774431	-2.06396	0.4314660993118	-4.7836	1.72185887324402e-06	1.74400042373444e-05	down
Napg	71.3826401676038	0.745438689455729	0.210375874073653	3.54336585760186	0.000395054230757178	0.0021900274272092	none
Gm56686	48.3378480863377	0.0563106860524388	0.240827051429722	0.233822096471879	0.815123094521124	0.873776081053193	none
Eif1	29.7038879765839	-1.06898	0.468482512495031	-2.2818	0.0225014367329158	0.0588279087466485	down
Gfm2	54.990493240765	0.0862237739607438	0.240996445303842	0.357780272866827	0.720507754647101	0.80384726404972	none
Churc1	86.1581563707792	1.1988556574897	0.220796815132595	5.42967821691516	5.64557512729542e-08	7.43769363745467e-07	up
Tnfaip8l2	28.3162927189936	-4.28567	0.611855610966964	-7.00439	2.48072912438389e-12	6.39976252158131e-11	down
Blcap	19.6523825321057	-4.57825	0.879085217232399	-5.20797	1.90915582115772e-07	2.29098698538926e-06	down
Sec22b	44.3607445003858	-0.494025	0.358915423438949	-1.37644	0.168686174797923	0.279845941788892	none
Apba3	18.5594135811719	-2.58535	1.73944069753852	-1.48631	0.137196963450991	0.239859815204518	none
Brms1l	29.5701047838066	-1.3044	0.43639177274386	-2.98906	0.00279836365413784	0.011303373974488	down
Gng4	72.6895848990681	0.495998588759459	0.366366198833473	1.35383283266508	0.175789716255604	0.288016609682783	none
Hectd4	48.9679310619642	-0.23756	0.242458136945248	-0.979796	0.327186612764838	0.449024964024255	none
Etv1	112.212571194549	1.69105945883818	0.204974780884586	8.25008545705123	1.58281299086422e-16	7.14582157582849e-15	up
Lrrc14	15.383750315608	-4.65344	1.1334124753754	-4.10569	4.03117755281612e-05	0.000302399580557756	down
Exosc10	41.6100861689749	-0.166387	0.334158512530209	-0.497927	0.618535349372173	0.718261563166808	none
Tmem50a	76.1240928836264	0.946494054687965	0.245087433724345	3.86186284749509	0.000112525734681167	0.000748553943916767	none
Gm43577	96.3734209946127	1.53628525377085	0.209767643897989	7.3237474818469	2.41140255994723e-13	7.53334369360728e-12	up
Tgoln1	49.9841773474029	0.0624314047198024	0.251681435037249	0.248057250271807	0.804090111353542	0.865080381351587	none
Fcho2	53.0815244037955	0.07955682328741	0.237796165903332	0.334558898311888	0.737957854178984	0.81659541956975	none
Or2q2-ps1	115.07053995276	1.66197065923198	0.231213854508963	7.18802367082008	6.57358676529383e-13	1.85766551184105e-11	up
Ahcy	81.6181648421227	1.02857324723946	0.269450771523312	3.81729560997182	0.000134922477669566	0.000880922420339916	up
Zfp365	65.3168298345608	0.664719887438539	0.211124638202006	3.14847141053489	0.00164126776974607	0.00722470069393574	none
Ltbp1	62.2436937937032	0.539994496173444	0.233693071322303	2.31069964170524	0.0208494510532146	0.0554221201446672	none
Luzp1	27.1342143255137	-1.23384	0.424525312683568	-2.9064	0.00365614866524113	0.0139969621082964	down
Mrps9	59.1906441702426	0.313798327123649	0.217540665760064	1.44248123001403	0.149166662965747	0.2547117095476	none
Slc44a1	72.9121273180209	0.622993825343359	0.260600289436887	2.39061064241157	0.0168203801901956	0.046713463964069	none
Ppp2r5a	51.3173711005857	-0.0190299	0.231800269561511	-0.0820962	0.934570221646972	0.957194345147901	none
Gaa	49.4603611833908	0.0212778301262174	0.304266525714574	0.0699315512156525	0.94424814035659	0.963619492049003	none
Zfp106	84.9177247156694	0.608809217297741	0.344042957804399	1.76957325673229	0.0767982571913922	0.155290007602922	none
Anln	100.025819164613	1.46005603133591	0.271326372578424	5.38117993271701	7.39991818310194e-08	9.52852073524987e-07	up
St6galnac3	22.7876700665351	-1.3932	0.546598020015076	-2.54886	0.010807589706681	0.0327411596515	down
Api5	34.0017803227581	-0.379004	0.341664791141195	-1.10929	0.267307086099408	0.38951813924031	none
Ppp1r18	36.4425005433935	-0.924506	0.342903899410392	-2.69611	0.00701549935722349	0.0232406072666142	none
Gm45767	31.3499756334007	-4.43911	0.640219871246801	-6.93373	4.09882882054836e-12	1.01838015393759e-10	down
Aebp1	27.7790896223149	-0.6745	0.604710457400024	-1.11541	0.264674883169336	0.386408674016192	none
Patz1	29.563524234972	-1.53072	0.523975727518863	-2.92136	0.00348511653019416	0.0134745706472886	down
Agap1	72.3830510636528	0.812068535625691	0.212437183585777	3.82262898574815	0.000132036370919064	0.000862839620727934	none
Fam131a	33.8881836439385	-0.231001	0.681777841264159	-0.338822	0.734744055503173	0.814012417618659	none
Xrcc6	102.806362044799	0.902727393862569	0.299002508855136	3.01912983044545	0.00253501870620412	0.0104215871742006	none
Msantd7	70.2349152760109	0.833247577008044	0.199839373945855	4.16958660626013	3.05152640918945e-05	0.000235840308284329	none
Smcr8	48.8551194523575	0.0161626640029546	0.271285064530277	0.0595781563977354	0.952491616127514	0.968449316919543	none
Raf1	42.8863947480386	-0.195137	0.277374201920812	-0.703516	0.481734468325114	0.596579873748392	none
Sf3b6	119.443985869338	1.91752493438221	0.195430402967351	9.81180463872124	1.00161020500005e-22	8.0607847367613e-21	up
Rpl24	143.52693666858	1.71801996079948	0.30956881934727	5.54971900730165	2.86129108853235e-08	3.98214271043111e-07	up
Gm36976	73.6455935178546	0.984610911952355	0.224448744090527	4.38679626362815	1.15032445435383e-05	9.90349100004154e-05	none
Poldip3	66.0627152759681	0.876830612259334	0.218083013610235	4.02062773135753	5.80432669897167e-05	0.000419680028117053	none
Gm22499	35.0571237134351	-0.930771	1.33500679812338	-0.697204	0.485675418462593	0.600107339781647	none
Ogt	98.4178381286335	1.67461363832878	0.192120654235951	8.7164685389428	2.87013676183928e-18	1.56253621946015e-16	up
Renbp	51.2395045747216	0.134025509395632	0.237950585036935	0.563249337566574	0.573265111048053	0.680637408948009	none
H2ac25	29.7139170003114	-1.4147	0.380892469191536	-3.71417	0.000203868209349211	0.00125057184923079	down
Clic4	32.9783681646243	-1.23698	0.344833609337162	-3.58718	0.000334276250150301	0.00190090733956438	down
Tex10	26.6395080790689	-1.0006	0.904648311023059	-1.10606	0.268699700012732	0.390778349812271	none
Phactr4	55.6580455664495	0.501635728684768	0.229208055186021	2.18856	0.0286287890180663	0.0708447706850811	none
Snap25	97.9965667403149	1.32498094670448	0.201362127971198	6.58009010956618	4.70163240299093e-11	1.03240806993133e-09	up
Cox16	131.361431022832	1.75803344300363	0.234664552079016	7.49168729332272	6.79937670003218e-14	2.31993479663771e-12	up
Ogdhl	34.2748871227414	-0.251107	0.432150605134518	-0.581064	0.561197390717184	0.671072253508015	none
Jmjd8	24.2019163675273	-3.82924	0.663768789004998	-5.76894	7.97723055703088e-09	1.23822673048756e-07	down
Clns1a	34.4733655427754	-1.36048	0.313739020664895	-4.33635	1.44867974147352e-05	0.00012216429163861	down
Traf4	28.9086625791091	-3.24146	0.472782273350696	-6.85613	7.07498342582287e-12	1.69524845581853e-10	down
Tmed1	27.6111867172618	-6.10803	1.06894689101131	-5.71407	1.10307740067028e-08	1.65662983256851e-07	down
Zfp398	22.066474974408	-2.81662	0.576245243895848	-4.88788	1.01925060082463e-06	1.07500447984409e-05	down
Ggnbp2	26.9100227731627	-1.48313	0.498525710555128	-2.97503	0.00292964283574502	0.0117185713429801	down
Eif2s2	81.5133466925281	1.24690462001025	0.207209855065435	6.01759322507364	1.77029365962982e-09	3.09133355091962e-08	up
Hira	64.1574902471068	0.0975648385475958	0.328769839241448	0.296757265729429	0.766651833478525	0.838571454435662	none
Szt2	57.4165901143501	0.432913509067992	0.293065948500287	1.47718802298032	0.139625243410126	0.242937583897862	none
Apbb2	30.3599733226711	-1.01591	0.354320779041002	-2.86721	0.00414111823622996	0.0154462667108547	down
Farsb	54.0445849514495	0.0489496035300389	0.234762708385696	0.208506725223236	0.83483333206578	0.887579837825249	none
Gm42913	40.255153016517	-0.867835	0.289211682865272	-3.00069	0.00269367930923747	0.0109282200578598	none
Gm20186	40.2814805235235	-0.777704	0.279354063175062	-2.78394	0.00537033191893251	0.018880312216418	none
Zfp526	18.4126389951566	-2.41181	0.811830697421536	-2.97083	0.00296998997047902	0.0118607366458612	down
Ecpas	56.4717766756175	-0.146597	0.322258422181207	-0.454906	0.649176718083738	0.743810650060662	none
Gm42887	57.6251696086655	0.426429922318452	0.22944529495122	1.85852545988843	0.063094431326812	0.132713400438556	none
Ggps1	43.0740057664479	0.0776783764365532	0.291310925363689	0.266651092263619	0.789737813457436	0.854037304031913	none
Sugp2	33.1757954988622	-1.92832	0.350123184765522	-5.50755	3.6385459379916e-08	4.97649178325548e-07	down
Mdm2	27.6843244866413	0.0234757822373079	0.765044115058874	0.0306855275077847	0.975520333103967	0.983364055408208	none
Rab2b	51.322473618292	0.359863820513678	0.235349738116943	1.52905978733176	0.126249623050679	0.225132998330256	none
Cgrrf1	29.3107626399631	-2.17405	0.388467448687653	-5.59648	2.18748201377189e-08	3.09086199045174e-07	down
Etnk1	83.0434938004365	1.08839978650506	0.227679735238679	4.78039815605055	1.7494836739072e-06	1.76955971606679e-05	up
Dhx38	80.9462813604413	1.10462037621042	0.193135813724118	5.71939690992939	1.06902810677323e-08	1.61272021099535e-07	up
Kri1	73.1672093585596	0.852824085969586	0.298539034660012	2.85665855033268	0.00428126121534017	0.0158730385770549	none
Cltb	25.5427934098107	-1.92416	0.409403885611405	-4.69992	2.6026879284434e-06	2.52891094779461e-05	down
Dnajc28	30.2325951090612	-2.43875	0.491900681838945	-4.95782	7.12895589722671e-07	7.7507767199804e-06	down
Gnptg	40.2172811132098	-0.295187	0.311755371539415	-0.946856	0.343712380355381	0.463373354725281	none
Zfc3h1	65.7632368210866	0.280437903817841	0.276192762362991	1.01537021252306	0.309929386693327	0.431418909396013	none
Gm45053	31.5305696087904	-2.8014	0.426882897597867	-6.56245	5.2931915183977e-11	1.14592953222856e-09	down
Mbd1	29.7791589581832	-1.61934	0.348152751897332	-4.65124	3.29939563222096e-06	3.11590883430663e-05	down
Gm45739	69.1909242032511	0.482606790380577	0.263355	1.83253349498894	0.0668719761921551	0.138922590271245	none
Txndc16	51.0662650796621	0.152790791035548	0.235676197548336	0.64830811352602	0.516785687370058	0.629115624677394	none
Gm57057	57.5302198129983	0.423433874824283	0.218544361023022	1.93751910523868	0.0526819202742411	0.115265052514918	none
Mapk8	25.6114511670424	-0.86702	0.460783138767671	-1.88162	0.0598872280545581	0.127159459855448	none
Rac1	81.1938364747135	1.09701809659485	0.251153271745986	4.36792277866226	1.25433824361289e-05	0.000106994474144123	up
Gm17148	199.358018452084	2.87505086359948	0.384675575277246	7.47396260219369	7.78152640535956e-14	2.64286337180193e-12	up
Zfp979	42.0226899674297	-0.336249	0.260438969701317	-1.29108	0.196674234652384	0.312733890484152	none
Csrnp3	42.2869142245802	-0.516666	0.269820376515105	-1.91485	0.0555114836189191	0.119932017716509	none
Arfgap1	35.3756230798787	-0.858197	0.388250841158218	-2.21042	0.0270761025801113	0.0677726381011306	none
Prkdc	55.6559350502842	0.57907293817582	0.228100736085308	2.53867193992417	0.0111274110233676	0.0334635870093476	none
Aagab	105.613422596311	1.56762640635478	0.198239794873693	7.90772814990844	2.6212844493374e-15	1.04908054394022e-13	up
Abcc5	87.2497680993543	1.45295288241058	0.1999875767306	7.26521570071241	3.72443471113136e-13	1.12096400817954e-11	up
Nckipsd	35.172208705493	-0.597287	0.310691586521309	-1.92244	0.0545499170706659	0.118476851273456	none
Hsp90aa1	100.653884741567	1.71472979506492	0.247071421453837	6.94021908715695	3.91492319387488e-12	9.79259842143568e-11	up
Zfp35	32.8698871173182	-1.70618	0.333389127836268	-5.11767	3.09335462329199e-07	3.60113170296445e-06	down
Actn1	130.843583166066	1.81284533632334	0.241704887747888	7.50024276800826	6.36997459670404e-14	2.18348573675911e-12	up
Letmd1	62.9341839509086	0.506896564164517	0.216772142312751	2.33838425342121	0.0193673238508861	0.0523150914965198	none
Gm26493	79.4554919614229	1.27308331381299	0.471396835351984	2.70066156227459	0.00692017171944026	0.0229865192511151	up
Plod3	41.3635187700602	0.204962727347878	0.358009092764247	0.572507043788545	0.566978515235345	0.675556634503137	none
Mrtfb	33.8142507033425	-1.20268	0.30983679038843	-3.88164	0.000103753545074878	0.000697721387588006	down
Tbl2	19.3948263606364	-2.2009	0.966431676611538	-2.27734	0.0227657521432131	0.0593304050209386	down
Pomp	26.4212871874081	-3.9762	0.58603648411769	-6.78491	1.16162342112281e-11	2.69613160187878e-10	down
Dars	53.1843082112577	0.170461355099084	0.270502929897085	0.630164542631526	0.528586935169694	0.640428353460385	none
Zfp317	57.5687021287436	0.466788043534287	0.22048562790179	2.11709056946881	0.0342521619090008	0.0813873577581006	none
Gm48063	47.8779000956892	-0.285558	0.259505546687068	-1.10039	0.271160884649494	0.392823919198366	none
Mcph1	46.0605765404623	0.0844550683315252	0.244732149676411	0.345091842012556	0.730025326305823	0.810847212116459	none
Pithd1	76.0331507793468	0.596805980078116	0.271993858302818	2.19418917692501	0.0282218123263026	0.0701188921019948	none
Ahctf1	51.4369694737624	-0.195226	0.279828554173122	-0.697663	0.485387778261677	0.599903726311005	none
Pdzk1ip1	87.3182516963103	1.21397679466025	0.221576333278879	5.47881976696637	4.28172226037849e-08	5.74309268402941e-07	up
Rfc1	43.195298796494	0.410061257411049	0.303790653841219	1.34981525016031	0.177075251853397	0.289226817719512	none
Arhgap19	49.4085469963943	0.244827922943274	0.238421009572799	1.0268722684379	0.304480614033045	0.42554757945212	none
Mgrn1	42.4911377921828	-0.417193	0.27579167176252	-1.51271	0.130353202198888	0.231059398870139	none
Rnf2	45.9464792687175	-0.215376	0.264750201042126	-0.813507	0.415927255509881	0.535411512585415	none
Gm11331	63.1167165195025	0.271468854294551	0.332158558203067	0.81728694802615	0.413764463861216	0.533341241369855	none
Gm16164	46.3160111471789	-0.650951	0.299972526778094	-2.17004	0.0300041469313683	0.0733412690260321	none
Top3a	33.0756297671672	-1.11228	0.30621567085918	-3.63233	0.000280874398925381	0.00163618729318924	down
Tollip	22.8497066161555	-3.95711	0.635083852467262	-6.23085	4.63917214657599e-10	8.80728989057657e-09	down
Ptprs	31.0463668176751	-2.31868	0.914321874187783	-2.53596	0.0112139295753292	0.0336009447898572	down
Rnu12	60.2178041238509	0.25212926656018	0.663679105179311	0.37989634537622	0.704022360298373	0.790623624396959	none
Ube4bos3	64.3447560260244	0.546411918688284	0.227088159799773	2.40616648252407	0.0161209163279091	0.0451800221082883	none
Nsf	36.4203589324712	-0.546468	0.289883451359196	-1.88513	0.0594121340821699	0.126440770550269	none
Chrna4	26.1163638474249	-6.02624	1.06884598880484	-5.63808	1.71959576110445e-08	2.49644843435634e-07	down
Polr3g	58.4653184136423	0.374935852813678	0.225581126507452	1.66208875103429	0.096494980719717	0.184326325399583	none
Vps35l	73.0643958449233	1.24682845165373	0.209912527205197	5.9397524685838	2.85452755337971e-09	4.82532465872679e-08	up
Nicn1	63.089165031247	1.02519629762549	0.277478198737753	3.69469133895601	0.000220154058935634	0.00133389578752818	up
Smad4	37.0635133384584	-0.884231	0.284867913132163	-3.104	0.00190921363601178	0.00824726823864133	none
Enpp1	25.9996729868763	-0.84377	0.679362543945332	-1.242	0.214235546367018	0.333165298319976	none
Chd6	43.8900371689411	-0.597939	0.317335023312732	-1.88425	0.05953083933231	0.126584243083407	none
Gm37158	37.4720654670349	-0.908919	0.285968343486432	-3.17839	0.0014809522989218	0.00662936567183618	none
Slc6a6	36.0255335568471	-0.613782	0.292601926412677	-2.09767	0.0359344813033321	0.0845705338747205	none
Gm17228	22.0951202192935	-2.58922	0.502952527213232	-5.14803	2.63230210284213e-07	3.0984999633455e-06	down
Slc38a9	51.0882970623136	0.0138966226178351	0.238351806242799	0.0583029884979315	0.953507287089469	0.969082766453044	none
Ccz1	67.6654602501343	0.781824222269479	0.237970486183998	3.28538313639858	0.00101843780519259	0.00489092263467982	none
Pitpnc1	46.0902196232716	-0.0597174	0.264666820138714	-0.225632	0.821487498396263	0.877572498787873	none
Csde1	167.265730153462	2.69608664791892	0.192154718068718	14.0308116033599	1.00989176734158e-44	2.76934764644334e-42	up
Zfp346	37.5056133975668	-0.676966	0.279221170326539	-2.42448	0.0153302995666256	0.0434221644955225	none
Gm13632	96.0211892663345	1.43436768527419	0.288635483624687	4.9694779978587	6.71333876547568e-07	7.37471219875103e-06	up
Arhgef11	82.3718283890605	1.36255815132929	0.195589276415891	6.96642564611783	3.25094584667532e-12	8.32872077812596e-11	up
Sympk	14.0273170594228	-6.02643	1.47717896241219	-4.07969	4.50957003299632e-05	0.000333555010232815	down
Atp5f1d	21.0998271824183	-1.29233	1.07682970272519	-1.20013	0.230089308210297	0.350964408320774	none
Arpc2	46.7946387996225	0.715105368712761	0.771701228705997	0.92666091760909	0.354102615335561	0.473843441884058	none
Arsa	50.4465851567528	0.104042576211089	0.284011298827858	0.366332524939966	0.714116962483689	0.798327342628603	none
Usp48	44.8833879257777	0.247970152537048	0.294018742075101	0.843382128591345	0.399014763651089	0.518167646876873	none
Wasf2	27.2523148605962	-0.917723	0.397541526762257	-2.3085	0.0209715118869174	0.0556334912256311	none
Gm43622	45.0944038765693	-0.153713	0.252550913594934	-0.608641	0.542762742542643	0.653539656169414	none
Resf1	33.7709873108489	-1.39749	0.316571283721494	-4.41446	1.01260614351824e-05	8.78937384127674e-05	down
Map2	50.4276001648539	0.64553969210727	0.266593224651715	2.42144072847546	0.0154591218450386	0.0436454315796907	none
AI506816	65.5644316130927	1.07846962943075	0.223539353532008	4.82451797587544	1.40342260324608e-06	1.44519345680584e-05	up
Gm57435	25.1639152191792	-3.90322	0.596349781234165	-6.54518	5.94230984884867e-11	1.28270735046284e-09	down
Gm13988	30.4523538015815	-0.289298	0.492937394636454	-0.586885	0.557280733866695	0.66750515398925	none
Ret	45.6525855455573	-0.283283	0.267269436259046	-1.05992	0.289182858301004	0.409311772674563	none
Zfp706	33.946054971131	-0.510479	0.30257479200358	-1.68712	0.0915811499736613	0.177087185793938	none
Nprl3	23.613658065845	-2.31816	0.442685025369832	-5.23659	1.6357096358708e-07	2.00178415603097e-06	down
Sesn1	23.4025411575528	-1.32491	0.47286789070572	-2.80187	0.00508072412986987	0.0180680506520444	down
Wasf3	35.622980819546	-0.628816	0.285824472634676	-2.20001	0.0278063492463611	0.0692493137638941	none
Gm55720	13.8238545168824	-6.98796	1.5433816397954	-4.52769	5.9630795869223e-06	5.43058318100526e-05	down
Tox4	33.2577542940506	-1.03989	0.3091843345176	-3.36333	0.000770069490162287	0.00385764174909443	down
Gm14440	48.357943446919	0.183073412962034	0.243550964443038	0.75168420449779	0.452240991570152	0.570036	none
Gm48592	42.6266102959315	0.00761333625973995	0.269969964228461	0.0282006788477299	0.977502095798541	0.984951757933097	none
Emb	51.7074633885609	0.476396245875353	0.254770275806575	1.86990513067953	0.0614969932097364	0.129981084134995	none
Gm7967	57.2914142304994	0.840538479259297	0.236375556916763	3.55594499796476	0.000376622872035383	0.00210772165120935	none
Gm37515	45.8039685732575	-0.0523347	0.245772380651734	-0.21294	0.831374071497584	0.885045812418132	none
Adar	56.1037881583038	-0.216991	0.319037944617608	-0.680142	0.496414390563881	0.609932317911545	none
Efna1	41.818778317033	-0.266118	0.2750009105356	-0.967699	0.333194722311294	0.454909408812985	none
Ddx51	25.9585269380414	-4.38332	0.666185811597029	-6.57973	4.71304602426784e-11	1.03240806993133e-09	down
Snora2b	27.7921678878179	1.02159131278776	1.40774788171024	0.725691955257397	0.46802763461245	0.584029218116827	none
Iqcb1	39.7157533319132	-0.194131	0.286278560806308	-0.678119	0.497696251148669	0.610899045673864	none
Gm15458	24.2333689539601	-2.96111	0.485284799405859	-6.1018	1.04881687640212e-09	1.8848155710877e-08	down
Rtel1	46.008162299557	0.711703189018704	0.300860582712946	2.36555810203209	0.0180029181896207	0.0494779533318306	none
Gm13351	51.2432463179869	1.03908797971029	0.340327182204163	3.05320301769765	0.00226412705638131	0.00948703832792713	up
Hook3	33.1047764777277	-1.14881	0.323717939307062	-3.54881	0.000386980163014004	0.00215590754473716	down
Gm12338	48.3380566437174	0.987030031753808	1.3597168429784	0.725908513122306	0.467894857292016	0.584029218116827	none
Gm48498	46.5536554981713	-0.023975	0.244362132199755	-0.0981124	0.921843037241658	0.948225319218844	none
Clvs1	23.3718660643521	-2.37123	0.566085002303267	-4.18883	2.80394388036747e-05	0.000219222814046893	down
Smad5	60.6875079127833	0.467527426003155	0.235048812505279	1.98906525423376	0.0466940008555114	0.104796114681481	none
Gm56429	28.6040369775349	-4.57389	1.16758337547511	-3.9174	8.95091310363405e-05	0.000609122799809802	down
Gng8	53.8716427568355	0.618744645498842	0.239744046893921	2.58085509740568	0.00985559396172559	0.030328685657779	none
Gm56028	62.5264746916235	0.562295667455013	0.313234186163439	1.79512866824063	0.072633202127862	0.148273862264815	none
Lin52	43.1584718475665	-0.453077	0.289210083955481	-1.5666	0.1172076688342	0.213062995347021	none
Cdip1	35.0241569809678	-0.896495	0.290439135541872	-3.08669	0.00202400063691407	0.00863795625048044	none
G6pdx	46.8575634657519	0.303584565392298	0.244650288379262	1.24089191720745	0.214645679068833	0.333452918133789	none
Capzb	34.808660601005	-0.272759	0.525481372434167	-0.519065	0.603715441577836	0.706146781902416	none
Dusp5	55.4118037315949	-0.064817	0.291876208963778	-0.22207	0.824259225389253	0.880002206889982	none
Frs2	32.8208183382396	-0.253251	0.334424786774438	-0.757275	0.448885233566595	0.56667455572499	none
Tulp4	30.4784755451071	-1.82152	0.361225850272129	-5.04262	4.59205612061588e-07	5.20667435176722e-06	down
Gm37110	76.8878763989193	1.07310511571524	0.231355296530526	4.63834254848647	3.51214343726951e-06	3.304181703881e-05	up
Kdm6b	30.6534481720376	-1.34858	0.363540302852893	-3.70958	0.000207600003600163	0.00126925716486838	down
Zfp87	23.806202003963	-2.15591	0.478695336491674	-4.50372	6.67757333907254e-06	6.02936012225525e-05	down
Ovgp1	50.3524938641876	-0.0844971	0.327871637165164	-0.257714	0.79662762036027	0.859549825291087	none
Gm48774	62.3984921093428	0.636997098483896	0.239126256132222	2.66385259731444	0.00772514049558367	0.0250973849185176	none
mt-Ti	19.4339056255991	0.6916790060904	3.73473909945414	0.185201425767999	0.853071050836542	0.901018268244474	none
mt-Ta	7.42961561571277	-6.09129	3.91171452861518	-1.55719	0.119424787237111	0.216018844467456	none
Rbms2	51.1229705775203	0.394379371426446	0.229929533938074	1.71521841788564	0.0863051893299775	0.169182849298161	none
Eftud2	47.1405596217921	0.528060751515883	0.257624152507365	2.0497330951949	0.0403904835863196	0.0931434258532536	none
Gtf3c1	37.3225337215832	-0.419724	0.304258187158322	-1.3795	0.167741104031198	0.278715245567097	none
Gm28321	51.6862161855792	0.340592307993664	0.23547317554192	1.4464165916556	0.148060390968244	0.253173010329995	none
Gm32027	50.1244012331181	0.231797871408832	0.238378502330127	0.972394193029281	0.33085447973098	0.452381637659867	none
Cldn24	18.4292588815272	-6.42544	1.27021594386238	-5.05854	4.22479441103871e-07	4.80497355135647e-06	down
Zfp738	35.0549647312361	-0.688889	0.294060036738314	-2.34268	0.0191457713730146	0.0518870026521963	none
Rbm15	32.0295933702905	-0.251592	0.374776426814476	-0.671313	0.502021089859792	0.61528954632046	none
Elavl1	39.7124215835025	-0.536537	0.271896452729002	-1.97331	0.0484597102843846	0.107714108359527	none
Psg16	54.0093044072807	0.482928288928499	0.24539883026452	1.96793231821008	0.0490758256816851	0.108789644714729	none
Btnl7-ps	131.443767255168	2.24224854783871	0.204125105865683	10.9846779421348	4.52850860036991e-28	5.49657011100636e-26	up
Aftph	31.3642214905176	-0.839479	0.311314667314604	-2.69656	0.00700593176211821	0.0232193011489361	none
Gm47551	84.0929882148371	1.34802617808415	0.604744232360651	2.22908480304486	0.0258082628612223	0.0653056658320197	up
Gm37102	52.8877158106242	0.353263898456427	0.240905022051448	1.46640321338334	0.142538471435423	0.246520635951383	none
Zfp574	14.3443061500995	-3.49191	0.94086352935703	-3.71138	0.000206128699378378	0.00126339146539529	down
Gm38032	31.1048333126178	-1.10539	0.313465041248552	-3.52637	0.000421300799933203	0.00231574693593574	down
Tcf7l2	51.410365132593	0.7006010581733	0.27608640576374	2.53761519418249	0.0111610630044283	0.0335375448396052	none
Qrich1	28.2604421007471	-0.304029	0.418447442280671	-0.726565	0.467492188816541	0.584029218116827	none
Cep112it	80.9526378334467	1.2895841018096	0.231832240263512	5.56257447343732	2.65823527782949e-08	3.72757083277454e-07	up
Cbx1	24.629386031116	-2.76663	0.47298522042125	-5.84929	4.93666480416915e-09	7.91148619265549e-08	down
Gm42733	76.0501074042574	0.894704919413499	0.324539536104914	2.75684414340282	0.00583621622126882	0.0201639500243931	none
Atad1	45.0851366255559	-0.19711	0.274012739782414	-0.719345	0.471928092831753	0.587549285240676	none
Ankfy1	36.5904521766907	-0.585734	0.280677555222867	-2.08686	0.0369008991732191	0.0863236200564027	none
Prdm10	73.1438588007522	0.880490726544463	0.219271239509565	4.01553221714723	5.93117954767858e-05	0.000426768254334424	none
AI597479	41.0784803552466	-0.336761	0.262804720683111	-1.28141	0.200048814094048	0.316825972096755	none
Phka2	36.4500899315955	0.154356011924573	0.421067803899324	0.366582318797946	0.713930598971372	0.798239528055578	none
Jmjd1c	43.8211384671953	0.344547864209209	0.268761830500776	1.28198	0.199848914637774	0.316780424743755	none
Gm15387	95.3216688973923	1.22999721179507	0.293729122883784	4.18752216232138	2.82016489852974e-05	0.000220258448404158	up
Gm50327	34.735330625182	-1.42258	0.503712084957195	-2.8242	0.00473991203643471	0.0171537106388197	down
Dync1h1	40.8454641871379	-0.400185	0.277572395512738	-1.44173	0.149377842632024	0.255013499388403	none
Slc25a28	55.1838694297951	0.219850241277345	0.253182685323446	0.868346273349943	0.385204797428276	0.505504487798468	none
Max	41.113979954817	-0.402853	0.47835649074413	-0.84216	0.399698391850632	0.518594242549408	none
Trappc11	28.365639619856	-1.42597	0.341440828705615	-4.17633	2.962564358428e-05	0.000229924806182399	down
Gm12902	73.9887818731885	1.21869135206835	0.342316925986417	3.56012589373599	0.000370677043873935	0.00207601575857989	up
Hypk	42.5016789223858	-0.252689	0.277753491805549	-0.90976	0.36294896007888	0.482854485984012	none
Fam135a	45.7449578209771	0.310594613145246	0.261670430216082	1.18696871055993	0.235239962696217	0.35647087265714	none
Gramd1b	53.4357151386664	0.563997356154515	0.2455010237315	2.29733199308915	0.021599838048465	0.0569128828864181	none
Fxr1	242.373674710085	3.27625853602927	0.220170048131129	14.8805823673073	4.40647106691255e-50	1.55359579902002e-47	up
Slc7a14	45.8315410739713	0.245802227622771	0.244555585339015	1.00509758254766	0.314849864044446	0.437199623665618	none
Hnrnpc	55.6090699688953	0.7875941250501	0.247392045097767	3.18358710660584	0.00145462339461015	0.0065417165215265	none
Gm48676	70.1791278318022	1.7635803892883	0.605040296242711	2.91481476562817	0.00355899711486589	0.0137172382292905	up
Gm2178	91.0846067321836	1.53242084149185	0.344183732044775	4.45233373578649	8.49420073213634e-06	7.48703121675446e-05	up
Xiap	44.9151320384491	0.00977900314658573	0.267325284746489	0.0365809136081512	0.970819162077863	0.981074035378993	none
Nup62	44.0991429320203	0.384335104017711	0.279765919784783	1.37377384748425	0.169511902594125	0.280399045309853	none
Utp4	42.7654889648001	-0.0794943	0.269418328800194	-0.295059	0.767948863819317	0.839494077619699	none
Procr	94.9823306699267	1.63759183298702	0.219289206832641	7.46772655453492	8.15921725428557e-14	2.74594747957865e-12	up
Parl	30.5494956466359	0.0179400257623756	0.412557513895486	0.0434849085476125	0.965314994381249	0.977326981867738	none
Mrpl30	48.6195745153628	-0.185965	0.267954538625154	-0.694015	0.487672557644055	0.601988598999096	none
Cdk8	41.5759209541677	-0.500388	0.283733921640758	-1.76358	0.0778024115996942	0.156577617690714	none
Gm48177	39.7327350889098	-0.45234	0.273946169445158	-1.6512	0.0986978779655555	0.187283863932582	none
Gm17477	84.4838130537211	1.46312397309907	0.198677407241618	7.36431984598891	1.78052326825821e-13	5.7317366426886e-12	up
Ppp1r15a	38.0323689294665	-0.00937519	0.34032382826332	-0.0275478	0.978022781781236	0.985208255280037	none
Lrrc3	26.0409918712532	-1.47169	0.369570127785173	-3.98216	6.82905421982179e-05	0.000481545880414862	down
Shprh	48.2718407698165	0.333186806943328	0.278154854144589	1.19784645846997	0.230976796896717	0.3517820175617	none
Rnf139	25.8030170080176	-1.28711	0.376017878852471	-3.42301	0.000619314365538177	0.00320881984775694	down
Gm31332	27.3292120412597	-1.7933	0.399826172609905	-4.4852	7.28456759482346e-06	6.51388145797982e-05	down
Gm16588	48.6129171874066	0.314920106706887	0.266774362449233	1.18047365502304	0.237811882522261	0.359265288348259	none
Ik	33.2639208039865	-0.772652	0.340149408353661	-2.27151	0.0231162751900939	0.0600747285038452	none
Hmces	59.0268785236192	0.486282104095784	0.355737574656952	1.3669686272661	0.171635139303507	0.282712122084833	none
Dohh	19.5501895415028	-1.19609	1.02869606082749	-1.16272	0.244942625111207	0.366712054476215	none
Abhd10	23.6626163576113	-1.85668	0.42172395942527	-4.4026	1.06962423393845e-05	9.25174979915917e-05	down
Nutf2	34.3808910584314	-0.258227	0.445524635249915	-0.579603	0.562182449333185	0.671571289910116	none
Cnn2	60.9109158836849	1.09819672115537	0.246958409181855	4.44688935595906	8.71226826981624e-06	7.66100169474102e-05	up
Ireb2	47.1361987807084	0.213331242807899	0.242528684758945	0.879612417887535	0.379069309419456	0.499133766128696	none
Gm48422	30.5773233605857	-1.06604	0.322632456798135	-3.30418	0.000952533387822363	0.00462462767438477	down
Gm45410	38.5028193749031	-0.279057	0.273823700436422	-1.01911	0.308150040858583	0.429669096519199	none
Gon4l	38.9876409819424	0.264024266228657	0.3007187521748	0.877977393558706	0.379955986929199	0.50012340039534	none
Cox4i1	102.214387493375	1.27983706418665	0.262074434586784	4.88348688495537	1.04226085268329e-06	1.09770972308209e-05	up
Dubr	40.8535338403711	-1.59092	0.488163174462409	-3.259	0.00111804741909298	0.00528272054305322	down
Fgd4	54.9109	0.569410259938977	0.225390923969641	2.52632293222096	0.0115263475822638	0.0342872950980639	none
Myt1l	37.1855329831311	-0.081791	0.312464065753511	-0.261761	0.793505423974108	0.856944238154264	none
Vcp	42.3406504459587	0.537063612052494	0.335861587975916	1.5990623259097	0.109806754672529	0.202694891946001	none
Dctn5	47.1609576229666	0.404918574701181	0.245946725890565	1.64636700584236	0.0996882217307555	0.188770228566372	none
Gm14654	46.4195165420265	0.117569844636889	0.259778033110486	0.452578084563777	0.650852582535273	0.74526948980686	none
Gm49273	35.687837062259	-0.629405	0.283552737010198	-2.21971	0.0264385167051816	0.0665140257170113	none
Derl2	69.4593560660188	1.19522891268424	0.204209812973486	5.85294553322676	4.82942321970277e-09	7.79020686681466e-08	up
Gm43498	38.6085748587062	-0.592798	0.278656209885719	-2.12734	0.033391472104595	0.0799039946530082	none
Nbea	57.6008328890313	0.578857319320173	0.261784065647656	2.21120150261276	0.027021886386305	0.0676784913137295	none
Gm48333	49.4238061586866	-0.382125	0.368161665770502	-1.03793	0.299303626341672	0.420262478557508	none
Gm43056	27.2135698972405	-0.958916	0.379473758816982	-2.52696	0.0115053841407984	0.0342524584553564	none
Mecp2	14.7940822333351	-4.16449	1.02605223577573	-4.05875	4.93369368279161e-05	0.000363112008224544	down
Lrrc8d	60.320812609808	0.703014320161696	0.221042195899107	3.18045302301729	0.00147044978191673	0.00660059803136972	none
Stxbp2	60.6411293318528	1.08489079803661	0.221839286847744	4.89043583511521	1.00612952944495e-06	1.06419757657292e-05	up
Ttll12	26.3129355729158	-0.48936	0.915528228320766	-0.534512	0.592987625413622	0.697898645455803	none
Aldh4a1	27.3138802890921	-1.01304	0.376947733640647	-2.68749	0.00719913371986006	0.0237427109406877	down
Or2y10	23.0609397709392	-5.84398	1.07085549082022	-5.4573	4.83433922535351e-08	6.42611267944657e-07	down
Fdps	243.471112998235	3.52818212640655	0.348401768266835	10.1267629724094	4.20334572491763e-24	3.79531362771831e-22	up
Nisch	23.5969005234433	-1.28255	0.494579797122111	-2.59322	0.00950818958688821	0.0294801657040705	down
Babam1	21.8234110839008	-1.50227	0.506606450740231	-2.96536	0.00302331904852413	0.0120412341233312	down
Ppp4r1	30.9452757261245	-0.699819	0.347636094472005	-2.01308	0.0441062753143738	0.0998357879631989	none
Sdf4	41.2038285108916	0.481960261040471	0.389764390826627	1.23654256875112	0.216256952662566	0.335252612544732	none
Nop58	73.795192813714	0.548746169629576	0.397961944090752	1.37889106679115	0.167928342883631	0.278924607358972	none
Agps	91.5556941724589	1.68680721347561	0.256471558357153	6.57697572503002	4.80113120820435e-11	1.04860104618127e-09	up
Morf4l2	50.3883209324987	0.464169373466195	0.330669143542144	1.40372750990307	0.160400007268703	0.269132907536918	none
Ap3b1	36.678368126003	-0.370806	0.278647161583219	-1.33074	0.183275845297637	0.296413867268773	none
Gpi1	53.1467854040546	0.645381889041792	0.246538205880627	2.61777636750664	0.00885047868824806	0.027872796345295	none
Mettl16	35.1477061633018	-0.86464	0.297493059406646	-2.90642	0.0036558796265619	0.0139969621082964	none
Rpl7a	106.241578762745	1.50822997980211	0.303359265074197	4.9717617143924	6.6347221753505e-07	7.29918023570507e-06	up
Snupn	64.8899963871059	0.601108192928858	0.247973784914543	2.42407959831726	0.015347241195956	0.043433732956106	none
Zfp951	33.2755572336446	-0.6673	0.304670202935906	-2.19024	0.0285070659234601	0.0706379906617465	none
Sec23ip	30.761174316527	-0.7694	0.473800410242779	-1.62389	0.104399100896654	0.19563931739783	none
Impact	73.6076026575643	1.79413356931519	0.303570982186748	5.91009574232456	3.4190894748313e-09	5.70156271884031e-08	up
Tmem219	37.980204887847	-0.405825	0.287570328687104	-1.41122	0.158180181569226	0.266234613398171	none
Gm11626	32.8916982446927	-0.638168	0.336539164632929	-1.89627	0.0579246464124019	0.123808915137824	none
Nup214	30.4047646812648	-0.313805	0.384765553347711	-0.815574	0.414744014765404	0.53432481039204	none
Gm47137	22.1438799952486	-7.66586	1.35434978687248	-5.66018	1.51216194118978e-08	2.22585427685272e-07	down
Gpx1	38.734747626356	-0.66527	0.296770455957784	-2.2417	0.0249808401743537	0.0638667612744873	none
Sipa1l3	50.8763889167379	0.574305738632621	0.235000563980717	2.44384834191183	0.01453153365404	0.0415411101059893	none
Cenpm	24.9310589490606	-5.36112	0.911219709421366	-5.88346	4.01783813471801e-09	6.61068301098937e-08	down
Acvr2a	29.5277958721962	-1.16827	0.33120928225979	-3.52729	0.000419835436837901	0.00230940681600878	down
Cep57	85.8687088785369	1.88107925377544	0.203991806406376	9.22134710659946	2.9339077954518e-20	1.81022110979376e-18	up
Prpf39	40.4167639304754	-0.339898	0.294998851927993	-1.1522	0.249238685291832	0.370629288190546	none
Vps52	28.2111423070632	-1.1334	0.386599056624235	-2.93172	0.00337085586783656	0.0131842666906825	down
Copz1	74.2627346745717	0.958966339525852	0.237643586196795	4.03531336516578	5.45294704561804e-05	0.000398948813495613	none
Tep1	72.4278961660939	1.12091483388589	0.209745543581784	5.34416519533262	9.08347004543463e-08	1.15556722021302e-06	up
Rgs3	20.1957685670185	-3.37755	0.589160924400385	-5.73281	9.87780728118669e-09	1.50484125740548e-07	down
Gm48765	60.4958146706726	0.900978001228606	0.227572152766122	3.95908721817361	7.52367594538925e-05	0.000525401961704961	none
Ccpg1	38.3690699025033	-0.185982	0.265720108720301	-0.699919	0.483978052763624	0.598525722843139	none
Rufy2	19.1949619146194	-1.7969	0.621961104185344	-2.88909	0.00386360451990298	0.0145875205840702	down
Smarcad1	52.2106561927566	0.64884956483967	0.257631874935631	2.51851431427802	0.0117851093139225	0.0349027797441128	none
Dnm1	25.4286	-0.97349	0.540566778956045	-1.80087	0.0717234330814033	0.14677730749992	none
Prag1	21.8239047078323	-2.67633	0.485873180989902	-5.50829	3.62327018885603e-08	4.96790601449816e-07	down
Prpf18	45.1784943942087	-0.103605	0.271771786855051	-0.381222	0.703038744094719	0.789726011404233	none
Pdcd2l	20.265409100178	-1.37694	0.676132582722253	-2.0365	0.0417000860187124	0.0955874417593024	down
Ptprf	31.9204699725933	-0.767526	0.311546461982574	-2.4636	0.0137549387495305	0.0396116555820786	none
Spryd7	27.8156859119067	-1.49591	0.358419371695759	-4.17362	2.99799066799096e-05	0.000232430606343508	down
Gm57450	17.3463717879698	-2.41177	0.637580341852851	-3.78269	0.00015514138895095	0.000994516747872585	down
Plpp1	19.016221035439	-0.985486	0.829052002118571	-1.18869	0.234561519273099	0.35602572544035	none
Ubfd1	52.9016281337689	0.425047434024348	0.264991887120094	1.60400168716002	0.10871368071079	0.201430453449121	none
Gm43057	51.6666462808256	0.431587845071863	0.244002753824938	1.76878268095904	0.0769301480651875	0.155371199202032	none
Crnkl1	41.4034	0.102359253892619	0.276678047326698	0.369957988650089	0.71141379315779	0.796508048471235	none
Gm56694	73.8470738901719	1.41697666845668	0.231952321716788	6.10891349553635	1.00311676415796e-09	1.8159111300307e-08	up
Kctd7	17.3897	-2.97956	0.847684502522481	-3.51494	0.000439858758878188	0.00239817343121944	down
Cdc42bpa	54.8671044810919	0.368179970154849	0.265448890121444	1.38700888892926	0.165439052356554	0.276067330098699	none
Prox2os	20.8817353336121	-4.3308	0.722843147411431	-5.99134	2.08114474950609e-09	3.60018591713624e-08	down
Recql	32.8922235992035	-0.430648	0.311129024324375	-1.38415	0.166313840494854	0.27722305361963	none
Zbtb32	25.0084617503081	-2.50141	0.43392362138884	-5.76463	8.18377450186721e-09	1.26498259732411e-07	down
Kif5a	24.8367299623335	-3.11754	0.49541193641844	-6.29282	3.11749166478138e-10	6.0266079075826e-09	down
Matr3	26.359267304054	-1.22244	0.50256040572514	-2.43242	0.0149982171719336	0.0426447004381705	down
Brca2	52.5354279000846	0.528262133404131	0.260777129714449	2.0257226313618	0.0427932161831826	0.0976397450293633	none
Uchl1	72.1124249337639	0.725842405042032	0.273298273622218	2.65586165408922	0.00791060600433291	0.0255541565689707	none
Fam91a1	149.017435691187	2.55190749896029	0.199274726512674	12.8059766715976	1.51803737488424e-37	2.80988718091074e-35	up
Rfc2	25.0715876163217	-1.88642	0.388183154313644	-4.8596	1.17621372600908e-06	1.23320983218892e-05	down
Rpl18a	89.2016033198312	1.24361592540595	0.249963278962303	4.97519447883982	6.51821653796283e-07	7.20311570851893e-06	up
Exoc4	45.7028981920173	0.235610580363082	0.250113113349671	0.942016103064882	0.346184395555886	0.465688456521762	none
Hcfc1	32.8626563328406	-0.686206	0.319240000350047	-2.1495	0.0315948985140119	0.0763956960638274	none
Chrnb2	20.5012481303567	-1.62417	0.80008760568595	-2.03	0.0423570437601356	0.0967638235112755	down
Ccdc92	21.2481175620436	-3.84722	0.626627191367139	-6.13957	8.27474401032817e-10	1.51987862853485e-08	down
Abcf3	26.104231666968	-1.42079	0.35831231687939	-3.96522	7.33273062880094e-05	0.000513638009230294	down
Spaca6	30.506093072899	-1.9286	0.461752443698486	-4.1767	2.95769937061338e-05	0.000229788102203793	down
Gpatch8	29.0135760067307	0.0239055382025522	0.420767997561124	0.0568140598646159	0.954693313876938	0.970021860291594	none
Ifnar1	21.5898843191243	-1.16029	0.471097040032939	-2.46295	0.0137798585935744	0.0396637493236295	down
Chfr	51.3770803958064	0.161707124692034	0.268088417183705	0.603185793667564	0.546385097328735	0.65684248863363	none
Gm44087	49.3865366939596	0.519802045606682	0.252553090816836	2.05818920657624	0.0395719743084554	0.0915596555561886	none
Suox	38.120070798142	-0.715203	0.302672243418101	-2.36296	0.0181295419958419	0.0497520863369954	none
Zfyve27	31.6343074764759	-0.299966	0.316602978153985	-0.947453	0.343408139134865	0.463131851029971	none
Gm57457	44.127402803349	0.195957264007441	0.27185586168912	0.720813091135505	0.471024519861712	0.58662269257395	none
Cwf19l1	33.9084401680192	-0.334368	0.291377965536015	-1.14754	0.251158768062075	0.372511922822837	none
Gm49173	51.5851716390877	0.82820396123026	0.283383366636827	2.92255671551695	0.00347170387214241	0.0134411884697857	none
Tmem94	44.1910099421666	0.269892071755552	0.273067112303762	0.988372673217863	0.3229701656618	0.445177679602561	none
Haus3	58.8215209307839	0.59697052597569	0.267194414101797	2.23421783715977	0.0254687433490878	0.0648008851397409	none
Gm24918	40.7624308935246	0.420160325841757	0.37515733366149	1.11995765014386	0.262731809408891	0.384364022300618	none
Lypla1	33.5882264174311	-0.624528	0.338949812624673	-1.84254	0.0653964719731381	0.136546948248481	none
Enah	62.6512373846016	0.830763312041794	0.287528509472871	2.8893250049007	0.0038606982358926	0.0145839845604841	none
Tiam2	34.9365911721864	-0.591043	0.34437469774767	-1.71628	0.0861111501085134	0.168936660149293	none
Banf1	70.577099803087	1.15706581144323	0.25753222947238	4.49289711743562	7.02607331548974e-06	6.31323383833569e-05	up
Mettl13	28.5818411629195	-1.05894	0.330430007298757	-3.20472	0.00135192744174637	0.00614938313000236	down
Ganab	53.0245812691662	0.637952425323517	0.248026271181804	2.57212	0.0101078918095834	0.0309891639578285	none
Trib2	20.901108855549	-1.08988	0.48898655183974	-2.22885	0.0258236425798994	0.0653222581693115	down
Txlng	31.9506489758163	-0.801053	0.302218352851514	-2.65058	0.00803542497516717	0.0258783325429046	none
Mr1	51.3743402223972	0.336744979213631	0.245524527606937	1.3715329482386	0.170208879774374	0.281087923749685	none
Zfr	47.0195580644043	0.815899998792118	0.337460041284204	2.41776773240237	0.0156160412041047	0.0439958786435279	none
Zfp276	26.8954267488932	-2.81748	0.502591540365028	-5.60591	2.07166625413336e-08	2.94407235040372e-07	down
Rplp2	120.85933584669	2.16858994274274	0.21354183526945	10.155340006357	3.13714764195014e-24	2.86758532604924e-22	up
Gm56976	26.2677519689282	-0.962316	0.365314219517085	-2.63421	0.00843321578002279	0.0267980813885359	none
Exosc2	58.1338868007201	0.38744307522455	0.265517381696509	1.45920042126434	0.144509952910578	0.248825974732539	none
Nradd	129.654718985359	2.41762903507568	0.192146106792158	12.5822431452686	2.64413593242658e-36	4.66123391516343e-34	up
Gm56906	33.4006640983246	-0.927906	0.345631985102248	-2.68466	0.00726026489776941	0.0239010762138489	none
P2rx7	32.3576169191218	-0.302325	0.378940694399915	-0.797816	0.424977252231913	0.54381810845577	none
Slc38a10	45.294814118804	0.32217524715216	0.277486862125576	1.16104684987342	0.24562284749926	0.367392234926166	none
Taok2	43.5937337753375	0.273686166586664	0.250490023993659	1.09260305948788	0.274568118840382	0.395398881161944	none
Ubl7	39.5604390132732	0.462994048158766	0.303113632059088	1.52746032903103	0.126646584700414	0.225732140857455	none
Med29	24.6125182239658	-2.88751	0.603118309892337	-4.78763	1.68764798433647e-06	1.72112199394314e-05	down
Psmd12	27.8590971403885	-1.49476	0.349294618326802	-4.27937	1.87424141391608e-05	0.000153505347661888	down
Gm49459	31.8306904491949	-1.34045	0.611743704292428	-2.19119	0.0284377278207188	0.0705169327963147	down
Mir466	6.50091366374867	-5.8987	3.91242094387784	-1.50768	0.131635259691993	0.2326635146239	none
Sema6d	23.1187561330781	-2.46527	0.447945945646235	-5.50349	3.72337202825506e-08	5.05832045820192e-07	down
Sec24d	28.3955032829022	-0.410449	0.351579693236131	-1.16744	0.2430312882271	0.364768631265649	none
Ccnh	33.7609	-0.436777	0.32791634180381	-1.33198	0.182868131778223	0.296205567203229	none
Cnot10	33.9041005267846	-0.546009	0.299985819274425	-1.82011	0.0687415032448988	0.141890741573803	none
Pck2	20.201907108525	-2.1412	0.495821040551612	-4.31849	1.57100152633748e-05	0.000131283242674974	down
Gm47421	6.50091366374867	-5.8987	3.91242094387784	-1.50768	0.131635259691993	0.2326635146239	none
Mxd1	55.9410885853698	0.383988941272191	0.402013203077802	0.955165000384024	0.339494262188252	0.461129245503911	none
Pitpna	40.9055463947176	0.237901452703864	0.259878248395179	0.915434262670971	0.359963698197122	0.480124521969284	none
Mtrr	53.7441320490816	0.952971585759068	0.25155374313017	3.78834190221506	0.000151656051200311	0.00097640122007574	none
Faf2	28.3642403768498	-0.901295	0.343202455644555	-2.62613	0.00863609421684287	0.0273138152847094	none
Tbp	18.710784233546	-2.68787	0.985297091546784	-2.72798	0.00637234946934256	0.0215339459018769	down
Tor3a	21.4665450100418	-1.46493	0.451110835959703	-3.24738	0.00116473916164204	0.00547532244405358	down
Ttyh2	21.2230484004133	-1.37827	0.501236504340044	-2.74974	0.00596421856093127	0.0204803938358265	down
St13	107.924786766595	2.14525596770643	0.649710610729623	3.30186383334161	0.000960446832363438	0.00465999236357726	up
Atmin	38.1688848156567	-0.943136	0.32957778520347	-2.86165	0.00421444857943898	0.0156724145063617	none
Unc119b	34.2287798002402	-0.325625	0.284954105511878	-1.14273	0.253150943495717	0.374564004694241	none
Fos	53.9628225722044	0.707387644767843	0.344385529166564	2.05405740037849	0.0399701364647065	0.0923366272651129	none
Trmt44	15.4144709468489	-5.2544	1.17320450709555	-4.47867	7.51082039175983e-06	6.67588405529289e-05	down
Arl3	35.9836947972497	-0.151885	0.308274730626645	-0.492694	0.622229095181894	0.721127934999366	none
Gm43294	30.5506501757061	-0.665562	0.312531578801798	-2.12958	0.0332060192471013	0.0794883176545549	none
Pram1	24.8385894412182	-2.15975	0.413795927710434	-5.21936	1.79543961671923e-07	2.17568492998187e-06	down
Ccnt2	37.1852597390233	-0.00549859	0.272946525257043	-0.0201453	0.983927474379461	0.988819729304672	none
Bclaf1	53.7622126015027	0.606217740764701	0.244908563305496	2.47528192800883	0.0133131036752621	0.0385340967989213	none
Mea1	53.2236623703829	0.938891055645193	0.255712814349463	3.67166212625576	0.000240978132156536	0.00144352919942313	none
Pcnx3	32.8473984799428	-0.39126	0.296562040216909	-1.31932	0.187061927103599	0.301219336292963	none
Bub3	18.9718912814491	-1.59732	0.516093873864642	-3.09501	0.00196803345473933	0.00846185812943671	down
Sumo2	18.5025572385373	-1.89702	0.633741351651234	-2.99337	0.00275913295975617	0.0111570837979436	down
Dcaf1	53.3629906056341	0.766001451590948	0.230446708157396	3.32398521860319	0.000887408993094687	0.00433116426161705	none
Lonp1	61.2769424684734	0.891912570232677	0.244927433151686	3.64153806192999	0.00027101404663893	0.00158498262347128	none
Wdr4	19.3321698816393	-1.71513	0.507024446381074	-3.38274	0.0007176771221534	0.00363452900986578	down
Plagl2	28.7738799699923	-1.16082	0.339883432206441	-3.41536	0.000636975006683017	0.00328881656170227	down
Paxip1	71.8325520813157	1.31950963781802	0.221585927675836	5.95484402668551	2.60319978806446e-09	4.42066312633698e-08	up
Cabin1	27.7067755947225	-0.555164	0.342963951285839	-1.61872	0.105506870341619	0.196973102676446	none
Xpo4	38.878612513963	-0.449076	0.304547703170027	-1.47457	0.140329016892094	0.243666988993683	none
Pwp1	33.3831864650544	-0.161494	0.297768501377078	-0.542346	0.587580023451074	0.69385047745323	none
Gm56666	74.1129480926585	1.47328022174545	0.257122048962892	5.72988675101167	1.00497706561143e-08	1.52789531699938e-07	up
Cbx7	40.9330027521559	0.17003782069787	0.313697122236041	0.54204456670127	0.587787804689387	0.693985154827016	none
Atp5mc3	94.1057163471632	1.8126205123402	0.190224742890064	9.52883670547401	1.59055505649344e-21	1.14334656682305e-19	up
Ncoa3	34.1498464543533	-0.189658	0.292906951229763	-0.647501	0.517307651946738	0.629623244725296	none
Gm47627	35.6157192388458	-0.147306	0.309960935963363	-0.475241	0.63461528703993	0.730822918521682	none
Cux1	33.695872531652	-0.138115	0.313405056612212	-0.440691	0.659436837697513	0.753118979841491	none
Nosip	23.3425666357645	-1.56912	0.430281779907683	-3.64672	0.000265610029821245	0.00156325648711964	down
Rgp1	23.0224240739953	-0.731904	0.450794205749594	-1.62359	0.104463999719667	0.195711400284518	none
Gpalpp1	25.9677130388971	-1.41515	0.369638054255818	-3.82848	0.000128935064483078	0.000844062968552352	down
Atp5f1b	18.6269546225547	-0.670633	0.746170381547209	-0.898766	0.368777332007738	0.48827384946089	none
Ano6	23.9897829600891	-0.578256	0.441678236847424	-1.30922	0.190458529690671	0.305625260908047	none
Fads3	31.2394356873271	-0.986911	0.323947007650681	-3.04652	0.00231506967492364	0.00965043890010706	none
Gtf2h5	36.5557847622651	0.0804799699590401	0.2957961189387	0.272079195115196	0.785561126206737	0.851082027865771	none
Clpp	30.1525794956275	-0.598822	0.328741933871526	-1.82156	0.0685222304364736	0.141556527386063	none
Zdhhc17	111.711540100522	2.16974989621449	0.199283211690101	10.8877706145593	1.31827844817518e-27	1.54929105242683e-25	up
Dhx57	40.892346876004	0.0622390641065598	0.269369154233646	0.231054904128238	0.817272148486367	0.875066231004057	none
Wdr59	46.6401428806137	0.482001461756425	0.252431545170055	1.9094343436028	0.0562060839487514	0.121185161781175	none
Armh3	28.2151623874448	-0.766182	0.326912210954624	-2.34369	0.0190938843352037	0.0517653312405156	none
Nrep	45.1961251285703	0.111897299828765	0.309778098794192	0.361217594995656	0.717936789957072	0.802113172301518	none
Gm45663	41.8905455672435	0.142234315174682	0.267929068375062	0.530865560938591	0.595511944419747	0.700312966404671	none
Kdelr1	31.9782224835082	-0.191544	0.338266799951081	-0.56625	0.57122392911237	0.678867090071908	none
Gm24336	54.8379953887678	1.54192326286073	0.579572533793918	2.6604491637435	0.0078036506525626	0.0252858772129424	up
Spag9	67.6960099726642	1.17741430033397	0.234732242335578	5.01598880758235	5.2761400251277e-07	5.9278514030418e-06	up
Gm56184	30.7778267847625	-0.0788088	0.32604581049987	-0.241711	0.809004190869321	0.868852194545468	none
Ppfibp2	66.2411555640613	1.39884624608592	0.21784015048445	6.42143444619853	1.34996146295844e-10	2.75347511618299e-09	up
Sdhc	42.5957834327688	0.631897100537848	0.284353098535358	2.22222688549067	0.0262679763924722	0.0661749224939994	none
Ldlr	34.6286291877197	-0.330505	0.306531689415235	-1.07821	0.280940262724839	0.401948155597044	none
mt-Nd3	45.9358731363893	-0.424659	0.396387692236885	-1.07132	0.284024128092938	0.405185865973046	none
Slc23a2	31.2806665142004	-0.482862	0.303452109891372	-1.59123	0.111558007732105	0.205211301676647	none
Gm37399	46.128546748507	0.0338480234604543	0.443924210872768	0.0762473022003195	0.939222350477002	0.960232295350969	none
Arpc1b	39.1966791905608	0.0212709523111879	0.401087253640131	0.0530332293488261	0.957705431765625	0.97254848673607	none
Grsf1	78.3040418979501	0.996262084244297	0.326196392389798	3.05417873246674	0.00225677584365624	0.00946695090449336	none
Csnk2a2	68.5684441731326	0.917785492450271	0.291700832472234	3.14632455681329	0.00165336421934414	0.00726499031455429	none
Gm49181	47.5450991326391	0.723892671374234	0.241161208597115	3.00169614999555	0.0026848000966012	0.0109106837540504	none
Camsap3	19.3228438591196	-4.21688	0.724662505492308	-5.8191	5.91668872918274e-09	9.34054655668848e-08	down
Cln8	27.132584703061	-0.993695	0.332081833366189	-2.99232	0.00276867097028643	0.0111895414104808	none
Tmem120a	22.6280561503828	-1.15876	0.596335090289707	-1.94313	0.0520000664021423	0.114169366542982	none
Msantd2	56.4285590352859	0.628766918498997	0.256210866424838	2.45409934119032	0.0141237957563067	0.0404692661686126	none
Mrpl48	42.4652233074018	0.0345305028639379	0.269528313610842	0.128114565780999	0.89805830921254	0.932047059350946	none
Btbd9	29.1639243725017	-0.155345	0.378286376273021	-0.410653	0.681326838458712	0.771336989594542	none
Trim41	41.5768800041834	0.184340029272624	0.258886010339556	0.712050948720028	0.476433227139331	0.59150342208071	none
Acot7	35.3256573674827	-0.245161	0.286400369342886	-0.856008	0.391993371615273	0.511602137042038	none
Map2k4	31.0075097978689	-1.54816	0.366828468219419	-4.2204	2.43864918734049e-05	0.00019435692769719	down
Actr2	64.8268485150552	1.68029940605843	0.261479817732697	6.42611510375211	1.30906294788158e-10	2.67743150997658e-09	up
Csnk1g1	28.6752315349014	-0.887645	0.322197343030615	-2.75497	0.00586968211679071	0.0202554500903448	none
Gm29394	40.9335087933999	-0.0190525	0.264347706691775	-0.0720737	0.94254329502214	0.962654584725218	none
Cat	37.9152558846466	0.0656142148217481	0.278801776319481	0.23534360393228	0.813942054300483	0.873015641031548	none
Tns2	34.1669016452389	-1.01786	0.376244116397414	-2.70532	0.00682377205455973	0.0227582019333154	down
Gm49511	26.9890375910417	-0.978097	0.362107440905595	-2.70112	0.00691054892863932	0.0229751703042863	none
Osbpl9	91.6802992230078	1.68638028495775	0.235783436864161	7.15224236013362	8.53716639535548e-13	2.38525207514007e-11	up
Ptges3	87.9632027373134	1.79885493310387	0.23507035348961	7.65241089061187	1.97245788844872e-14	7.08935835246325e-13	up
Atad3a	31.928232253972	-1.41379	0.418192454219606	-3.38072	0.000722969244628505	0.00365484059105112	down
Gpatch2	24.4274110031664	-1.17431	0.403410525210447	-2.91097	0.00360314290676166	0.0138513612078749	down
Mars1	38.9878317862255	0.59428060798641	0.409375725025339	1.45167525003987	0.146591924248967	0.251295992545457	none
Egr1	24.3782434152957	-0.548367	0.526602159280693	-1.04133	0.297722318371316	0.418756847496433	none
Msantd5	29.8862133118701	-0.252669	0.32105316298108	-0.787001	0.431281483243746	0.550363340561305	none
Dleu2	23.9623624124061	-1.66726	0.388420528924971	-4.2924	1.76751912801593e-05	0.000146220241607039	down
Zfp160	36.2250317530288	-0.215414	0.282552040948944	-0.762388	0.445828289643082	0.563391817121928	none
Eef1akmt4	63.2392663585362	1.51172128356963	0.236349706379802	6.39612084450981	1.59373889013268e-10	3.21527050205513e-09	up
Gm26265	57.2144544524855	1.49012540407447	1.40063164698864	1.06389528415858	0.287376139591589	0.407533602286176	none
Coro1c	49.0960474698953	1.05320248712526	0.254774630371449	4.13385934694417	3.56721835622228e-05	0.00027088907394328	up
Tax1bp3	46.6369740611996	0.603441630091459	0.287413446840631	2.09955949077798	0.0357676094125861	0.0842738391048176	none
Prl8a1	36.6051806684825	0.167696354350456	0.27697154670748	0.605464194224856	0.544870608693128	0.655331706751773	none
Adam19	35.4743575935428	0.248091391429611	0.313345707699087	0.791749768175726	0.428506596961118	0.547170454498699	none
Vps33a	26.9456451999965	-0.887672	0.336246925575008	-2.63994	0.0082920404954883	0.0264858791322672	none
Slc35a4	18.4636137460795	-3.21617	0.718084505058149	-4.47882	7.50571119117343e-06	6.67588405529289e-05	down
Gja6	56.7884477375076	1.04635393786922	0.262407637099559	3.98751328061471	6.67694678497395e-05	0.000472086611161155	up
Gm6641	32.9556723273766	-0.134455	0.392580464448248	-0.342491	0.731981056892019	0.812224755716204	none
Pigs	30.5995988779532	-0.22498	0.370340702408884	-0.607496	0.543521907883572	0.654134623857276	none
Yeats2	31.7046487452101	-0.122779	0.299921523528035	-0.409369	0.682268636904738	0.772049058175558	none
Gm56655	28.1374276084496	-0.37927	0.384540902306307	-0.986294	0.323988928115888	0.446100651589002	none
Vti1b	18.4986469251923	-2.01276	0.797776409134252	-2.52296	0.0116371885301161	0.0345199294378926	down
Atp1a1	54.6457541834296	0.595848404994901	0.26520738914256	2.24672625797243	0.0246575270576179	0.063214795822231	none
Tnrc6b	44.1648233194583	-0.410552	0.511915759775058	-0.80199	0.422558486485234	0.541210992376525	none
Arl8b	42.0758189371741	-0.162387	0.364034597871461	-0.446076	0.655542237633068	0.749480347040647	none
Tub	49.3751281374125	0.546290365548041	0.25538932350433	2.13904934651185	0.0324316720984657	0.0780383816109976	none
Rc3h1	32.6807076172293	-0.698096	0.311779476010079	-2.23907	0.0251514281270685	0.0642141978802811	none
Sf1	14.7871701059485	-1.84785	1.8392384535289	-1.00468	0.315050067832248	0.437395593892737	none
Mbnl1	61.2885968253695	1.22425411209287	0.225229453660322	5.43558620862801	5.46165704716387e-08	7.22109085307167e-07	up
Gm56755	21.1830050986987	-2.98648	0.532373206309998	-5.60975	2.02616395338138e-08	2.89608453877138e-07	down
Depdc5	24.0619798132292	-3.83201	0.641453839778651	-5.97394	2.31593793097715e-09	3.96009340437756e-08	down
Zkscan14	18.7744914261021	-3.65228	0.64018938391097	-5.705	1.16345133426071e-08	1.7412937965001e-07	down
Rrp12	25.4534257226045	-1.01969	0.450755253527721	-2.26219	0.0236859538828752	0.0611900916080978	down
Gm48278	27.1782411255863	-0.722787	0.344269113535539	-2.09948	0.0357742674644033	0.0842738391048176	none
Sh3gl1	20.474617982757	-1.11153	0.458557753140678	-2.42397	0.0153518728010547	0.043433732956106	down
Neil1	75.6868146613193	1.70032700861271	0.206334785462073	8.2406221752912	1.71317425198127e-16	7.68748009798141e-15	up
Spty2d1	34.8376253761083	-0.205325	0.284489989254674	-0.721729	0.470461356995004	0.58651218844772	none
Dido1	19.1952232286367	-1.95162	0.465696371040549	-4.19076	2.78016497923286e-05	0.000218054465108475	down
Gm12480	16.4006173624252	-1.98721	0.743490341460344	-2.67282	0.00752172001002285	0.0245658645585396	down
Ipo11	48.425347248811	0.821941354402597	0.247299104083344	3.32367299691304	0.000888403013245807	0.00433315936104872	none
Ap1g1	107.382366401719	2.18385547127142	0.286017677915454	7.63538634110918	2.25144253521607e-14	8.05298576364239e-13	up
Vps39	15.4689114505519	-1.7418	0.615210939528237	-2.83122	0.00463713868578559	0.0168808105715899	down
Aarsd1	34.9073999217697	0.153121368676894	0.293530350855724	0.521654296499498	0.60191105152297	0.70462653535363	none
Gm42445	39.7052862840487	0.300509417731703	0.260497562484578	1.15359781053419	0.248665096425731	0.370069816899194	none
Gm17181	8.61125848855056	-1.1756	3.75220362551184	-0.31331	0.754044898513108	0.829191805820741	none
Gm31392	31.3449542925013	-0.417775	0.299055862962581	-1.39698	0.162419790126115	0.271764096292374	none
Tex30	12.067205105566	-3.01026	1.55313253162129	-1.93818	0.0526007037630754	0.115121374715285	none
Ptpn23	29.0071432938843	-0.344016	0.333292170300118	-1.03217	0.301990376070715	0.423024422248432	none
Rpl17	58.357373566598	1.2205905865658	0.224788120235851	5.42996037906778	5.63665645296965e-08	7.43769363745467e-07	up
Cemip2	22.9868132401469	-1.27654	0.379178104226014	-3.36661	0.000760991839221738	0.0038220154796902	down
Tusc3	27.433742797225	-1.29872	0.366530255809478	-3.54329	0.000395175127330024	0.0021900274272092	down
Pea15a	48.4065290989433	0.0829857360146721	0.36673468584064	0.226282757586591	0.820981508072353	0.877571032839113	none
Cog4	46.6266460905677	0.655596950840147	0.261846312731139	2.50374711792603	0.0122885831044995	0.0361050275022677	none
Gm49858	30.1061101774431	-0.651694	0.351861509003186	-1.85213	0.0640067418322166	0.134099014297038	none
Lpgat1	38.0775266237671	-0.459124	0.307316543031502	-1.49398	0.13518178227271	0.237514455611568	none
Plekhg1	24.2042774883015	-1.26546	0.370751299989434	-3.41323	0.00064198132980716	0.0033100485834904	down
Ywhag	38.357724848724	-0.0226459	0.334691727847592	-0.0676621	0.946054639366642	0.965085223184158	none
Gm24046	9.58946690704269	-6.45925	3.04351156804596	-2.1223	0.0338122686189557	0.0806439833960623	down
Bod1	18.4153512727171	-3.86299	0.675820937623936	-5.716	1.09062925151657e-08	1.64126401996518e-07	down
Gm53036	9.15515809828415	-6.39242	3.06079291542018	-2.08849	0.0367540848094327	0.0860889730873267	down
Gm17813	35.8231057419624	-0.595903	0.408606023660701	-1.45838	0.144735896309542	0.248983405268553	none
Lcorl	16.0211435176163	-1.63847	0.70236529122629	-2.33279	0.0196594206158213	0.0529362755440658	down
Ppia	65.9758280556419	1.31162006571468	0.276152277591109	4.74962610178709	2.03793087444307e-06	2.03079948780303e-05	up
Emc7	30.3051857618799	-0.712759	0.320901289222006	-2.22112	0.0263431312082912	0.0663416814510843	none
Spring1	19.5621253016534	-1.81817	0.467507896724142	-3.88906	0.000100632947866766	0.000678585014576988	down
Gm7160	50.8684375518531	0.637414869598653	0.246228295170623	2.58871495315743	0.00963348013346798	0.0297813306506041	none
Gm16091	82.5897	1.69134	0.261566004823337	6.46622374793828	1.00482264179234e-10	2.08980529208722e-09	up
Sptbn1	37.4173243197684	-0.169446	0.288789447048461	-0.586747	0.557373447081057	0.66750515398925	none
Gm24608	49.4633245816798	0.17672211234213	0.494226799636009	0.357572904731761	0.720662958280524	0.80384726404972	none
Scyl2	95.1459476688394	2.51351226105975	0.259124620057458	9.70001330055941	3.01459333264111e-22	2.32500510779945e-20	up
Arhgef17	30.2683984578968	-1.00388	0.327487789609316	-3.0654	0.00217379772865363	0.00915517541692346	down
Cog2	43.4031073463952	0.689916975522695	0.406543419584321	1.69703146647439	0.0896907116688067	0.174250860455483	none
Zfp217	24.7066938720103	-0.876504	0.397891860555878	-2.20287	0.0276039162419422	0.0688146113991043	none
Mpp2	30.8591564401464	-0.0781205	0.304822656181255	-0.256282	0.79773323947978	0.860491973354938	none
Phf5a	69.4834404284878	1.69339934085458	0.230102470159169	7.35932708450805	1.84839617250803e-13	5.92446981006469e-12	up
Grcc10	47.8725381037811	0.387024628893585	0.340772627865235	1.13572686667381	0.256070892796587	0.377578763307009	none
Mob3a	25.8554613769286	-1.1414	0.360788038485811	-3.16362	0.00155818749064422	0.00690827555732325	down
G3bp1	22.3479149487387	-1.9734	0.414832824306972	-4.7571	1.96393010626569e-06	1.97031687083891e-05	down
Pkm	73.0313832766585	1.61915902212237	0.231135033165403	7.00525143223823	2.46542676781398e-12	6.38252440171143e-11	up
Otx1	11.9005303186809	-4.26712	1.07788763819538	-3.95878	7.53334158274699e-05	0.000525401961704961	down
Dync1li2	52.7167772723672	1.14354822391793	0.285036706392889	4.01193319411181	6.02235444228699e-05	0.000432082156037627	up
Pan3	46.4324594916521	0.515023587875188	0.270033972800452	1.90725478921786	0.0564876016711175	0.121509065303008	none
Gm24347	29.3536628779135	0.725599361758608	0.856386441449786	0.847280300853705	0.396838904000815	0.516297879545805	none
Tecr	41.0966429216748	0.366723081622592	0.265322593440755	1.38217811331804	0.166917018616708	0.277786711503005	none
Tcea1	40.1148381677259	-0.137376	0.305739761402726	-0.449323	0.653198478727492	0.747146846361555	none
Gm32250	47.7129186522254	0.0429366260537801	0.351600683673996	0.122117584087496	0.902805896017038	0.935139179366277	none
Rabggtb	64.7369717652938	1.18264519080579	0.23814015430462	4.96617294239674	6.82870634553855e-07	7.46820410374703e-06	up
Mblac2	21.9915962955529	-1.0081	0.410070150524992	-2.45835	0.0139576338739366	0.0400241367942008	down
Smarce1	38.9244499379659	0.285611946792018	0.277839983077274	1.02797280516888	0.303962620171117	0.425242777971558	none
Tmem192	43.3262770233864	0.291631541579544	0.270301385654566	1.07891249197012	0.280626739521473	0.401577189682448	none
Gdi1	42.1331343514951	0.507772795160412	0.264841421866547	1.91727106576356	0.0552035038005308	0.119475808868498	none
Mid2	50.2564503974935	0.830287555781877	0.237227040900388	3.49997012410788	0.000465310305145487	0.00251195832736198	none
Ubqln1	69.8884263899028	0.993820242708964	0.30895896881876	3.21667387261366	0.00129685924625128	0.00594075320850791	none
Srp72	23.3021688977982	-0.661409	0.442105451654754	-1.49604	0.134642086653526	0.236734744617124	none
Vamp4	22.9030060808053	-0.922117	0.398705459613047	-2.31278	0.0207348842077682	0.0552035536405307	none
Gm44033	20.0265235527601	-4.60424	0.798569615644204	-5.7656	8.13658196789849e-09	1.26031909812386e-07	down
Ltn1	29.1947495673236	-0.191695	0.317950611566541	-0.602907	0.54657030962612	0.65684248863363	none
Rpl34	190.40523937698	3.22628949314463	0.242863821089134	13.2843561411337	2.8530191248207e-40	6.21286870593308e-38	up
Pms1	26.9983722993186	-0.886418	0.330370174051138	-2.68311	0.00729419113369233	0.0239601557914188	none
Klhl28	31.9553717468159	0.145748516474474	0.323967115871556	0.449886761137384	0.652792093982417	0.746797383165299	none
Xrcc3	35.0602893668877	-0.228097	0.544163019111531	-0.41917	0.675091892366795	0.766633221757974	none
Clasp2	20.3081200665984	-1.0835	0.534035785420796	-2.02888	0.0424703339820457	0.0969627976574364	down
Ercc5	12.0590721843154	-3.21657	0.910032696614881	-3.53456	0.000408453152493319	0.00225349265354734	down
Gm47611	33.4963130293099	-0.405193	0.29641756026239	-1.36697	0.171635735922653	0.282712122084833	none
Zc3h3	46.7161115255899	1.00153104460839	0.254661829279954	3.93278822915934	8.39662063214383e-05	0.000577238432315626	up
Gm38223	42.3992598287066	0.723186025746058	0.328245716106106	2.20318496254887	0.0275817147402262	0.0688055983613998	none
Usp36	27.8786258948215	-0.398182	0.33204267834556	-1.19919	0.230453868568119	0.351231050407236	none
Nxph4	19.4163674503293	-1.63222	0.471718735019211	-3.46015	0.000539867484608698	0.00285308983300699	down
Pik3ip1	19.8725037816339	-2.89055	0.528899791642001	-5.46521	4.62370905732216e-08	6.16827781268707e-07	down
Psmd13	27.9877690332998	-0.565749	0.330141503545687	-1.71366	0.0865917156270335	0.169584299450235	none
Gm43300	70.3515906588179	1.25068114866286	0.348488185500352	3.5888767559427	0.00033210578542274	0.0018914701809769	up
Glce	29.8665850283693	-0.20831	0.317781314075675	-0.655515	0.512136400159307	0.624379698135932	none
Gstm1	51.0742228530771	0.796271790511611	0.246365676421184	3.23207275493325	0.00122895761485512	0.00569411901150644	none
Tet2	40.9557933385441	0.602799664918112	0.269021867532257	2.24070879608266	0.02504494396757	0.0639864613995473	none
Trub2	21.8702637831092	-7.64816	1.25836928145143	-6.07783	1.21817246944457e-09	2.15773898654727e-08	down
Tsr1	30.4593819963636	0.176528463183611	0.336274484233491	0.524953487285819	0.599615525414222	0.702794578148947	none
Trex1	25.0175022283321	-0.872908	0.453252703757829	-1.92587	0.0541200347245174	0.117749313401194	none
Rbm33	66.7198854044481	0.948300421739277	0.282116507973835	3.36137870325272	0.000775544117840628	0.00387719692673329	none
Trpm7	25.4491691627898	-0.582638	0.40103491188037	-1.45284	0.146269172839517	0.250805223646083	none
Nf1	47.3155244356746	0.705458506255008	0.269377022849686	2.61885181888233	0.00882262625531467	0.0277969041678084	none
Atf2	25.077485102826	-0.244486	0.393979749425673	-0.620556	0.534892092594324	0.645532364069824	none
Fbxo42	21.9394450502964	-1.71401	0.402058220857036	-4.26308	2.01628520139263e-05	0.000164230755017723	down
Prpf40a	36.7802162428749	0.140546806094795	0.301047082423959	0.46685988438468	0.640600127841101	0.735919836545463	none
Tgif1	23.1728067977255	-1.41263	0.385218192424435	-3.6671	0.000245319515414741	0.0014659771526479	down
Grn	67.305480807818	0.505955610457031	0.347897861094348	1.45432227972169	0.145856976297817	0.250172867593722	none
Gm43540	30.3205483477189	-0.565472	0.312849380600306	-1.80749	0.070686153661043	0.144968351658548	none
Smg8	15.4278598043412	-1.971	0.614449268507922	-3.20774	0.00133780863738416	0.006099221152212	down
Gm23472	23.0714874992177	-1.86942	0.57734530792091	-3.23795	0.00120391775492009	0.00560616796064677	down
Zfp846	19.3175586651583	-2.83964	0.528235051517363	-5.37572	7.62789386074805e-08	9.78802879462367e-07	down
Efl1	30.5219007225502	-0.571576	0.321081881556746	-1.78016	0.0750502403247509	0.152447730964185	none
Tcf4	38.0475414558336	0.467755120969771	0.30824818774692	1.51746267963077	0.129149909142251	0.229365777713895	none
Carhsp1	40.3217449365822	0.420536946110201	0.258769262235462	1.62514257867127	0.104132182180248	0.195188525787989	none
Phykpl	21.8177221882121	-2.17003	0.459330059270818	-4.72434	2.3086290179223e-06	2.2790785664929e-05	down
Zftraf1	31.251747121445	-0.856916	0.376989723043199	-2.27305	0.0230231910593095	0.0598538295657049	none
Gm56796	19.2172560557195	-2.23899	0.468036168257729	-4.7838	1.72015889243259e-06	1.74400042373444e-05	down
Gm55966	7.30944694681871	-6.06774	3.16080510873699	-1.91968	0.0548980453251161	0.119093210544143	none
Rnd2	42.1798254049375	0.233966340497237	0.315480233796233	0.741619649769737	0.458317814700745	0.57570079453659	none
Gm47821	42.0436612815792	0.364303917177438	0.278456514976959	1.30829733758459	0.19077247783463	0.305930133395625	none
Snord94	5.57221171178458	-5.67637	3.91336256006105	-1.45051	0.146916489353944	0.251623799948323	none
Airn	28.0689554214102	-0.922534	0.34505961540614	-2.67355	0.00750531865925766	0.0245447788662296	none
Stk17b	37.6410608264056	-0.0959047	0.345055068035007	-0.27794	0.781058164962853	0.84800728751268	none
Spryd3	27.8276093652328	-0.645177	0.327748754158628	-1.96851	0.0490091992626294	0.108707043541195	none
Gm48800	34.5954247424263	0.241555189597918	0.283893646129776	0.85086507884539	0.394844305401533	0.514416195177362	none
Adissp	48.472446792836	0.803630841150478	0.42992369111049	1.86924065309056	0.0615893406922179	0.130139120572255	none
Esr1	36.0245969254228	0.188075111756332	0.280526723317162	0.670435634553416	0.50258012490122	0.615634771595588	none
Ncapd3	46.7813736763326	0.944863533429536	0.259445711988279	3.64185449891814	0.000270681056721921	0.00158435964930422	none
Eya3	34.2949426222514	0.336501157295025	0.284592966351089	1.18239449698802	0.237049205713033	0.358478823345445	none
Mrps25	29.0269547783107	-0.699588	0.315596934641865	-2.21671	0.0266427659256085	0.0669596194545843	none
Hoxc10	41.295174010011	0.724941438738675	0.307752857814896	2.35559612309012	0.0184930118034838	0.050487558773228	none
Wbp2	235.552830913657	3.7913637043092	0.169375391348726	22.3843834344458	5.58728592763011e-111	2.06841325040867e-107	up
B4galt1	30.9217427203761	-0.230298	0.301331487964296	-0.764269	0.444706954371947	0.562454781375111	none
Naa60	22.5921670451854	-0.786285	0.386092102550064	-2.03652	0.0416979198164965	0.0955874417593024	none
Tas2r135	24.3683328069132	-1.05564	0.365330623704562	-2.88954	0.0038580702450663	0.0145839845604841	down
Rnf24	38.3525460915944	0.417333419372641	0.267661055056302	1.55918618524782	0.118952319597287	0.215335690537484	none
Trio	21.4606903511268	-3.00893	0.527599050116511	-5.70307	1.17669530687192e-08	1.75650242985477e-07	down
Gm47808	40.7226586716018	0.257649689407022	0.274810240065025	0.937554908237982	0.348473193537134	0.468002090504071	none
Cgref1	51.9406917685526	0.800063613962089	0.242353640068486	3.30122383858564	0.000962640495800223	0.00466757709947928	none
Actr1b	15.3171080012775	-1.11542	0.827144592834626	-1.34851	0.17749281311865	0.289670373566687	none
Safb2	18.6974308139895	-1.71319	0.506517943488684	-3.3823	0.000718828031907466	0.00363786927426034	down
Tnfsf13os	41.1701674507462	0.124173146828472	0.353325576740919	0.351441149474225	0.725257415889199	0.80736820135974	none
Gm24671	16.5574953605588	-7.24725	1.24202152002159	-5.83505	5.37752272517026e-09	8.58085738300875e-08	down
Uhrf1	44.843183988871	0.773450460731101	0.432495201927357	1.78834460425069	0.0737204277275822	0.150158472323251	none
Fads2	24.6744253899244	-0.396929	0.359268578011065	-1.10482	0.269235857667109	0.391327501014385	none
Dym	19.9203029820518	-1.39375	0.467169022110052	-2.9834	0.0028506683580062	0.011464610821661	down
Scaf1	34.3184669705203	-0.258057	0.312976789096036	-0.824525	0.409641037619898	0.529408665131389	none
Rap1b	65.2421195704698	1.1531950155777	0.270261480732691	4.26696032468754	1.98154383168656e-05	0.000161756896690268	up
Gm33979	27.6439482216242	-1.16102	0.412719997756729	-2.8131	0.0049066310820817	0.0175840738294932	down
Urb1	30.569075841417	-0.132817	0.300464009660753	-0.44204	0.658460574709172	0.752120039362343	none
Fmo1	64.8611147224949	1.71134983320535	0.249009991751919	6.87261511542203	6.30354749412948e-12	1.53021198841097e-10	up
Ptdss1	18.9759440683759	-1.38283	0.596718290493065	-2.31738	0.0204828252918212	0.0546700931725467	down
Ilf3	56.5368849888617	1.23700817159331	0.228052363257354	5.42422868995818	5.8205323517103e-08	7.6409967255431e-07	up
Samd8	26.3090587223182	-0.796869	0.40540405117672	-1.96562	0.0493428915213566	0.109250827997645	none
Atxn1l	42.4933867310316	0.0771269274793098	0.315125956133361	0.244749523097582	0.806650380027866	0.866953028556586	none
Tmub2	21.1833505604446	-0.92489	0.421266374625426	-2.1955	0.0281277231118841	0.0699085807050654	none
Gm37986	17.0703821377416	-2.76341	0.674311107592001	-4.09812	4.16522724465687e-05	0.000311823483513038	down
Gm3734	29.5304416405583	-0.380832	0.304557205451999	-1.25045	0.211137017012708	0.329801365814787	none
Rps6ka2	25.4125714359711	-0.940358	0.352451006183085	-2.66805	0.00762921788044205	0.0248621167195391	none
Ctdspl2	37.2553033811147	0.408328619610367	0.33819000827481	1.20739409686688	0.227280407841972	0.348032564374718	none
Gm12905	18.3799623745399	-1.44863	0.459261545570522	-3.15427	0.00160901726514443	0.00709962087671594	down
Rbbp6	27.0450072839498	-1.17217	0.377696637652646	-3.10348	0.00191261762929462	0.00825234319772574	down
Slco1a6	56.662386737142	1.05987557067573	0.267102866908068	3.96804266065973	7.24653638733495e-05	0.000508081017157462	up
Tspan7	53.5020052553387	0.965122474248532	0.239777516434371	4.02507494697775	5.69571725411413e-05	0.000413037125851724	none
Snx30	34.3118861865175	-0.286305	0.320171755252672	-0.894222	0.37120292433204	0.49087095048302	none
Trmt112	34.5197132944249	-0.378699	0.301918955411925	-1.25431	0.209730834226835	0.328158727095412	none
Rnf220	37.2984208023205	0.563411568169331	0.334860036416247	1.68252853998075	0.0924663954761358	0.178519215672832	none
Hspa4	51.0551818581342	1.12938853855293	0.253867134922459	4.44873866362375	8.63760349073149e-06	7.60437767483661e-05	up
Herc1	28.5477491508875	-0.210414	0.311247482545262	-0.676034	0.499019260342611	0.612421449291677	none
Vps13a	12.5510530809611	-2.60864	0.74080179760562	-3.52138	0.000429306843674846	0.00235276674357407	down
Sgta	32.8510311937516	0.109539418421572	0.384364623162342	0.284988294501043	0.775653109869915	0.844922116445028	none
Plekhm1	34.5976051440349	-0.183428	0.288910573820437	-0.634895	0.525496720196002	0.63772786696135	none
Pvt1	32.141313929396	-0.520687	0.319353310361636	-1.63044	0.103008206890826	0.193375447215942	none
Sugp1	33.7163063937391	-0.146811	0.29801170267279	-0.492636	0.622269905012284	0.721127934999366	none
Wdr36	15.6209892828237	-1.88006	0.689366398927889	-2.72722	0.00638698157240787	0.0215637079626575	down
Naa40	20.5850608283193	-1.04975	0.406423947164604	-2.5829	0.00979727625862988	0.0301940394992175	down
Gm48541	34.6228764343704	0.0776678159991925	0.280729644067875	0.276664105983812	0.782038035655772	0.848690675902621	none
Rel	27.2332961144668	0.000371029330038454	0.337107615707624	0.00110062577275101	0.999122	0.999391787830298	none
Pfkm	59.3799975463553	1.17673435723493	0.368396471184451	3.19420637622164	0.00140215840756116	0.00634183313963519	up
Vps13c	50.5648325805531	0.943371736458294	0.258326741139171	3.6518547491375	0.000260353136113931	0.00153966023944692	none
Zbed4	31.3874121858437	-0.0833594	0.312483994051616	-0.266764	0.789651001359462	0.854037304031913	none
Prcp	26.4424683752268	-0.301845	0.329656764898603	-0.915635	0.359858610258472	0.480070837901572	none
Epb41l2	31.5157244519208	0.0834961842458682	0.303351130272305	0.275245996845033	0.78312725077917	0.849190709544373	none
Ppp4r3b	18.7950084220854	-1.91849	0.472304025997314	-4.06197	4.86596325392699e-05	0.000358483501811696	down
Avl9	49.7181338535634	0.890151236833161	0.264630143733714	3.3637560115936	0.000768894857408364	0.00385697664244683	none
Zfp874b	24.2500202648578	-0.491973	0.361845060969548	-1.35962	0.173949436642055	0.285823708144202	none
Hnrnpa1	86.790385594965	1.37514513622346	0.311317469628692	4.41717947233606	9.9997197959281e-06	8.6898973437854e-05	up
Rab1a	26.4287687531267	-0.0513207	0.362869103423939	-0.14143	0.887529938441755	0.924408817517524	none
Smim20	81.6105553895965	2.11789602645852	0.342650540168817	6.18092131246918	6.37285775398462e-10	1.18852994484892e-08	up
Gm44984	38.7682548582394	0.0842931333335735	0.295092782458728	0.285649593430374	0.775146515230323	0.844683387232059	none
Glt8d2	20.0953195496065	-2.52679	0.513644159406011	-4.91934	8.68362528510804e-07	9.30442280910853e-06	down
Lgmn	51.8421222909848	1.17906657074503	0.237725404945375	4.95978362521228	7.05717412167428e-07	7.68401723483476e-06	up
Fam161a	45.074221855864	0.312452525103545	0.314618423470928	0.993115792954882	0.320653528455879	0.442602297667287	none
Rbpj-ps3	31.8212030014266	0.160430603583474	0.298593710576535	0.537287283358075	0.591069188092703	0.696304895566965	none
Gm15549	22.5390524167438	-0.526566	0.409166216234987	-1.28693	0.198120267970547	0.314579125896189	none
Coq9	19.3906347384588	-0.757805	0.592243402542889	-1.27955	0.200703570106004	0.317523340398474	none
Aff1	17.2694140638254	-2.65278	0.53386443651515	-4.96902	6.72931798235374e-07	7.38131412464401e-06	down
Tex13b	50.8960996065874	1.12616632710573	0.247439411362489	4.55128114355212	5.33202425575723e-06	4.8931076145997e-05	up
Lmbrd1	20.0317156902543	-2.53264	0.518981786750711	-4.88002	1.06073904392094e-06	1.11400168527527e-05	down
Flna	39.6287684335518	0.469431249384489	0.324686603009009	1.44579802503112	0.148233860226284	0.253352608752402	none
Atp6v1a	98.9377	2.5110640835018	0.235224634744426	10.6751747589282	1.33007012352751e-26	1.46982674546234e-24	up
Slc10a4	14.1814524088237	-1.43021	1.04734672369883	-1.36555	0.172078885029796	0.28337901796277	none
Btrc	18.7418376805296	-2.93235	0.539265951644409	-5.43767	5.3980791503777e-08	7.14979928969526e-07	down
Cox10	27.5694382057565	-0.800488	0.344398669866042	-2.32431	0.0201090099239908	0.0539055428954482	none
Mob1a	33.4032584259209	-0.322606	0.311865030925593	-1.03444	0.300930620398268	0.421747172710349	none
Synj1	20.5357150074335	-1.10922	0.39616880143975	-2.79986	0.00511254942438031	0.0181724992501737	down
Golim4	11.7367414449613	-2.72903	1.19568033842813	-2.28241	0.0224652819536708	0.0587956689943368	down
Gm49882	19.6493491043687	-2.87956	0.751147681902666	-3.83354	0.000126310026221219	0.000828343165758992	down
Snx14	21.9714404225028	-0.682994	0.60716126891501	-1.1249	0.260632749930555	0.382048085623804	none
Slc35b2	8.21833753941359	-3.70981	2.01560695788895	-1.84054	0.0656884863003528	0.137040730506569	none
Tmem41b	28.974998723778	0.0631880609618815	0.363519827589226	0.17382287337923	0.862004667680743	0.90721855856549	none
Bptf	36.8729911227011	0.0882884954858827	0.306364631374379	0.28818109678592	0.773208117862456	0.843002931034254	none
Got2	48.8105053963952	0.777559559110219	0.247108980898358	3.14662606062889	0.00165166045875646	0.00726181356094588	none
Ppp1r21	27.5995147859744	-1.07191	0.351008679798332	-3.0538	0.00225960784132784	0.00947346345254324	down
Srp68	22.7313089234069	-1.43159	0.911484011469605	-1.57062	0.116270949804927	0.211880250152863	none
Tmcc1	29.7887597915915	-0.553892	0.318888871730097	-1.73694	0.0823972755728974	0.163645232924284	none
Zfp335	21.9554611516206	-1.14333	0.51911616146675	-2.20246	0.0276325520810377	0.0688396418600281	down
Sin3a	31.7290351646479	0.672758119380553	0.380545789879424	1.76787692118133	0.0770814818211777	0.1555071638703	none
Atg2b	49.589266873939	1.04789972593954	0.254496961264629	4.11753335180268	3.82949123420648e-05	0.000288632451155692	up
Chm	27.5957147305237	-0.803073	0.33362533836225	-2.40711	0.0160793150274004	0.0450951698723001	none
Rab7	23.8655247770423	-1.02165	0.365832604354082	-2.79266	0.00522765683339168	0.0185282772591824	down
Gm37663	27.8013337506643	-1.1349	0.361368071005759	-3.14055	0.0016862857083964	0.00737899490837292	down
Pigb	26.4096272149067	-0.34019	0.341313388220754	-0.99671	0.318905504329473	0.440764673148295	none
Wasl	16.5528402690771	-2.31623	0.715449643075137	-3.23745	0.00120603709333152	0.00560980350808411	down
Gm49522	18.3898091449893	-1.62004	0.473241951412448	-3.42329	0.000618686674936063	0.00320781242382816	down
Rpl13	16.8137141540842	-1.5124	1.5082802963858	-1.00273	0.315991613286088	0.438373975036574	none
Gm26461	21.5442357451559	-0.283783	0.497355881267617	-0.570584	0.568281540445579	0.676782455438164	none
Gm2140	32.6930700335865	-0.470416	0.384708501836749	-1.22279	0.221410610160856	0.341028532895981	none
Bcl9l	18.0339450854272	-1.93219	0.476648764424314	-4.0537	5.04128750257329e-05	0.000370662290655935	down
Snx3	16.6640495378608	-1.90026	0.577190277371434	-3.29226	0.000993868091176319	0.00479700087814176	down
Gm56937	35.7839066503636	0.211119851426534	0.284977000526572	0.740831193522399	0.45879579904972	0.575945082428642	none
Lysmd1	16.2565430226037	-3.9571	0.749361883242457	-5.28062	1.28746874689807e-07	1.59672003384143e-06	down
Gmps	25.4487971541928	-0.800252	0.33726445804151	-2.37277	0.0176551806047749	0.0487030391943939	none
Gm2767	40.5726126266631	0.46993228040338	0.290178978771142	1.61945666220711	0.105349043844363	0.196871358057461	none
Hhat	26.4058110836276	-0.304876	0.338149407815753	-0.9016	0.3672691724477	0.486788848077979	none
Lcor	25.0287290119687	-0.720581	0.344930508099913	-2.08906	0.0367021127527954	0.0860216659771121	none
Gm46432	27.3874867353912	-0.290705	0.392083248660986	-0.741436	0.458429200829645	0.57570079453659	none
Gm48017	25.8140666532255	-2.63923	0.587540187775171	-4.49201	7.05553624755555e-06	6.33202307598804e-05	down
Dusp6	24.5110304654485	-0.626117	0.370103474967777	-1.69174	0.0906962756542332	0.175743319796897	none
Fam20b	27.8030668893896	-0.300979	0.327004501740073	-0.920413	0.357357010931647	0.477507906323391	none
Hspa8	62.4723511770477	1.0670718076323	0.285989576810563	3.73115628734649	0.000190602927858822	0.00118192971345621	up
Gm13204	75.3628973674276	1.78122798807955	0.213751873195153	8.33315732608018	7.87144508603951e-17	3.6654200891218e-15	up
Pop4	35.0874524074894	-0.0109713	0.344997937464627	-0.0318011	0.97463070348495	0.98312884585866	none
Atf1	31.9039548542958	-0.274131	0.319825939916254	-0.857124	0.391376120581923	0.510976687848449	none
Gm13537	37.1903448340172	0.74104821501915	0.624008647547725	1.18756081014482	0.235006485435885	0.35647087265714	none
Gm38093	16.7522996647866	-4.7698	0.905753226839004	-5.26611	1.39344800580229e-07	1.71665374957739e-06	down
Cryzl1	34.8747590451818	0.190698649620577	0.294560535839926	0.64740053882917	0.517372747286427	0.629623244725296	none
Nt5c2	17.3160408075173	-4.81904	0.905776828860919	-5.32034	1.03571065877302e-07	1.30860097569205e-06	down
Entpd6	20.259380896001	-1.21199	0.428093996924628	-2.83112	0.00463846568489921	0.0168808105715899	down
Gm13827	47.7597731278396	1.26054785537098	0.36955455227511	3.41099263318663	0.000647268402812313	0.00333108163262005	up
Tgfbrap1	21.2710841596993	-1.1295	0.426452462650462	-2.64859	0.00808293233697805	0.0260200134882546	down
Gpx4	58.4475185373459	1.04126763046007	0.24825059075367	4.19442156128957	2.7356879503826e-05	0.000215250091228828	up
Gm37031	37.7286429465607	0.636544506069822	0.284680640972262	2.2359950571133	0.0253520949403895	0.0645928805707653	none
Zbtb49	17.4048351925755	-2.67958	0.639650459987324	-4.18914	2.80016705986508e-05	0.000219158952550117	down
Alkbh6	27.1637763900769	-0.100422	0.393459919394501	-0.255228	0.798547095193588	0.8609935478103	none
Parvg	20.3816267127349	-1.34929	0.431637431729636	-3.12597	0.00177219801116531	0.00770937372189656	down
LTO1	26.0081604766669	-0.752477	0.337506430750494	-2.22952	0.0257793487219638	0.0652771196776401	none
Zyg11b	23.1877767304244	-1.00457	0.362665663887785	-2.76996	0.00560626180518888	0.0194694007531044	down
Cmtm6	21.5399089729059	-0.785603	0.384677974515219	-2.04224	0.041128155289159	0.0944518801988005	none
Xpot	21.3440948719682	-0.944486	0.377147991581697	-2.50428	0.0122699167959891	0.0360644954178257	none
Bok	10.4721990284683	-4.67823	1.23605410429281	-3.78481	0.000153828268963081	0.000988667103648137	down
Ddx18	39.6331517637339	0.579758283253919	0.280496013747751	2.06690382336518	0.03874321740887	0.0900077758692418	none
Tbk1	40.7978849055942	0.715910788391721	0.286248852387881	2.50100841425079	0.012384023605381	0.0363277776443109	none
Gm47372	32.8105047020562	-0.105085	0.291117702634333	-0.360972	0.71812040133297	0.802132562525514	none
Rsph3b	27.8129532011495	-0.351546	0.318576025823596	-1.10349	0.269813174884516	0.39155169479517	none
Pdcd6	27.1921828826651	-0.54685	0.32211420126111	-1.69769	0.0895665331038586	0.174055278504191	none
Ttll5	34.6514537109894	0.239893652517257	0.287006884667048	0.835846334472267	0.403241356255488	0.522323128361728	none
Adam17	25.4488279504155	-0.337614	0.340224601197045	-0.992326	0.321038652793871	0.44305129269074	none
Kbtbd2	29.8288632266834	-0.0555212	0.309318340436049	-0.179495	0.857548886006361	0.904071187810208	none
Upf1	39.4389202761289	0.255084911136886	0.301187339143926	0.846931055807066	0.39703355115348	0.516359812531243	none
Gm55958	5.17419658951425	-5.56949	3.91386945575285	-1.42301	0.154732232354355	0.261979750366257	none
Gm10125	23.4592242251848	-1.43742	0.383888576255295	-3.74438	0.000180843207909404	0.00113088100621725	down
Cystm1	22.3768032255108	-1.10531	0.401985622020682	-2.74961	0.00596653288815204	0.0204803938358265	down
Map3k5	49.3035557646016	0.722976933775898	0.298981384240127	2.41813360926591	0.0156003474502507	0.0439683945647722	none
Unc5b	29.420763491865	-0.866585	0.402197545794474	-2.15463	0.0311911806936637	0.0757427031341049	none
Gm29155	23.2193278522378	-5.24806	1.0803620349947	-4.85768	1.1876699768592e-06	1.24202097580021e-05	down
Dag1	32.1177187609095	-1.00692	0.411385662660395	-2.44762	0.0143802697471551	0.0411563653683559	down
Stard7	65.9268696135158	1.7069999194899	0.24522445576258	6.96096934615108	3.37939307757846e-12	8.5395994356283e-11	up
Ass1	46.7119270510841	1.09344954925563	0.25306041789344	4.32090312012391	1.55391891936555e-05	0.00013000243705065	up
Gm48924	18.5719755162649	-1.55946	0.48372064865359	-3.22389	0.00126461877128386	0.00583742978964198	down
Fbxo28	23.9126612204942	-2.1714	0.461825053746319	-4.70178	2.57898542371116e-06	2.5124747469944e-05	down
Zfp354a	15.9435277024177	-1.92083	0.551760377237649	-3.48127	0.000499040404220392	0.00267552147201143	down
Glrx	38.988279397942	0.455996982740616	0.283459717420204	1.60868354378777	0.107685555933699	0.199875621993759	none
Tox2	30.0345204327001	-0.305056	0.309689928618676	-0.985036	0.324606521077414	0.446299848897695	none
Mob2	17.2848648108018	-2.27739	0.496350133640349	-4.58827	4.46926976998851e-06	4.15709464535112e-05	down
Cald1	44.279798528133	0.682255084552567	0.261576011602645	2.60824790611521	0.00910070181199965	0.0285394308411882	none
Scamp4	34.7331834160213	0.126595541516446	0.321314327434203	0.393992831030448	0.693586332069782	0.781392757553966	none
Gm43197	61.2440839365982	1.61809152553327	0.270013030546064	5.99264236344779	2.06458559644456e-09	3.57990439252354e-08	up
Gm43478	20.218263939916	-1.00673	0.419509879313828	-2.39977	0.0164053018480088	0.0458704134753238	down
Scarna3b	74.7397711384789	1.46465342909711	0.305112283142207	4.80037517340612	1.58368663062007e-06	1.62180025077608e-05	up
Puf60	18.5325288103563	-0.897083	0.464178779231588	-1.93262	0.05328255223153	0.116235715003609	none
Eml3	22.4733396926402	-0.44778	0.476235861327716	-0.940249	0.347089674327234	0.466651888272896	none
Gm56807	46.9302092836197	0.813378325106392	0.267130341336255	3.04487435248899	0.00232777535907484	0.00967706275047171	none
Cdkn1a	21.2414461041311	-1.67358	0.577945876091191	-2.89575	0.00378258371290589	0.0143474640421902	down
Psmd1	32.4118609295201	0.235249381454938	0.294629427652611	0.798458535962382	0.424604445931893	0.543434972805486	none
Gm49745	22.7583315834411	-2.33786	0.470161339211736	-4.97247	6.61055210198573e-07	7.28341186950928e-06	down
Ube4a	27.0661166550629	-0.354969	0.333202312630189	-1.06533	0.286727982055276	0.407273819699529	none
Leprotl1	22.0609071230341	-0.313723	0.389145405457299	-0.806186	0.420135837761962	0.539207097034073	none
Mrpl42	64.5831549294376	1.26434722299459	0.276212321014377	4.57744686533654	4.70685291979844e-06	4.34532905463686e-05	up
Gm55857	9.1873013064788	-1.49407	2.82136184904086	-0.529556	0.596420087677357	0.700935607803675	none
Gm55728	35.0309743977387	-3.10139	1.77361758161423	-1.74862	0.0803560652558622	0.160668729990387	none
Fbxo10	16.7442278774549	-1.42886	0.481759734906926	-2.96592	0.00301778137577688	0.0120321234820959	down
Gm24056	8.92418979333702	-2.17116	1.83991878868135	-1.18003	0.237988677781828	0.35945903106827	none
Eif4g3	37.160385743541	0.0645793512416099	0.301626063973971	0.21410401472196	0.830465945095192	0.884400173652976	none
Tapbp	22.2062438874079	-0.542753	0.407270337340331	-1.33266	0.18264340926289	0.29597106635641	none
Coro7	50.2447007184973	1.15624463732844	0.274207900090158	4.21667149979368	2.47934743022872e-05	0.000196753358771848	up
Mrpl22	23.0524323593317	-0.674158	0.368396255433104	-1.82998	0.0672528317043917	0.139557165341737	none
Shc1	22.0098626250159	-0.470569	0.404199241413712	-1.1642	0.244342965288191	0.366143556971012	none
Selenow	79.7599731210412	1.41072365625506	0.284064184064845	4.96621445219938	6.8272456120354e-07	7.46820410374703e-06	up
Pgk1	58.0807289353801	0.992635836899823	0.290009750113061	3.4227671190808	0.000619871594409142	0.00320946103846524	none
Ergic2	52.860193756262	1.34234330103184	0.387198244414659	3.46681143418175	0.000526671221010207	0.00278932311899826	up
Smc5	56.6927347456079	1.09892134751942	0.294714031044905	3.72877173042359	0.000192415350746923	0.00119017815950729	up
Gpat4	20.1201679527395	-0.630555	0.409757440195821	-1.53885	0.123840928674922	0.221852948441598	none
Gm18042	26.6043492821461	-0.758065	0.340241097067086	-2.22802	0.0258789725178611	0.0654398608340996	none
Arfgef3	30.8894953413597	-0.189691	0.301712378828845	-0.628714	0.529536145969349	0.641158728496657	none
Iars	47.2498366731521	0.722090133802002	0.259597265612741	2.78157835020957	0.00540952713472427	0.0189820563533168	none
Ctnnbl1	55.7928635667353	1.45585637789079	0.237003661130887	6.1427590229789	8.11002738505982e-10	1.49369758106923e-08	up
Tomm40	13.1840784244693	-3.13423	1.1655779873141	-2.689	0.00716673489428499	0.0236674866892445	down
[truncated: 5,605 more rows]

## Sheet: P3_up_down
gene	baseMean	log2FoldChange	lfcSE	stat	pvalue	padj	group
mt-Nd4l	64053.0816977943	0.302766455100239	0.214346046620484	1.41251242966151	0.157799133455232	0.430812672723777	none
mt-Rnr2	59122.6597236873	0.718042982519736	0.209148799075293	3.43316808747844	0.000596572130362408	0.00966464892036756	none
Rn18s-rs5	50747.6521967762	0.821421266309581	0.209937638452846	3.91269175152735	9.12730110488024e-05	0.00215363611102095	none
Gm44379	37787.624788134	0.65193656318857	0.181911869965761	3.58380441755271	0.000338625686297632	0.00623353356918854	none
Gm15772	16391.7298383837	0.675504967324427	0.219309869538023	3.0801393879235	0.00206903738989281	0.0237298730986313	none
Gm28439	12945.1402323972	0.264527350816777	0.205548655600766	1.28693301371216	0.198117637163427	0.477972508545694	none
Gm42687	17753.2843548859	1.16484277236823	0.261262222437997	4.45851972588449	8.25276033058878e-06	0.000305723506446661	up
Sqstm1	8479.61442886791	0.160864816622076	0.756233214694086	0.212718528486149	0.831546513859797	0.941318276728378	none
Gm37917	12298.4883492715	0.736406729942095	0.145596841245835	5.05784825852573	4.24013609149492e-07	2.53348131466822e-05	none
Rps26	17423.9055001419	1.02872915038842	0.306958528483921	3.3513620079864	0.000804151050408002	0.0120058856892194	up
mt-Cytb	6771.24351983401	-0.325037	0.235707483807506	-1.37898	0.167899916279172	0.444275171325853	none
Rpl26	9411.97505282439	0.690418399714567	0.191948828719103	3.59688779724165	0.000322047316119786	0.00600133948894477	none
Gm42860	6466.30366615843	0.689480976318723	0.158915410985215	4.33866653991709	1.43349834954695e-05	0.00047414237820506	none
Ywhaz	3600.02506073057	0.342331118623306	0.653967053532985	0.523468448102852	0.600648302288626	0.810657477130593	none
mt-Nd5	4792.98359719975	0.23081676911854	0.181741662623263	1.2700267279771	0.204075109600563	0.483564041066772	none
P4hb	3414.35019455455	0.315395109502927	0.522161991302735	0.604017746898911	0.545831843274247	0.776510777038958	none
Gm29084	4382.38890531004	0.374127293308305	0.115881916646634	3.22852179300034	0.00124431777537195	0.0162694428568476	none
Scpep1	4105.02015154367	0.323698733573162	0.187463900702141	1.72672569151051	0.0842169393418317	0.302694288011306	none
Ghitm	4413.06949469738	0.588430783417426	0.173063854881737	3.40007902759088	0.000673663798892202	0.010520612402179	none
Elovl5	4251.66308862919	0.158062203621888	0.163939119496356	0.964151839460143	0.334969805857323	0.612390996168039	none
Gm43535	1868.98605501231	0.812206258689589	0.869372727395415	0.934244005011413	0.350178041140418	0.625776436760578	none
Aldoa	2899.06271097195	0.240383961092647	0.194869329897752	1.23356487764789	0.217365087410381	0.497823163098458	none
Gm4735	3015.32068746808	0.385785536253849	0.205734225824973	1.87516459503463	0.060770083265471	0.248479882402801	none
Gm47652	3603.36649141393	0.793650845900787	0.131075678722042	6.05490548390595	1.40500134474629e-09	2.01681120078361e-07	none
Gm42634	3558.1697026806	0.333028160271803	0.204172671265847	1.63111036460985	0.10286703408426	0.339519333135861	none
Gm48368	3255.49861836671	0.762618203979958	0.116734740493865	6.53291557212172	6.450150869441e-11	1.44815659974813e-08	none
Hsp90b1	3063.89883827595	0.36784050685241	0.205022777365371	1.79414459007587	0.0727900935129543	0.277704326898805	none
Ist1	2665.77082527723	0.131966323303261	0.180874602414362	0.729601179721968	0.465634000903087	0.719474934867774	none
Gm43835	4405.29671205165	0.910931523318438	0.274965465397141	3.31289430111796	0.000923358686278682	0.0132838145759976	none
Gm43520	5445.58885313819	0.691911895557427	0.349798788343136	1.97802827972833	0.0479255164578272	0.21285	none
Rpl4	3476.03267881785	0.84667667237635	0.208615887000102	4.05854359680639	4.93797155917773e-05	0.0013255591044184	none
Eno1b	2077.83062751303	0.349205307258331	0.199190522944212	1.75312209685866	0.0795810513580153	0.293926226077535	none
Jup	1747.36711935906	-0.0160193	0.87955220907189	-0.018213	0.985468932471768	0.995695560803994	none
Cd164	1396.44512909318	-0.00294187	0.368086769427733	-0.00799232	0.993623117000819	0.99830096789996	none
Gm48274	1616.45442585962	0.202444913483035	0.164357305174418	1.23173663177428	0.218047481288671	0.498769308078964	none
Eef1a1	2750.76164897489	0.914075242257251	0.245384799923843	3.72506871876719	0.000195262022655165	0.00404105118953106	none
Gm4202	969.300195878484	0.125214453602736	2.12520571049358	0.0589187451287504	0.953016827533753	0.984646726425544	none
Gm56667	1918.03825001763	0.490110583078742	0.145275258272129	3.37366864053802	0.000741735965031514	0.0112613150920461	none
Sec61a1	1741.02293261541	0.60325217423149	0.122161526006186	4.9381519202776	7.88663946516213e-07	4.39339186446513e-05	none
P4ha1	1638.69323344354	0.161742646876352	0.139789665579982	1.15704294881376	0.247254813605596	0.525992625619036	none
Gm38194	1905.07270474763	0.738153516131458	0.124167956066731	5.94479879925504	2.7679662896591e-09	3.5219042022866e-07	none
Slc38a6	1903.38358113211	0.612952399045662	0.14643660901213	4.18578662248924	2.84180216642309e-05	0.000856454817407806	none
Gm38246	1103.94366778145	-0.300745	0.18504036636673	-1.62529	0.104100356363145	0.341439061126574	none
Gm26782	1885.08502543916	0.581017705549263	0.158777953827305	3.65930969346795	0.000252895568172453	0.00497003518458808	none
mt-Atp8	2146.1024325231	0.367133477515905	0.335127364275396	1.09550432657062	0.273295751081857	0.552030594265397	none
Hmgn2	1626.81756987469	0.220436293023544	0.240682082625464	0.915881608713579	0.359728993912586	0.633673826889765	none
Rps9	2446.20629851689	0.887367694962486	0.255040062098286	3.47932668954776	0.000502675390286328	0.00842606779780861	none
Usp21	693.645306847055	-1.0901	0.972411907569938	-1.12103	0.262274277466292	0.53887690564275	none
Gm42959	1519.63559575014	0.465450310274029	0.104875857861003	4.43810729911658	9.07533780099615e-06	0.000326403775570779	none
Ddr2	1227.37536580265	0.0131623343216608	0.198175602229653	0.0664175315910374	0.94704541282957	0.983155632735325	none
Noct	1790.16974587729	0.738140370855713	0.157739802840387	4.67948074971679	2.87602359681646e-06	0.000133982598934668	none
Eno1	1369.85848150761	0.388334621728597	0.220203552803326	1.76352568696036	0.0778118688595372	0.291021403401174	none
Rab3gap1	1625.56315015287	0.647791605307244	0.154844401083757	4.18350034469018	2.87054654573367e-05	0.00086104774726076	none
Ddit4	438.26309323245	-1.59634	1.28897869651564	-1.23845	0.215548095309012	0.495382919687191	none
mt-Co3	1430.48956116095	0.304927327067184	0.176508773539869	1.72754770741358	0.0840693449588823	0.302694288011306	none
mt-Nd6	1375.0771915286	0.3137049721519	0.233340341749672	1.34440949987312	0.178816003531537	0.457317145379758	none
Slc25a39	844.803027656376	-0.369557	0.635456479962868	-0.581562	0.560861673290606	0.78463446703363	none
Gm42566	1693.14551181439	0.844778798454034	0.19516045709305	4.32863711756555	1.50034910170205e-05	0.000491862234270375	none
Cyb5r1	1285.71103524437	0.458849822259718	0.168239153321595	2.72736644948879	0.00638420951218471	0.0539961281686947	none
Slc7a6	803.012341676287	-0.776009	0.128332749046961	-6.04685	1.47707734182876e-09	2.06484264634138e-07	none
Gm37614	1134.15	0.136372568280375	0.193507602416686	0.704740106214118	0.480971987594362	0.730379474500232	none
Prpf6	1130.03325241181	0.233490862422533	0.213469649020988	1.09378950821987	0.274047306666081	0.552795125262454	none
Psap	1517.39981308552	1.02890499595497	0.199985287842543	5.14490344292263	2.67658443719542e-07	1.70955293923973e-05	up
Skp1	1283.68299575959	0.285874306547677	0.241049291823988	1.18595787767931	0.235638934598815	0.515536700532133	none
Lsm7	1170.02813099964	0.291411136722653	0.163844154780129	1.77858732350698	0.0753074438890247	0.283801043628578	none
Gm38226	727.33624157053	-0.763459	0.183315053935989	-4.16474	3.11710817971459e-05	0.00092010575711177	none
Laptm4b	702.525984182995	-0.933161	0.792023430244717	-1.1782	0.238717441782032	0.518956834999436	none
Gm37758	1357.28688085948	0.955525277546905	0.183421377351925	5.2094542704996	1.89396879622594e-07	1.30885289114377e-05	none
Gm49909	1228.59942167013	0.575509336004152	0.182819046505655	3.14797252805029	0.00164407143763989	0.0202005394385969	none
Aup1	641.608129594101	0.261579846633849	0.816169201468013	0.320497080952522	0.748591542826762	0.898593195514449	none
Gm57315	1163.87451025359	0.437744855512028	0.166782462785825	2.62464559043094	0.00867392006593804	0.0669427851755572	none
Lypla2	920.111080421327	-0.537263	0.551342035680963	-0.974464	0.32982636183791	0.606975537719095	none
Rpn1	701.981968460858	0.150321213255762	0.593528071607181	0.25326723443546	0.800061713976381	0.926103839756771	none
Gm45627	1076.20535643915	0.555620355481587	0.170690565546836	3.25513219609745	0.00113339596127755	0.0153053675580678	none
Pitrm1	798.570861908488	0.0362758339974334	0.240187276458186	0.151031455672252	0.879950902466677	0.959809324663378	none
Mtpn	649.716528775989	0.162693402734007	0.630834454361364	0.257901897414136	0.796482620463129	0.925033068302029	none
Mcoln1	698.313610748792	-0.353217	0.127509789004178	-2.77011	0.00560365645480298	0.0492496923767916	none
Gm44215	968.630258436791	0.390059628075216	0.148696191439109	2.62319851167771	0.00871085019952466	0.0670183687728746	none
Gm10557	602.275713393925	-0.241677	0.25067610941096	-0.964101	0.334995356966895	0.612390996168039	none
Nxf1	761.181165501929	0.0937634129901616	0.152565112162096	0.614579648396551	0.538832358088119	0.772486250207986	none
Lpin1	1159.25124951201	0.40499925034499	0.318124430634273	1.27308440140076	0.202988093501778	0.483283127703656	none
Gm48309	446.340455513734	-1.11146	0.490243180398324	-2.26716	0.0233802074320371	0.135120091157537	down
Plrg1	871.452586002173	0.31695843741928	0.190318719285797	1.66540862931781	0.0958312589720544	0.327066330355571	none
Prkar1a	908.33087009549	0.943395148623037	0.33981400079408	2.77621035748528	0.00549966128567641	0.0485661388147515	none
Gnpat	459.577434216089	-0.487195	0.589265258794312	-0.826784	0.408359399583733	0.674938111798723	none
Ldha	673.56155169536	0.0911207214302511	0.210216843785793	0.43346061043092	0.664680176103724	0.852417252219717	none
Brd2	645.270710930303	-0.23313	0.612352287187768	-0.380712	0.703416789237575	0.874725577620207	none
Sf3b1	840.611368812249	0.441693469672957	0.195441980613857	2.25997233698541	0.0238229677643501	0.136191642103449	none
Ndufa6	1224.98322481359	0.502116981418772	0.390487007268819	1.28587372197279	0.198487136024837	0.478418995006559	none
mt-Nd2	803.20790872421	0.149656983349632	0.240639599882565	0.621913365143005	0.533998836359615	0.769482881412859	none
Polr2a	568.804945939067	-0.524675	0.202060898317455	-2.59662	0.00941463482481568	0.0709593381658793	none
Lss	815.421744440897	0.645130704481117	0.209885681314607	3.07372423140244	0.00211404750129472	0.0241340183930548	none
Gm48216	610.40745306421	-0.504155	0.233652715948312	-2.15771	0.030950191731182	0.161942069587802	none
Prelid1	604.17149688424	0.198896420385722	0.404912853316203	0.491207969213071	0.623279363068013	0.823883637486095	none
Plin3	926.221963110268	0.848119386950506	0.199075071387603	4.26029929834459	2.04153335069425e-05	0.000654793099363363	none
Gm48271	709.653732354528	0.172081320748946	0.165763350952146	1.03811439477127	0.299216800568349	0.579597382472456	none
Mapk6	790.034387545298	0.375442755809038	0.298823391313177	1.2564035036185	0.208969712012022	0.489335207426382	none
Gm37385	714.05006794503	0.18319670220655	0.285425220397883	0.641837823410186	0.520978488379241	0.761027133359975	none
Eef2	984.721868374626	0.909748042265925	0.207374232913789	4.38698689554228	1.14931711312517e-05	0.000391842886424196	none
Gm43590	684.816848768162	-1.15653	1.95797827169961	-0.590677	0.554736658055845	0.781199225185143	none
Ap3d1	577.987976423314	-0.211956	0.106705831996893	-1.98636	0.0469934311890168	0.210377239685454	none
Malat1	889.806015959982	0.690812721383057	0.289072568583748	2.38975536408575	0.0168595986809985	0.107735389691718	none
Gm12982	316.011083653263	-3.9665	0.576090703194401	-6.8852	5.77062823486701e-12	1.52694944971892e-09	down
Atxn2l	730.179942754986	0.61654808005398	0.161057353169251	3.82812748329512	0.000129121875624981	0.00289898174698631	none
Nr1d1	865.861864037278	0.948523376195702	0.135419615760403	7.00432777681126	2.48174489486113e-12	7.35489917041045e-10	none
Gm23297	691.141632070013	0.73243649401742	0.167171513414051	4.38134750986741	1.1794757806805e-05	0.000395417921224518	none
Map1b	841.329065547948	1.0157640200969	0.336982083548196	3.01429681187078	0.00257575679165395	0.0282722697323913	up
Gm35240	259.455374533533	-1.02029	0.981268443870851	-1.03976	0.298449150023595	0.57910017034146	none
Zhx1	437.523351656026	-0.917279	0.170598115078426	-5.37684	7.58031649656554e-08	5.88506305858447e-06	none
Srrm1	608.702506022945	0.349296475248669	0.171967843113097	2.03117320613802	0.0422374273815639	0.196568529817844	none
Nup88	586.119757261868	0.257804827334517	0.196568908930793	1.31152392683465	0.189680815463811	0.470487164972004	none
Gm17132	405.641578920508	-0.787456	0.271206923250411	-2.90353	0.00368986407232522	0.0367943511599698	none
mt-Atp6	617.246459077025	0.239509110286373	0.235183169073135	1.01839392346947	0.308490788795101	0.587559962514886	none
Cnbp	640.722400565308	0.327642980377485	0.189785105005851	1.72638933053984	0.084277393970119	0.302694288011306	none
Gm48850	369.371894606246	-0.938804	0.335591611454508	-2.79746	0.0051506043683441	0.0466513786858941	none
Tmem209	548.111894824435	-0.268898	0.2045460925315	-1.31461	0.188641274193359	0.469480416694188	none
Rps4x	889.200879427026	0.861694126543612	0.233533649784711	3.68980713202568	0.000224424133112878	0.00454305574380687	none
Peg3	591.505654165008	0.316171329721547	0.113742990604152	2.7796994614102	0.00544092277668533	0.048162242356585	none
Wdr77	519.606926415338	0.0457694668461007	0.0854115564467213	0.53586972009638	0.592048592860312	0.806636267837817	none
Plp2	652.764355930935	0.621146000833092	0.141642697623747	4.38530196934737	1.15824988315244e-05	0.000391848099738648	none
Rhox2-ps	576.843369001023	0.205797676572399	0.166610625336651	1.23520139340794	0.216755560824345	0.496734287085546	none
mt-Nd1	709.277348437281	0.413592476657604	0.305735845311859	1.3527771865799	0.176126823031607	0.453570953020916	none
Pdhb	472.135482446579	-0.214633	0.209981607914077	-1.02215	0.306709067210808	0.585370293396413	none
Kat7	301.248303564242	-0.164155	0.891301873044987	-0.184174	0.853876630659589	0.950905149039064	none
Arl5b	521.202897397793	0.619194269560923	0.322042493961373	1.92270983230925	0.0545165013409919	0.232615509386784	none
Dusp11	565.365406348044	0.328211598155643	0.101186726336029	3.2436230525503	0.0011801981990791	0.015725363104973	none
Gm49116	499.081112701764	0.238759636360816	0.20019199935325	1.19265323855181	0.233005206302056	0.512417801570772	none
Usp16	560.819337983869	-0.447766	0.326876028239685	-1.36983	0.170738501048505	0.447471366914882	none
Snrpd3	668.657981469958	0.30175068876834	0.22598419496816	1.33527341950111	0.181786874883943	0.461253067128471	none
Gm49015	578.652384935169	0.322877697537986	0.136707547578032	2.36181325214461	0.0181858005578022	0.112563572541985	none
Wfdc1	380.715681651942	0.0608277211805066	0.510106815993626	0.119245066471072	0.905081203455202	0.970219246457617	none
Hnrnpk	508.704413814973	-0.226217	0.197075082320562	-1.14787	0.251021470541166	0.529261928455353	none
Cs	731.724067163002	0.788400634018182	0.156950656002256	5.02323885799401	5.0807291882051e-07	2.98754940915965e-05	none
Gm37625	468.518942051105	0.170931479279009	0.191398198905957	0.893067334259479	0.371821114864941	0.644988603831882	none
Myh9	396.128308553997	-0.248813	0.447489804346448	-0.556019	0.578198108658884	0.796258324731166	none
Gm49744	457.145766839274	-0.441244	0.207014169493699	-2.13147	0.0330506212685116	0.168528598058088	none
Gm44231	667.990781142857	0.867407839230124	0.154363465750787	5.61925605266286	1.91781454953864e-08	1.82167794840151e-06	none
Surf4	294.083808061724	-0.427733	0.696494474156666	-0.614122	0.539134459404195	0.772620350043652	none
Hnrnpa2b1	720.300627330853	0.590035119298562	0.268933290991006	2.19398318863504	0.0282366181543126	0.151906717018348	none
Tcf20	521.889100217167	0.11339236899626	0.163613357433768	0.693050804499032	0.488277669191238	0.736192358778567	none
Qdpr	279.109736288182	-0.0167925	1.15228269303211	-0.0145732	0.988372667486755	0.996984764249063	none
Tubb5	613.001252724862	0.88700318609383	0.170723809802117	5.19554470534568	2.04121274129469e-07	1.37484956365931e-05	none
Prune2	446.821832418353	-0.193414	0.237061651471477	-0.815879	0.414569395499712	0.680297818661654	none
Tmem181b-ps	255.913495329808	-1.02154	0.710443964168222	-1.43788	0.15046678210997	0.419368544176039	none
Hsph1	308.659511133073	0.00330247838129229	1.00566820862852	0.00328386475077704	0.997379859724755	0.998997888427837	none
Gm13394	698.519316304098	0.90698206458196	0.227536726084372	3.98609086185781	6.71707977792415e-05	0.00168131229981892	none
Mier3	372.13255402075	-0.797873	0.153764009721128	-5.18895	2.11486939944775e-07	1.41162769193769e-05	none
Fbxo38	378.439115574562	-0.451914	0.188487589957076	-2.39758	0.0165037852952691	0.106235052348087	none
Idh3b	561.688156022657	0.563876481461479	0.109459954616742	5.15144084826101	2.58492757528538e-07	1.66536768741647e-05	none
Septin2	461.678038533942	0.113868990451836	0.110982500273478	1.02600851639894	0.304887569778131	0.583980859293241	none
Paf1	241.959891040494	-0.310098	1.03528344749795	-0.29953	0.764536058133875	0.906803827819452	none
Gm48161	529.270013503242	0.50859241392479	0.134248902037063	3.78842885273193	0.000151602993965572	0.00328428825231264	none
Dnm1l	444.597583057737	0.0206153240479058	0.210864684297472	0.0977656553376349	0.922118379766318	0.976409920759073	none
Gm42857	505.893347838937	0.318030760821529	0.185640634643412	1.71315273421909	0.0866844445648717	0.307147321750901	none
Hspb8	409.214446002268	0.0122362750134986	0.174031754140428	0.070310588282786	0.943946455134765	0.982951410554248	none
Rrp1	612.561697330447	1.11827084663378	0.371772321925733	3.00794540282419	0.00263020386013892	0.0286155365635378	up
Atf7ip	295.995337309513	-0.967192	0.137206334877154	-7.04918	1.79978173404083e-12	5.79764472500368e-10	none
Naa10	711.811774400037	0.77102368168315	0.256777198751416	3.00269527603023	0.0026760023082817	0.0290711159854239	none
Clcn7	343.018764503419	-0.345399	0.241953221345358	-1.42754	0.153423506592544	0.424222651079308	none
Gm45322	516.01003829974	0.517249325039119	0.162483983876497	3.18338652646698	0.0014556315561041	0.0182483488987738	none
Gm48269	311.762080239804	-0.905359	0.182846283233202	-4.95148	7.36521417572888e-07	4.13400544151328e-05	none
Otub1	522.304388638801	0.571352700155056	0.217944268642061	2.62155414186831	0.00875298580019901	0.0671334076539074	none
Gm43940	345.124	0.684828492477438	0.35691008976361	1.9187703349351	0.0550134057025373	0.23384642733798	none
Dazap2	595.840212154183	0.655150392444862	0.21459027089676	3.05302933682421	0.00226543789751306	0.0253161830809567	none
Gm48415	355.621014951883	-0.600589	0.198922771066538	-3.01921	0.00253436099053057	0.0278591699982805	none
mt-Co1	728.828418906047	0.922322052536598	0.312192357682805	2.95433898312687	0.00313339617135291	0.0326976510331743	none
Gprasp1	425.274520217469	0.233996719022065	0.188159276076833	1.24360979644987	0.213643208918228	0.494960142237383	none
Mif	554.136227167101	0.371012131072079	0.299177034948217	1.24010899144146	0.214935083711618	0.49502756728815	none
Mroh1	375.218220195839	0.211871932144407	0.266377028288277	0.795383646652576	0.426390369692849	0.68758510157999	none
Gbf1	293.053	-0.667064	0.202041502748537	-3.30162	0.000961289554512639	0.0135402933638482	none
Vkorc1	443.188480527189	0.216141176803595	0.328362462795936	0.658239601942316	0.510384181322649	0.753542525031151	none
Gm12976	406.517560388741	0.346264129368272	0.108385211971251	3.19475436796783	0.00139949896492964	0.0176943478347503	none
Washc5	216.945923348912	-1.77983	0.654325580343105	-2.72009	0.00652637998479145	0.0545648386669703	down
Gm45899	386.213705805823	0.0365104231135349	0.165225199575792	0.220973696550367	0.825112913845553	0.938048423919242	none
Atn1	289.651301996603	-0.912513	0.167612962673112	-5.44417	5.20487920720736e-08	4.23768681826366e-06	none
Uspl1	367.729009857387	-0.167857	0.214874432153927	-0.781188	0.434691922924618	0.694850584023408	none
Neat1	367.71	0.0348954583515424	0.157468735450569	0.221602454936183	0.824623371246385	0.937906009440372	none
Rnps1-ps	383.000917727251	0.135228130843383	0.183573407380622	0.736643355772115	0.461339261915719	0.716424772905797	none
Capza1	340.308635628706	-0.0477075	0.16143514949178	-0.295521	0.767595929947514	0.908340240373923	none
Gm16001	449.890795762061	0.613289382613422	0.145430987137088	4.21704751295758	2.47521836503049e-05	0.000757805490351691	none
Anapc2	318.834773927218	-0.0806688	0.368884212901256	-0.218683	0.826896764633107	0.938653125633466	none
Erlin2	263.214412949042	-0.653698	0.175254159020947	-3.73	0.000191481989717716	0.00397392174178868	none
Rcc2	429.309545260493	0.158129826327964	0.207045442599606	0.76374454005135	0.445019492592479	0.703767218915192	none
Polr2d	415.208716101513	0.204157838993393	0.228638384823204	0.892928976695051	0.371895208317963	0.644988603831882	none
Gm30948	356.782139022069	0.417795222105644	0.191993632417722	2.17608895068272	0.0295486099656517	0.157274174738156	none
Atp5mk	573.791632667895	0.758731225512368	0.286398061397604	2.64921913859965	0.0080677999674333	0.0635897127220354	none
Paics	429.239933875214	0.630012592657136	0.194567583172808	3.23801417678906	0.00120364828213227	0.015839840359357	none
Atp6v0d1	280.910857078574	0.0724781993063658	0.468275330878443	0.154776889848977	0.876997210863935	0.959809324663378	none
Acly	369.521751669685	0.442810917072775	0.236394466186785	1.87318647604421	0.0610426391721825	0.249319136508655	none
Rnf44	249.704676721948	0.0221944049276797	0.844076632137117	0.0262943008758407	0.979022600583512	0.992430445473636	none
Usp9x	244.489294154215	0.0129091183020228	0.390010381221168	0.0330994222810244	0.973595303451778	0.991537292306704	none
Adi1	222.812847871636	-0.212204	0.517897184297153	-0.409742	0.681995092718708	0.861387937598518	none
Rhog	348.532794871812	-0.114231	0.343948742900323	-0.332117	0.739801178819048	0.893137841595295	none
Slc25a12	280.905056630285	-0.251337	0.179676548667209	-1.39883	0.161864700260524	0.436092932447354	none
Ccni	473.503799453573	0.285390935433003	0.26932837464326	1.05963931877218	0.289308718748155	0.570246911113942	none
Gm36816	424.939050093713	0.477743256045789	0.17070461446161	2.79865460903068	0.00513159957620267	0.0465361337332749	none
Eprs	337.278280473078	0.187762107498128	0.181473734651941	1.03465169688742	0.300831601676077	0.580347336485879	none
Utp15	274.923969283163	-0.451898	0.19029021710924	-2.37478	0.0175592938097289	0.109879060672535	none
Gm38279	408.863177489398	0.631032187898514	0.201742199260955	3.12791369485503	0.00176051868546111	0.0211683472114638	none
Atf7	316.281152011248	0.244959525216057	0.233008195166614	1.05129145797167	0.293124749071186	0.573852471440989	none
Gm42890	325.048008270734	0.269958780092031	0.116228717140818	2.32265129249392	0.0201978928580848	0.120682409827056	none
Casp3	324.880451695075	0.140341216413938	0.215590414311738	0.650962227898536	0.515070870009626	0.756465428376923	none
Yme1l1	403.117497740713	0.810053468298136	0.159827859516529	5.06828703549248	4.01411765519012e-07	2.43775391043472e-05	none
Gas8	405.910642497439	0.819443436640756	0.15243261784701	5.37577487164327	7.62540226243904e-08	5.88506305858447e-06	none
Snd1	212.421239943584	0.0649939026021738	0.612458949620805	0.106119606289391	0.915487455411157	0.975247527985803	none
Asb7	136.331381054992	-0.797858	1.26323028205212	-0.631601	0.527647350090098	0.765486433682697	none
mt-Co2	330.489080069776	-0.106369	0.349218599432562	-0.304591	0.760678014879435	0.904446488642975	none
Ankrd10	242.833453715615	0.0200323657221078	0.776726188077239	0.0257907690375385	0.979424224642375	0.992518129375456	none
Tpp1	307.139699551037	0.175996079111943	0.215568741898448	0.816426711785761	0.41425612421805	0.680106981606107	none
Gm55307	393.125814182505	0.319614044192202	0.265858095421363	1.20219790067194	0.229286862500047	0.511056179645958	none
Hbp1	297.078640995219	-0.0284685	0.195198448081432	-0.145844	0.884044754983218	0.961663131650369	none
Ndufv3	412.544034666481	0.670884117530235	0.21530243000661	3.11600810780277	0.00183317232154697	0.0218711332211618	none
Ppp2r1a	373.725035418359	0.759893203492645	0.128112052983333	5.93147315804473	3.00228650096099e-09	3.70732344760333e-07	none
Lars2	300.199458572953	0.0325932933629636	0.162680176691363	0.200351966821376	0.841205322707732	0.946143235426948	none
Psmd2	331.436721507344	0.365005178928109	0.407819918836394	0.89501557444657	0.37077876249665	0.644254186523846	none
Gm7392	650.070561919571	0.936294523994621	0.399994028116962	2.34077125701696	0.019243953377673	0.117059483230853	none
Sec24c	355.346101728608	0.721244999598927	0.227438075422914	3.17117087039096	0.00151825808202422	0.0188421677214697	none
Slc7a1	249.389994501015	-0.160102	0.257543714635851	-0.621648	0.534173271327081	0.769482881412859	none
Unk	249.893941790203	0.356537017518019	0.521380233426925	0.683833016020909	0.494080615660501	0.740271644373842	none
Baiap2l1	368.429113666781	0.676910387331265	0.174837567263208	3.8716529743989	0.000108099781375169	0.00249505071716084	none
Ap1m1	240.56575925179	-0.222685	0.254594216597149	-0.874667	0.381755214534886	0.652021324915675	none
Myl12b	352.750269975345	0.448511267372862	0.201374723644521	2.2272470906756	0.0259307644820809	0.1446694533492	none
Ptar1	211.222734604078	-0.260238	0.192818877536196	-1.34965	0.177127816911672	0.454883880588763	none
Soat1	230.713374068641	-0.102752	0.221356618347003	-0.46419	0.642511537856995	0.837355845907207	none
Sec13	276.403039560845	0.0440554744600007	0.205449050190563	0.214435035932935	0.830207822310059	0.94023383605858	none
Gm49701	438.839750182251	0.991056492817353	0.16526530629808	5.99676069355924	2.0129235327737e-09	2.76180563968895e-07	none
Gapdh	382.820845366188	0.825672668169581	0.207018951392522	3.98839170334723	6.65227587728104e-05	0.00167073599914492	none
Prps1	324.856847750812	0.529072835180267	0.196557984752613	2.69168833739395	0.00710913456462388	0.0578808549332948	none
Zbtb17	228.365771645794	-0.392951	0.263240172783938	-1.49275	0.135502962438144	0.392778344563462	none
Rab1b	415.436010714464	0.471851524705854	0.283748252989038	1.66292310079556	0.0963278295828807	0.328012549606612	none
Ypel5	277.665116083825	0.239755769805546	0.174382512906395	1.37488424618724	0.169167334080122	0.445604772851295	none
Zfp180	251.324922717533	-0.212989	0.136778969848076	-1.55718	0.119428566915965	0.367627558430666	none
Mrps6	219.415622713364	0.0376455812505514	0.296641844157051	0.126905836085016	0.899014927464304	0.968152803984646	none
mt-Nd4	263.052281572068	-0.192339	0.203419995662098	-0.945527	0.34439010992058	0.620443431168917	none
Kif24	305.748668090593	0.425840644143471	0.19048373500171	2.23557483340847	0.025379634643586	0.142776244301416	none
Tmem242	359.761207774084	0.465765497358692	0.247886964117457	1.87894308608336	0.0602522648644062	0.247044289087098	none
Gm43305	289.290024063644	0.315892104530776	0.174919891703433	1.80592442320028	0.0709301455715334	0.273851718884571	none
Ccnk	286.305932293167	0.315511294524415	0.191081989219704	1.65118280280013	0.0987012535588963	0.332247881698257	none
Vamp3	252.745717461349	0.100768739431077	0.131004226977216	0.769202198709224	0.441773285381167	0.700877574173247	none
Rbck1	171.732023137289	0.0589328194856739	0.828436965852359	0.0711373609759668	0.943288433718133	0.982756111018741	none
Stam	214.645936337705	-0.54709	0.220014302742856	-2.48661	0.0128965757237138	0.0890761886088118	none
Leng8	218.543362042351	0.13971105601462	0.592506396258025	0.235796705144392	0.813590424992897	0.932677001202596	none
Cops7b	238.535330829106	-0.324688	0.300883344138818	-1.07912	0.280536343351485	0.560694299404141	none
Xist	326.250093536297	0.592876780517271	0.157220455136735	3.77099010431973	0.000162601121677597	0.00348182575291709	none
Fto	262.732036598045	0.157138401305411	0.234909772819447	0.668930881075724	0.503539570027587	0.747939990844906	none
Rpl27	318.948104611775	0.997433630147651	0.34513652306458	2.88996835597436	0.00385280607185128	0.0377585187650081	none
Snrnp27	190.793379140879	-1.18823	0.321965229072065	-3.69055	0.000223771999518014	0.00454226505323005	down
Srebf1	133.158521409526	-1.07373	1.08294035618071	-0.991495	0.321443846011405	0.599742496876982	none
Npm1	404.911302069961	0.87977352448101	0.249263344833306	3.52949417841342	0.000416354864693087	0.00722429319089246	none
Thrap3	200.017625261996	-0.624311	0.129451040870772	-4.82275	1.41589216495817e-06	7.28496184039936e-05	none
Zfp868	284.100518993227	0.299436868560556	0.191118578887397	1.56675960183325	0.117170893430887	0.364294783975804	none
Gnb1	385.818576993765	0.49999700800067	0.268148414120723	1.86462787646981	0.0622335826297162	0.252168776607022	none
Ctxn1	177.142719048707	0.19788009772674	0.999416885911364	0.197995551722437	NA	NA	none
Prr14l	193.411736959659	-0.8853	0.177346000489555	-4.99194	5.97768235045552e-07	3.40681911804038e-05	none
Smim1	234.848218406231	-0.409635	0.200467060746184	-2.04341	0.0410123225308641	0.1937216558887	none
Ranbp3	225.370357770887	-0.456838	0.328272206543056	-1.39164	0.164030689007685	0.43872529006479	none
Nfkbia	192.883162911792	0.238459218555194	0.564133866082045	0.42269970461322	0.672514371139611	0.857218030842889	none
Slc25a1	154.470171214048	-0.748764	0.33667160562042	-2.22402	0.0261471148714782	0.145181013555869	none
Rab31	136.714281499053	-1.10738	0.71478132723819	-1.54926	0.121319265094517	0.369791819007873	none
Tmed4	219.074973536595	-0.0264561	0.15893312722694	-0.166461	0.867794520174485	0.957481697687679	none
Ephx1	281.089872132894	0.307903133780775	0.235538148447654	1.3072325472967	0.19113374481924	0.47187687095703	none
Ubc	286.267567927897	0.587562263296512	0.215549736709757	2.7258778983696	0.00641307173365344	0.0541166839118888	none
Gtf3c5	169.798644243831	-0.647794	0.286418470294348	-2.2617	0.0237156628394317	0.135892765643735	none
Akna	146.851111159077	-1.17012	0.347047495071126	-3.37165	0.000747194739548208	0.0112978894394136	down
Gm56626	294.952675912424	0.44976934669281	0.143710427096211	3.12969180998744	0.00174989787166694	0.0211203351025207	none
Fbln2	293.684464284997	0.556041645266757	0.148791728352473	3.73704675269011	0.000186194312959045	0.00388595398510864	none
Gcn1	214.049483544496	-0.0902514	0.244243413641456	-0.369514	0.711744599772199	0.878677328829671	none
Gm13156	370.438790117415	1.20071003869885	0.146777077048859	8.1805010894116	2.82665935293108e-16	2.32696879398515e-13	up
Gm45665	174.030070429554	-0.501123	0.272372384702956	-1.83984	0.0657911810415457	0.261608248296259	none
Wdr6	205.26098478279	-0.102806	0.133121936754058	-0.772267	0.439956566625108	0.699193093548998	none
Pld3	249.016473775591	0.317260298477363	0.263321977666589	1.20483789955075	0.22826588591853	0.51085239532714	none
Myc	144.03642855852	-0.819169	0.427073938465038	-1.9181	0.0550986777651075	0.2339404604938	none
Sbno2	236.306524954878	0.219349349068836	0.159685745176096	1.37363137095891	0.169556152642757	0.446266975108416	none
Gm13008	215.351062642334	-0.408543	0.164916140125781	-2.47728	0.0132389642464603	0.0907377299741206	none
Snhg4	299.061844877821	0.631020165313693	0.161977454880617	3.89572836404163	9.79040662318657e-05	0.00228104159343362	none
Dph1	218.891103375269	-0.0127721	0.175593141551224	-0.0727367	0.942015661481506	0.982736496299075	none
Zfp867	196.550070874571	-0.500342	0.209786303906139	-2.38501	0.0170788588852286	0.108522526141217	none
Mdm4	276.485560967992	0.387540079573856	0.189111365148892	2.04926911330124	0.0404358071386822	0.191553001976021	none
Pcbp2	186.061738198303	-0.53536	0.231360168755692	-2.31397	0.020669494008095	0.122910495667811	none
Hmga1b	249.561811893803	0.217608611172996	0.345294458118014	0.630211710778809	0.528556078314725	0.766274121212877	none
Gm47578	196.409217644177	-0.445815	0.186042281198975	-2.39631	0.0165610490238845	0.106418744334744	none
Mapt	212.179800326821	-0.0819134	0.1860090340565	-0.440373	0.659666903409701	0.849256661574713	none
Ipo4	198.752141285701	0.159342344122769	0.416142380373411	0.382903428340533	0.701791369295729	0.874148978817406	none
Cdc123	176.113278022429	-0.891121	0.190585585047866	-4.6757	2.92951703783557e-06	0.000134812371014433	none
Pef1	241.188425519622	0.0725091400403493	0.186478333204112	0.388834127774961	0.697398853234418	0.871762090732627	none
Tor1aip2	289.974780578057	0.779166112170566	0.224530646333868	3.47019939100865	0.000520072133806786	0.00863949425868718	none
Sf3b3	212.644109777891	-0.087816	0.238641807597205	-0.367982	0.712886325372296	0.878977331450049	none
Gm10175	333.722388367366	0.784123945058599	0.250548747988516	3.12962627573992	0.00175028826467103	0.0211203351025207	none
Gm21811	171.297443443447	-0.315249	0.22414487457187	-1.40645	0.159590437255382	0.433219556322092	none
Gdap2	229.579674137459	0.405260196593316	0.160875530491979	2.51909159431504	0.0117658045472775	0.083820044125749	none
Gm28438	276.393656639706	0.315856293563215	0.399950834706253	0.789737803135723	0.429680909136122	0.690163817362771	none
Gm43238	137.203632300267	-1.27873	0.273659821811979	-4.67271	2.97246653784607e-06	0.000135944472709269	down
Lta4h	219.953714886641	-0.00210936	0.267240489643806	-0.00789311	0.993702271310372	0.99830096789996	none
Zfp773	204.244328823845	0.0502118179397366	0.190058788554437	0.264190981756967	0.791632759794274	0.922347400112562	none
Gm23303	262.353491609978	-0.415365	0.498566389108299	-0.833119	0.404777691721991	0.672119658890235	none
Tm9sf2	168.327030760406	-0.865358	0.537915911371709	-1.60872	0.107676624172894	0.348338508697463	none
Hacd3	148.738297981298	-0.299903	0.347787651322645	-0.862317	0.388512966896473	0.658543255945085	none
Srsf10	132.738030653528	-0.323337	0.551884048807972	-0.585878	0.557957341233084	0.783306367642266	none
Tmem43	233.495030730587	0.272671844397994	0.230339740780552	1.18378115506248	0.23649970386025	0.516605924153355	none
Atp5po	448.430840570607	0.939620131993955	0.347710578392274	2.70230528026649	0.00688605051432939	0.0568137508470673	none
Washc4	142.315324562668	-0.815685	0.198556225381175	-4.10808	3.98959942481623e-05	0.00111123842625802	none
Pcbp1	167.856204035851	-0.0436453	0.620201097759585	-0.0703727	0.943896987547375	0.982951410554248	none
Creld2	161.092976828231	-0.413001	0.515683390487938	-0.800881	0.423200295261845	0.685836352798018	none
Tmem181c-ps	126.817703693304	-0.721474	0.47332412396126	-1.52427	0.127440953586398	0.379810951376356	none
Sdr39u1	222.202298443297	-0.0112488	0.227086662853161	-0.0495352	0.960492758231162	0.98649914779744	none
Gm47739	200.177092651658	-0.0908381	0.181248497756606	-0.50118	0.616244724005975	0.819116820983184	none
Kantr	293.619625282415	0.987592668500066	0.180892581993542	5.45955316473576	4.7733438830324e-08	3.97367469993113e-06	none
Cmtr2	201.392244767875	-0.531235	0.251120118134655	-2.11546	0.0343906392335311	0.171814056696718	none
Cfl1	308.416700876189	0.903858298389154	0.195699896319005	4.6185936497166	3.86349605253554e-06	0.000166422338681603	none
Rcn3	236.68668582825	0.415018342193024	0.317575341801351	1.30683427699064	0.191269001108484	0.47187687095703	none
Hnrnpr	234.226755834212	0.499807499462033	0.209782905614666	2.3824986978686	0.017195592796133	0.108722345892859	none
Eml5	240.428330255308	0.316611180133722	0.131505949116208	2.40758066278768	0.0160586142877505	0.103887670549109	none
Per1	296.963344898327	1.15423767917873	0.148083300844041	7.79451614462833	6.46557472852514e-15	3.68488024335713e-12	up
Atp1b3	153.151606045258	-0.750251	0.204970385867004	-3.66029	0.000251929203821088	0.00496421135933627	none
Gm23849	347.478366025671	0.887335555540692	0.249792732447342	3.55228731775753	0.00038189760841069	0.00676908942754737	none
Setd5	225.133614640619	0.284934033191654	0.150614402436176	1.8918113313393	0.0585161229995222	0.242475366500817	none
Gm17195	166.017540102458	-0.351176	0.224405618153959	-1.56492	0.117602413881998	0.364776319433616	none
Gm47585	177.266419914859	-0.13219	0.15380609521933	-0.859458	0.390087622737741	0.660305962271858	none
Sucla2	136.71740556898	-0.44308	0.478557868072183	-0.925864	0.354516530121081	0.630487991278706	none
Uck2	179.793062611975	-0.675373	0.20337486484196	-3.32083	0.00089750535396256	0.0130129494471793	none
Vta1	222.389409245302	0.381767823711005	0.170037454854605	2.24519841253474	0.0247553979755312	0.140142692884974	none
Eloa	149.904087880368	-0.517116	0.207996303618133	-2.48618	0.0129123804246003	0.0890761886088118	none
Gak	123.631639281214	-0.269037	1.06432258252287	-0.252778	0.800439695113106	0.926199859611589	none
Calcoco1	194.123391886092	0.11440212887149	0.197911580749421	0.578046663253814	0.563232615369935	0.786614598920989	none
Emp1	201.887282812133	-0.773096	0.662158803996653	-1.16754	0.242993140529428	0.523319597535836	none
Phc3	150.823203203243	-0.494768	0.153501361675507	-3.22322	0.00126760188811732	0.0164766006825636	none
Hadha	208.041963347473	0.217569510326693	0.234122549074055	0.929297546038051	0.352734906618364	0.628526436540514	none
Uqcrc2	255.368880975289	0.460863681569583	0.225637960069366	2.04249179272807	0.0411027727165658	0.1937216558887	none
Ndel1	107.482612671657	-0.757135	0.803793322067148	-0.941953	0.346216841747155	0.621622285816299	none
Hif1a	160.369412295933	-0.57938	0.175182987784208	-3.30729	0.000942049608739529	0.013345402583463	none
Zswim8	147.226745405756	-0.498937	0.486891854717666	-1.02474	0.305486201916583	0.584118611359003	none
Cab39	212.342067338773	-0.262	0.245632074449362	-1.06663	0.286137061235443	0.568666707804024	none
Pcyox1	160.456941767018	-0.0660419	0.431640299894707	-0.153002	0.878396488920844	0.959809324663378	none
Unkl	149.662370883582	-0.16728	0.311755627810994	-0.536575	0.591561130125949	0.806443751875023	none
Cox6a1	167.183598471846	0.155949345277795	0.644625882528936	0.241922252122408	0.808840407490116	0.930543257623334	none
Trp53bp1	180.706936184268	0.126161446035182	0.157629641362795	0.80036625690731	0.423498625192459	0.685836352798018	none
Gm57414	187.414269114572	0.0172328577702901	0.207788911930716	0.082934443470382	0.933903666439835	0.97985876768788	none
Gm47673	192.904206832556	0.176886615270087	0.175972215558654	1.00519627322149	0.314802349354466	0.594689088823875	none
Rbbp4	160.560062239165	-0.469811	0.253998393738321	-1.84966	0.0643624273952128	0.257623568109742	none
Col6a5	201.49976088926	0.311003882602885	0.23774605644033	1.30813476891862	0.190827602347641	0.47187687095703	none
Foxo3	150.181650574093	-0.786878	0.178032840640453	-4.41985	9.87699490813459e-06	0.000350137106575929	none
Gm56829	148.979860725024	-0.193193	0.691012199282785	-0.27958	0.779799862086954	0.916196824960711	none
Akt2	129.771769308703	-0.584408	0.810439815664998	-0.7211	0.470848221746054	0.722708612992856	none
Zbtb46	140.377633323347	-0.481808	0.173649290414728	-2.7746	0.00552691592535194	0.0487487143939672	none
Ehmt1	135.221465642086	-0.487257	0.350975090686189	-1.38829	0.165047327711373	0.439998499127311	none
Supt5	213.146652534862	0.0903608734161193	0.264633701285864	0.341456409282162	0.73276001538797	0.889711398559401	none
Sirt5	234.350491342117	0.768007064182187	0.129705042231276	5.9211812507085	3.19637338154483e-09	3.88228366948617e-07	none
Zmynd11	235.522530446733	0.311454524846044	0.220958112481363	1.40956365597264	0.158668564904548	0.432037999771333	none
Nktr	187.648437092088	-0.11283	0.168228702447238	-0.670694	0.502415603215881	0.747319254010532	none
Mfn2	142.551904879381	-0.477025	0.19396405098591	-2.45935	0.0139190432616145	0.0939904288773779	none
Inpp4a	126.389824868816	-0.28005	0.31633411205613	-0.885298	0.375995769329058	0.648890237841064	none
Add1	149.295	-0.622116	0.153617264863368	-4.04978	5.12661035775693e-05	0.0013565377193079	none
Urgcp	129.487924428964	-0.851971	0.416603917763744	-2.04504	0.0408511020786953	0.193273189847416	none
Acaca	145.701797225839	-0.725944	0.17496354286362	-4.14911	3.33763529944853e-05	0.000965958591156803	none
Ap2b1	210.682998806434	0.494805407074021	0.17517283083432	2.82466981162171	0.00473293614413905	0.0439427617693311	none
Col4a2	109.387953799334	-1.30966	0.832787025183584	-1.57262	0.115806627212422	0.362176055564377	none
Palm	175.64522777348	-0.271688	0.350525725342554	-0.775088	0.438287484485746	0.698187910676175	none
Rasa4	128.293594458584	-0.0745497	0.440603011451221	-0.169199	0.865639900428054	0.956397794391204	none
Creb3l2	114.145875456938	-0.732666	0.473834939347876	-1.54625	0.122044783300552	0.371194498962968	none
Tnfrsf22	146.063033793061	-1.09763	0.265997903878925	-4.12647	3.68368025016736e-05	0.00103773334499962	down
Or6c208	159.774863037141	-0.306385	0.156387077251803	-1.95914	0.0500961289133036	0.220143664957691	none
Nop16	168.754514415907	-0.0797642	0.184771453279975	-0.431691	0.66596586353615	0.852919806903947	none
Morn4	201.000579534351	0.189519390101867	0.178824523272503	1.05980648869432	0.289232644248095	0.570246911113942	none
Gm49051	112.30790155531	-0.708526	0.45760986152488	-1.54832	0.121545320413785	0.370283420619133	none
Gtpbp1	131.896364562172	-0.872002	0.350003232351646	-2.49141	0.0127236370517591	0.0881846837385249	none
Setdb1	151.022386381944	0.00456014298125523	0.165099359476826	0.0276205976552884	0.977964753378429	0.992136701614125	none
Bag3	93.4176189958291	-0.258697	0.901206742886161	-0.287057	0.774068906454057	0.912938001897183	none
Mybbp1a	152.041111581691	-0.144966	0.22401239793877	-0.647136	0.517544118780635	0.758102881780491	none
Sgpl1	154.420778100103	-0.682253	0.515465899261059	-1.32357	0.185647413476397	0.465626840367849	none
Ssna1	153.382905915445	0.033167976596583	0.175981624260549	0.18847409061003	0.850505024237342	0.949944257176033	none
Abca2	217.571161640563	0.300044808349355	0.191515696063874	1.56668520918142	0.117188289708813	0.364294783975804	none
Gm37404	125.863540164223	-0.955249	0.278728163511395	-3.42717	0.000609906518268335	0.00979431688827928	none
Med27	166.692768703673	-0.0902303	0.214286566614569	-0.421073	0.673701880033061	0.857803914237138	none
Nnat	91.3391385722622	-0.722771	1.18104333305429	-0.611977	0.540553204253905	0.773008818822077	none
Gm10576	140.00192664172	-0.355204	0.203710484988107	-1.74367	0.0812161968532873	0.29729782731522	none
Gm24507	137.845658819277	-0.504816	0.552719941436264	-0.913331	0.361068666240193	0.635139111021534	none
Actl6a	144.710133848868	-0.103236	0.347315086964406	-0.29724	0.766283482197834	0.907727535726919	none
Slc9a1	150.952099505429	-0.40806	0.173305380814377	-2.35457	0.0185441721996774	0.114116962738163	none
Usp4	107.421212799057	-0.97408	0.320097338373257	-3.04307	0.00234174195518338	0.0260901746555694	none
Tmem108	88.4571773524553	-1.90237	0.425410253788677	-4.47184	7.75493755012089e-06	0.000290667361650745	down
Usp10	163.566154883939	-0.00302079	0.150920072690624	-0.0200158	0.98403076480193	0.995043528922819	none
Ipo8	91.3017814108808	-1.86468	0.795240969606376	-2.34479	0.0190376452812861	0.115994994974547	down
Nfe2l1	129.784451767067	-0.609663	0.170508214990993	-3.57556	0.000349475150724055	0.00634622890126109	none
Nrdc	52.3732590730273	-3.21304	1.10893308848242	-2.89742	0.00376249669773146	0.0371684507113232	down
Alkbh3	158.965937896249	-0.150989	0.185140648530507	-0.815537	0.414764965966284	0.680344617775188	none
Nup188	174.735047770429	0.294092538314323	0.133296614660904	2.2063016308589	0.0273628872795063	0.149617440482555	none
Ilk	198.820880951509	0.263034134551451	0.186456754745367	1.4106978044891	0.158333738633051	0.431602159504149	none
Zfp954	150.436130264042	-0.0982524	0.171095030368103	-0.574256	0.565794280845724	0.788151520589784	none
Hsp90ab1	274.237219275182	0.953343356080053	0.236148695845728	4.03704688127034	5.41282552718463e-05	0.00142211433797557	none
Slc35e2	91.6715965313924	-0.916984	0.54740925448535	-1.67513	0.0939077635465773	0.323159600611515	none
Gm42863	185.957337014053	0.363574483976174	0.155916087396207	2.33185997704185	0.0197080585699507	0.118520297033088	none
Coro2b	124.337373950892	-1.12782	0.233998951214088	-4.81976	1.4373322708637e-06	7.34427227229597e-05	down
Tmem184b	250.058719183552	1.25314291725275	0.22405723142608	5.59295903674585	2.23231972630644e-08	2.09357681673474e-06	up
Gm55991	106.46493500571	-1.24812	0.261415910908858	-4.77448	1.80176225526748e-06	9.08112690426992e-05	down
Gdap1	171.776020403945	0.263531661804617	0.258594289561827	1.01909312170488	0.308158759313053	0.587229487590126	none
Gm42427	161.117847812111	0.0714524770832036	0.21488974848723	0.332507611862414	0.739505992936938	0.892998797760871	none
Sowahc	104.364055337953	-0.279748	0.508753850295649	-0.549869	0.582409502460325	0.79929268900389	none
Brd8	246.606713861027	0.860706138632918	0.250223295118326	3.43975223500236	0.000582246946457661	0.00946023602259826	none
Dolpp1	178.84323758638	0.149951590139088	0.246364809957724	0.608656691533259	0.542752018944634	0.773763653715758	none
Gm48119	129.725463822466	-0.727381	0.217075231290587	-3.35082	0.00080571262607376	0.0120058856892194	none
Grk2	167.964962731557	0.807238912700643	0.60652829918415	1.33091714564097	0.183216274944795	0.462346519436644	none
Gm15429	113.228810282967	0.0338784067954013	0.526469205943418	0.064350215383808	0.948691370182517	0.983606823633119	none
Ipo7	136.370870836697	0.359385913311048	0.473279986913487	0.759351595774831	0.4476422606224	0.706106346380959	none
Cyb5b	144.61500197816	-0.0823878	0.154952161625878	-0.531698	0.594935148377105	0.807411886690815	none
Gm29562	109.556892894435	-1.49522	0.463339537804052	-3.22704	0.00125077599081984	0.0163151396408172	down
Lgals1	340.746491288095	1.1400723049584	0.320317723810748	3.55919207777583	0.000371997401195336	0.00668963287732099	up
Nop14	169.184510860574	0.0470470874827518	0.17447372746407	0.269651414952662	0.787428441522938	0.920322791007192	none
Caprin1	141.394862796076	-0.218511	0.333869076089798	-0.654482	0.512801044533736	0.754202770588072	none
Scarb1	105.203909528018	0.223214485540605	0.872243109683183	0.255908568451382	0.798021438218166	0.925425079943401	none
Sbf1	172.417888177732	-0.0835566	0.183119160074357	-0.456296	0.648176854090802	0.842072998765343	none
Cyp51	116.667524911978	-0.698924	0.173385904645915	-4.03103	5.55327936727833e-05	0.00144365778358474	none
Rabl6	84.6409790480084	-1.96903	0.261304182528239	-7.53539	4.86887941106477e-14	2.25459547228618e-11	down
U2surp	128.327556190681	-0.496382	0.18686527417499	-2.65636	0.00789886799633632	0.0625911368821987	none
Ogdh	171.171293257406	0.451020509819826	0.205945157347594	2.19000298734189	0.0285240201688464	0.153030025656034	none
Parp1	132.13384963919	-0.321084	0.22016893731204	-1.45835	0.144743649218245	0.408691195525144	none
Myg1	139.155744848847	-0.403175	0.213004350374668	-1.8928	0.058383971653252	0.242115144247788	none
Pcbp3	92.9782754749825	-0.4102	0.804117700989026	-0.510124	0.609964290450111	0.816574718502977	none
Plxnb2	127.311335360282	-0.0656972	0.384589204651131	-0.170824	0.864361905901297	0.956343077269374	none
Trnt1	206.242606408164	0.90916571973667	0.204702088025054	4.44140911559922	8.93716929456175e-06	0.000323424152462652	none
Tra2b	210.335153809749	0.50839316033503	0.206043822211507	2.4674030741536	0.0136097061287132	0.0923117634963864	none
Pcsk4	92.3713826495357	-0.413691	0.761637467713308	-0.54316	0.587019918489254	0.802745061780008	none
Uba52rt	222.284269574837	0.95695846695062	0.208842836780177	4.58219435104635	4.60121950853693e-06	0.0001915192996559	none
Dck	115.662364678377	-0.40383	0.219404206110155	-1.84058	0.0656836276755446	0.261440113037103	none
Gm29408	86.8598965670885	-1.78268	0.294213897109246	-6.05912	1.3686490981009e-09	2.01681120078361e-07	down
Gstm2	178.853019559652	0.49281536091329	0.282031654122086	1.74738	0.0805721271504188	0.295703030220661	none
Kansl1	107.312181301721	-0.916032	0.288762106090649	-3.17227	0.00151251542268993	0.0188023939038753	none
Syvn1	115.714208194898	0.0845594512318702	0.489896063625117	0.172606921162317	0.862960411259228	0.956277847295786	none
Pphln1	178.392101605149	0.46946370475696	0.272857246054595	1.7205469583279	0.0853330655597099	0.304690449509345	none
Rnf167	174.011525222943	0.222814984163002	0.215192374985962	1.03542230145253	0.300471735146844	0.580342827346967	none
Taf1d	243.825329861134	0.742989773771699	0.205613348881047	3.61352887745405	0.000302057696360076	0.00568938014225233	none
Usp22	181.864010361772	0.468203023420067	0.218230859041893	2.14544829029055	0.0319170216177113	0.164560343191109	none
Wdr31	179.663501618668	0.583362723930271	0.162903284594911	3.58103721101088	0.000342232903436476	0.00626074958410087	none
Psat1	184.528936335464	0.493497711950956	0.258819524896548	1.90672520609954	0.0565561811521999	0.237812001223978	none
Metap2	154.701403167059	0.224633604620958	0.254677049427662	0.882033167597077	0.377758871349263	0.649446021748764	none
Lig3	128.295658843497	-0.22873	0.216043482111459	-1.05872	0.289727260411794	0.570246911113942	none
Msn	187.559922097923	0.836947157318314	0.215335044248329	3.88672062292438	0.000101607580008102	0.00235990771247658	none
Syt11	187.482645671041	0.382224224463199	0.221204719869107	1.72792074549481	0.0840024344265222	0.302694288011306	none
Eif3m	181.315007818636	0.648493948364532	0.199540216524774	3.24994108786095	0.00115428917879227	0.0155211044023083	none
Pmm2	148.903329192668	0.0350502812902119	0.170491531739847	0.20558370807352	0.837116104762149	0.944125148828523	none
Jph3	87.4468755220675	-1.33806	0.851225713111162	-1.57192	0.115968211815033	0.362229545251931	none
Mfsd8	134.238865010838	-0.38415	0.20112423065032	-1.91002	0.0561312477740543	0.236696878063727	none
Matn4	189.747395878081	0.856047674604981	0.155279570179288	5.51294464311422	3.52879247985007e-08	3.03408909529316e-06	none
Hnrnpab	149.637281262034	-0.309722	0.213149783932175	-1.45307	0.14620365700559	0.410808495210402	none
Gm37567	163.459460751219	0.398689888182109	0.143260743312033	2.78296677069259	0.00538643225524633	0.0479664381960578	none
Cdc42	194.012040054045	0.573895083712481	0.185265214517635	3.0976947572522	0.00195032198040327	0.0227200244541003	none
Rab11a	116.464248444897	0.123473093149007	1.02770908337065	0.120144012685033	NA	NA	none
Nsa2-ps1	224.04480816658	0.636107846340169	0.245357836458811	2.59257195743554	0.00952612509064439	0.0715811975624587	none
Slc46a3	127.665006851649	-0.576233	0.237669267330633	-2.42452	0.0153287302005418	0.100622616094527	none
Gm55264	103.191061243951	-1.09235	0.196225257513015	-5.56681	2.59442719814389e-08	2.37310013716643e-06	down
Micall2	83.8438186757754	-0.226528	0.883408324207866	-0.256425	0.797622494881951	0.925333066057904	none
Tmem183a	54.0170582433421	-1.61122	0.960895532853374	-1.67679	0.0935836326444145	0.322820206451458	none
Ankrd11	223.983779240379	0.74682469874525	0.251821224274729	2.96569401922408	0.0030200078799768	0.03191902765014	none
Gm21092	117.179619622158	-0.446172	0.247496877263034	-1.80274	0.0714291851339825	0.275061763335591	none
Gm47164	129.268361570195	-0.161053	0.155433050016311	-1.03615	0.300130114719132	0.580178480781049	none
Nmnat2	187.749339330371	0.715008180190499	0.255080413743793	2.80306970533874	0.00506187277810177	0.0460079642981515	none
Pogz	100.706417276827	-0.812848	0.190004998758693	-4.27803	1.88552674870452e-05	0.000612713494787358	none
Syngr1	122.909642275231	-0.181895	0.321354311622091	-0.566027	0.571375273245055	0.792014854906007	none
Uba52	197.44395972614	0.7477296982731	0.264163574440296	2.83055565044262	0.00464672267573018	0.0433596578142128	none
Mettl1	116.577061597739	-0.309265	0.189007519792663	-1.63626	0.101785509675243	0.337463417357396	none
Exd2	131.923597547983	0.0801322587987946	0.19342603140961	0.414278565376249	0.678670109739249	0.859826751548922	none
Coa5	124.164570651617	-0.174548	0.188575909217741	-0.925613	0.35464697648532	0.630568622217359	none
Atp5f1a	157.926217985795	0.154010421714934	0.307675673365909	0.500560931678774	0.616680163665627	0.819402143334981	none
Scamp2	152.654169453858	0.144073781685924	0.232145548388076	0.620618326245382	0.53485077881966	0.769906629157735	none
Kmt2e	134.137796939589	0.382339079244499	0.3886555313111	0.983747942438146	0.325239460902928	0.603027819276725	none
Zfp664	70.7921780848461	-1.48211	0.45113466595376	-3.2853	0.00101875577635917	0.0140820178116512	down
Pfn1	136.451315220356	0.205033761005413	1.36023511934674	0.150734059199914	NA	NA	none
Lars	101.249818590562	-0.542803	0.235302455247455	-2.30683	0.0210641739122867	0.124453320985752	none
Ptges3-ps	91.4120150549548	-0.840465	0.454509621662605	-1.84917	0.0644334553331161	0.257768612615042	none
Rictor	103.327981215491	-0.842006	0.22167309417421	-3.79841	0.000145624510271846	0.00318269025546934	none
Rps26-ps1	78.3675716204672	-0.00533252	1.01414853905945	-0.00525812	0.99580464386472	0.998770354188941	none
Gm37746	106.779813987188	-0.788306	0.235108198832354	-3.35295	0.000799556644250357	0.0119675054085877	none
Dhx35	246.22103381998	1.18308432768884	0.202899066904177	5.83090078106458	5.51289589013345e-09	6.3820383828123e-07	up
Cdc42ep1	62.7814563570046	-1.1615	0.714468297076285	-1.62568	0.10401702523509	0.341439061126574	none
mt-Tl2	55.4914919386727	-0.643781	1.36810499062955	-0.470564	0.637952208894228	0.83420189122791	none
Hcfc2	135.590659757462	-0.328605	0.429914543565348	-0.764349	0.444659459958944	0.703494270591008	none
Gm16310	141.013003267166	0.494260606593094	0.222314255635569	2.22325196906543	0.0261988142966927	0.145181013555869	none
Arid5b	134.408916057265	-0.0648241	0.238223166854814	-0.272115	0.785533724237826	0.919786404665867	none
Cep20	161.988838257068	0.417441595029627	0.196482265181961	2.12457645804845	0.0336219699796442	0.170037662511388	none
Med15	152.735937948718	-0.153557	0.238843174278119	-0.64292	0.52027581399652	0.760450484494026	none
Gm43108	43.6545255156967	-8.74504	2.68093699258042	-3.26193	0.00110655024431646	0.0149879904207324	down
Gm3365	115.512532976079	-0.375439	0.199302321088158	-1.88377	0.0595964390876475	0.245404622659724	none
Ankrd49	106.187014010078	-0.877911	0.218586810456591	-4.0163	5.91184969726189e-05	0.00151560188259562	none
Numa1	109.333224497608	-0.689623	0.595448712368265	-1.15816	0.246800026310442	0.52559384760209	none
Ep300	129.293490659896	-0.486802	0.227118439632104	-2.14338	0.0320823229270108	0.165068007337655	none
Crmp1	92.0210893209243	-0.600644	0.41683955808072	-1.44095	0.149599401532932	0.417496199247856	none
Myadm	170.396727088687	0.749925027300577	0.208508449669412	3.59661696439437	0.000322382658469432	0.00600133948894477	none
Rps14	136.558859198027	0.011463568354999	0.413869012817369	0.0276985422923113	0.977902586341018	0.992136701614125	none
Ssh1	86.2577908014092	-1.32161	0.234546696156999	-5.63476	1.75299480202489e-08	1.68674525820811e-06	down
Cttn	172.533010091182	0.581852239785523	0.182417350015895	3.18967598057324	0.00142432390291239	0.017916495410319	none
Gm10845	159.757563710621	0.417278591963108	0.205575962514155	2.02980244800934	0.0423766240380702	0.196845396550509	none
Plekhb2	140.581873966096	0.190104576489282	0.218594800617438	0.869666506029959	0.38448268138575	0.654422788580019	none
Cpsf1	134.979148890206	-0.246398	0.182651873162017	-1.349	0.17733674600916	0.455104936329015	none
Fbxw11	125.907640998075	-0.303871	0.19028871628308	-1.59689	0.110289556223763	0.353789415322789	none
Gnao1	131.724220626827	-0.150926	0.266532508913983	-0.566259	0.571217733667328	0.792014854906007	none
Ociad1	157.882746581203	0.587448377964457	0.175385765435162	3.34946440212465	0.00080967959256884	0.0120058856892194	none
Golm1	113.481102062286	-0.227189	0.231443736994505	-0.981615	0.326289405335599	0.603916613572684	none
Gm48610	171.759445373374	0.892309126484077	0.153272513331424	5.82171654323056	5.82462753183596e-09	6.63917928974964e-07	none
Ubxn7	138.461233749671	0.0899123554540406	0.159741103746783	0.562862991084419	0.573528182877333	0.793070232724553	none
Rpl10a	175.974532733948	0.700034886803152	0.239029014180533	2.92866072850232	0.00340425776368384	0.035111990947773	none
Srp19	93.5927589434475	-0.23718	0.47733780132731	-0.496881	0.619273200891981	0.821373996671803	none
Cct5	166.552093901108	0.758775647870026	0.166497067225149	4.55729137164896	5.18175180858911e-06	0.000213286661943537	none
Mettl17	173.968504750386	0.286445807481418	0.264851075545611	1.08153537564958	0.279459033480909	0.559115039128808	none
Gm49795	165.138925898949	0.578719463797592	0.202993570459116	2.8509250932859	0.00435922375910927	0.0413540189900648	none
Syt1	86.922940188892	-1.00966	0.565194670717372	-1.78639	0.0740353963816819	0.280577110890988	none
Atp1a3	111.878904774173	-0.0465055	0.649793781627951	-0.0715696	0.942944462988516	0.98273674585482	none
Hdlbp	247.910593193168	1.71237075787377	0.206671395626254	8.28547536868832	1.17638256292345e-16	1.24511691552855e-13	up
Rbm39	105.450601245297	0.461012156602961	0.8156152985317	0.565232355784512	0.571915731752432	0.792319307508185	none
Cnnm4	138.513187965639	-0.569971	0.291023145195018	-1.95851	0.0501703914912596	0.220339318647743	none
Tars	201.376839672571	1.16201045698768	0.253022652809109	4.59251550834206	4.37934954975072e-06	0.000183314128893238	up
Rnps1	137.194456037597	0.170859222874904	0.238436178675047	0.716582625272486	0.473631668377032	0.725044290703447	none
Eif4g1	117.409842388689	-0.0846045	0.308069730423969	-0.274628	0.783602334958299	0.918770327536958	none
Zbed6	127.348663606837	0.181289411773411	0.173491591844722	1.04494638527306	0.296047749797077	0.577271127143258	none
Gm19705	119.484199636258	-0.147863	0.22537803044209	-0.656068	0.511780101016673	0.754127396219709	none
Srebf2	100.387531639772	0.181475810671692	0.77245283329009	0.234934487713297	0.814259581259495	0.933155334501407	none
Vat1l	146.144255183492	0.458536503165442	0.321479919499877	1.42633015424037	0.153773064414404	0.424222651079308	none
Szrd1	185.17039494396	0.850710261294087	0.256947241856997	3.31083632245232	0.000930175989929557	0.0133043897864635	none
Gm10123	166.64358570647	0.666289146916445	0.221288527397537	3.01095205771549	0.00260429968235838	0.0285432786192208	none
Aopep	156.686511826901	0.71549774470073	0.159070411325513	4.49799393072903	6.85976551903092e-06	0.000264708347554688	none
Ddr1	93.5749511882079	-0.74948	0.360505772817686	-2.07897	0.0376203980173475	0.183407482764581	none
Tmem201	65.8757732108487	-1.69253	0.347601151836472	-4.86918	1.12064043302753e-06	5.9305892630721e-05	down
Zfand1	108.473865479034	0.11328210239796	0.43825683725058	0.25848336584693	0.796033884974773	0.925002361006601	none
Smarcal1	117.65134043723	-0.169336	0.248618734163975	-0.681107	0.495803616749411	0.741653340701875	none
Gatc	90.4648463569996	-0.258494	0.376722667636825	-0.686166	0.492608365928326	0.739364115755442	none
B230220B15Rik	187.222114928697	0.846499449158886	0.210366908254363	4.02391923797897	5.72375524875395e-05	0.00147247578604229	none
Actn4	76.4221035797565	-0.103179	0.920732248447556	-0.112061	0.910774723988544	0.972744692234557	none
Pgm1	109.00726490671	-0.213799	0.18933333659364	-1.12922	0.258804829010573	0.535550956226016	none
Eif3e	169.430869908979	0.635924203716953	0.193600749707112	3.28471973728928	0.00102083861029261	0.0140845312172402	none
Crtc1	90.3380324798864	-0.676546	0.280503784985089	-2.4119	0.015869785900291	0.10295905756152	none
Gm56090	75.0052016402331	-2.30284	0.306940177727574	-7.50258	6.25714947198021e-14	2.72701296693537e-11	down
Huwe1	109.247440783727	-0.385416	0.206421402107073	-1.86713	0.0618830429337567	0.251228200052714	none
Zfyve26	130.856909980423	0.240584921122725	0.17577222147311	1.36873118577232	0.171083318255196	0.447758257855497	none
Gm23946	123.089493012455	0.142014802127782	0.222075723502779	0.639488188478218	0.522505395097506	0.761509642238237	none
Dcaf7	115.329614542691	-0.0960504	0.636455662094399	-0.150915	0.880043087000979	0.959809324663378	none
Tbc1d15	136.016401972629	0.353269294694861	0.204239015998887	1.72968564780388	0.0836864543135544	0.302220267668039	none
Ccdc186	86.2674126896228	-1.00772	0.210032502500602	-4.79791	1.60325904709893e-06	8.13599060270959e-05	down
Tsc2	118.610985614095	0.152597151439721	0.196596868203407	0.776193195925371	0.437634922913382	0.697598352810939	none
Cdkn2aipnl	66.357466161173	-1.31827	0.63779167036748	-2.06693	0.0387411162145905	0.185733795229927	down
Dock9	124.973994041647	-0.559003	0.254718977332071	-2.19459	0.0281932750667168	0.151906717018348	none
Vcl	121.122032461503	0.121859938394056	0.157091915608512	0.775723804258283	0.437912081644272	0.697890000624308	none
Gm47950	169.694778663541	0.599942437163102	0.168553664792825	3.55935563845801	0.000371765819476791	0.00668963287732099	none
Ralgps2	85.3802635403526	-0.175498	0.728871643715983	-0.24078	0.809725285655721	0.93083857896404	none
Mrps27	122.570024987203	0.119252423627086	0.226551420642359	0.526381266067368	0.598623329376479	0.809650079937847	none
Fam120b	97.121752449662	-0.572402	0.231992048126262	-2.46734	0.013612232789316	0.0923117634963864	none
Crtap	55.2860796229758	-0.73879	0.514027209227805	-1.43726	0.150644805423425	0.419368544176039	none
Gm16344	125.647321839676	0.075487290269144	0.199834087135557	0.377749819118383	0.705616454793817	0.876137475040622	none
Appl2	72.0727489035021	-0.0185798	0.920585375156269	-0.0201826	0.983897746196909	0.995043528922819	none
Ndufb8	138.707299833119	0.507138988976017	0.153962865054543	3.29390459703617	0.000988060280347227	0.0137345940283163	none
Sertad2	96.7380668175401	0.324406273592351	0.799210865209329	0.40590823738036	0.684810025307305	0.863177522541991	none
Snrnp70	152.275769179161	1.24235895912057	0.420231011234154	2.95637143834756	0.00311281971395946	0.0325287464890347	up
Dnmt3a	87.7751990808896	-1.23021	0.569323003116026	-2.16083	0.0307083629957506	0.161335043629089	down
Gm37324	74.4443456638736	-0.70367	0.502547554251019	-1.40021	0.161451769573994	0.435749658502216	none
Sox9	53.9487320150311	-2.66216	0.594471754814941	-4.4782	7.5276514392775e-06	0.000286012151351831	down
Ncapg2	132.181417093937	0.389073507085338	0.262255781252018	1.48356503421159	0.137924351338198	0.397001367158006	none
Ahi1	88.2644770840303	-0.0983912	0.599117284446268	-0.164227	0.869552432304161	0.957870550098821	none
Gm48062	103.499532433363	-0.389687	0.177388134599889	-2.1968	0.0280346154626193	0.151722765494921	none
Cltc	204.961632080184	1.16926099084639	0.191779307479175	6.09690902639928	1.08139019242094e-09	1.74174346427104e-07	up
Eef1g	277.621116787143	1.87297303408443	0.232046811958125	8.07153099100719	6.94220957315561e-16	4.6758937025009e-13	up
Sil1	167.444379698761	0.361747468461213	0.273975599282564	1.32036381856082	0.186713577563715	0.467073634826574	none
Spns1	199.573428770014	0.820493072749866	0.296446170684457	2.76776411331423	0.00564422914947943	0.0495475044650392	none
Rnf4	113.161298463431	0.165640189907781	0.274937895740888	0.602464019961388	0.546865306298488	0.777533113484072	none
Arhgap33	78.0244286780288	-0.404959	1.62235823958766	-0.249611	0.802887989161738	0.927288976027271	none
Zc3h11a	169.344583920133	0.854796311140043	0.182207999127116	4.69132154040998	2.71445980357957e-06	0.00012819840323396	none
Pigl	105.38463957562	-0.355118	0.21761746824771	-1.63184	0.10271224851764	0.339275545816849	none
Ppp1cc	154.871742957628	0.528315694395364	0.189566062677338	2.78697403392618	0.00532027418390891	0.047606173222924	none
Nudt3	107.448061698185	-0.28863	0.253071708464786	-1.14051	0.254074912442942	0.530909427328681	none
Snx12	168.953409356519	1.20996981803783	0.17705130305068	6.83400685106216	8.25750785052249e-12	2.03932918881737e-09	up
Wipi1	84.8656387522087	-0.191158	0.347990660076947	-0.549318	0.582787056291722	0.79929268900389	none
Slc38a2	88.981144557377	-0.333013	0.237567755092328	-1.40176	0.160987459989893	0.434994927448985	none
Pik3c2a	147.323190700894	0.938612722702102	0.245822038550825	3.81826108120911	0.000134395654465285	0.00297235475303747	none
Tuba1a	161.785166161849	0.838020135048659	0.216838850072883	3.86471397891562	0.000111219451463538	0.00255908358973092	none
Hmgn2-ps	122.070307569307	0.205815201597917	0.32636624344228	0.63062649931906	0.528284767964929	0.766261128788598	none
Dcaf15	147.391924374748	0.616966767971128	0.234078391268206	2.63572713665915	0.00839572145809624	0.0653707053171022	none
Atp5mc2	194.193629341262	0.838483248575143	0.22654545170137	3.70117008431678	0.000214607558406107	0.00441674277841902	none
Ythdf2	81.0110550980152	-0.17461	0.515938019863825	-0.338433	0.735037107925204	0.891016023006846	none
Mtmr4	83.4167035750165	-0.754323	0.212616497447767	-3.54781	0.000388448779995961	0.00684722115089211	none
Cars	137.385456129872	0.81982905468254	0.201399837824658	4.07065399623757	4.68813378367821e-05	0.00127406378341632	none
Ube4b	87.5980159193892	0.0528737488164852	0.293102223833866	0.180393543675243	0.856843622583795	0.952777187411577	none
Slc5a3	143.650658883831	0.636295535344557	0.166573748873765	3.81990283370979	0.000133504256033342	0.00297036946832141	none
Lias	93.7209361037768	-0.411285	0.234768978794457	-1.75187	0.079795644652069	0.294132304093124	none
Srgap3	66.1041714547837	-0.921749	0.404439278882548	-2.27908	0.0226624216071264	0.131897786085781	none
Khdc4	101.887569154653	0.30194942905794	1.30502579118449	0.231374300107801	NA	NA	none
Hnrnpl	104.154148903224	-0.196559	0.28113270441632	-0.699167	0.484447502536397	0.732646740708042	none
Polr3f	122.104300518632	0.318605329213685	0.160139266689168	1.98955156846136	0.0466403557801669	0.209429330894095	none
Tuba1b	164.76239420886	0.865754102208478	0.239483012111853	3.61509609626974	0.000300236232715772	0.0056891310695426	none
Zmynd8	105.923838311818	-0.399858	0.270201055778737	-1.47985	0.138912282647769	0.398915155867177	none
Maea	146.087736849261	0.49693361726195	0.222542135434832	2.23298664898211	0.0255498248140361	0.143516794577099	none
Mpv17	172.003642577704	1.31520229606007	0.160246985893404	8.20734498516522	2.26133129070161e-16	2.09427544160103e-13	up
Lncpint	101.14582920235	-0.256345	0.230019530391857	-1.11445	0.265086998560411	0.542399771426149	none
Tagln2	209.90850591281	1.1580623601355	0.277412572951435	4.1745128845989	2.98624319381633e-05	0.000888557261967277	up
Tspyl1	62.6994028426627	-0.276093	0.839902372346852	-0.328721	0.742366865147089	0.894050081904223	none
Gm50331	117.463608750322	0.0497808102613665	0.202968277732594	0.245263993060785	0.806252029773551	0.929297026850068	none
Gm46364	85.3716671124473	-2.24732	0.536913119240836	-4.18564	2.84367505847375e-05	0.000856454817407806	down
Surf6	100.509236925739	-0.287304	0.262814604707294	-1.09318	0.27431432651983	0.553144289812242	none
Utp18	194.248883844373	0.787836727207513	0.259900658396178	3.03129946676233	0.00243503608154045	0.0270077579762473	none
Gm9828	98.0117824877334	-0.0363879	0.190581585091321	-0.190931	0.848579942635704	0.949573900466385	none
Mlx	117.160474849658	0.28279951864837	0.184997674532009	1.52866526221896	0.126347448145926	0.378072796168483	none
Gm37954	98.8208997274772	-0.406649	0.198097510229185	-2.05277	0.0400945650206909	0.190301494066815	none
Car12	128.598283076913	0.382678867810186	0.171462851983644	2.23184709330911	0.0256250706092496	0.143612820078616	none
Tnks	97.3341833051743	-0.376275	0.210330973433787	-1.78897	0.0736202451991901	0.279441799826532	none
Msmo1	91.1246503796029	-0.480239	0.204628977435717	-2.34688	0.0189313973427689	0.115823883495107	none
Slc47a1	146.633796351673	0.834240930093726	0.204327508053119	4.08286156887329	4.44845237971893e-05	0.00121618389968035	none
Brd4	126.322384958549	0.333558432754822	0.211937338141904	1.57385402534161	0.11552120072598	0.362137587567241	none
Rubcn	78.1957387163049	-0.61996	0.236434031808791	-2.62213	0.00873828516649261	0.0670901085995272	none
Kcnn3	49.026048116137	-0.993373	1.05596891926081	-0.940721	0.346847658593347	0.622376919960792	none
Traf5	91.7217952412447	-0.33525	0.183123428076181	-1.83073	0.0671401162261729	0.264596341021125	none
Gm49189	178.863222433557	0.96042262393439	0.216665797253636	4.43273758991174	9.30440817436601e-06	0.000333025894511487	none
Gm37601	108.071321727365	-0.0257732	0.190635003442421	-0.135197	0.892456474498672	0.965410655458769	none
Snhg7	66.5569055313125	-1.51542	0.263557284194807	-5.74989	8.93036838900366e-09	9.45215705630401e-07	down
Ldah	77.4706610892726	-1.19542	0.260114794435195	-4.59573	4.31241643417466e-06	0.000181538030459091	down
Tnks2	91.3004919941549	-0.678586	0.218916427777031	-3.09975	0.00193685153369164	0.0225986346663328	none
Gm7968	47.9365920932063	-1.09357	1.00929	-1.08351	0.278583817357525	0.558297945037032	none
Dctn6	104.443437135502	0.0308888150485855	0.178243105008092	0.173295988347954	0.862418776822239	0.9559219465852	none
Med1	66.5203506871151	-1.4502	0.237187798544479	-6.11414	9.70814710822242e-10	1.59839248721822e-07	down
Cct6a	156.929762400353	0.543631108524614	0.235442022830055	2.30898079276619	0.0209446470976386	0.123946186917381	none
Gm47103	95.5012494146171	-0.73389	0.356552613058232	-2.05829	0.0395619139343629	0.188597804773276	none
Ncstn	141.597107916401	0.791889539401126	0.245832744638157	3.22125329791487	0.00127631291627348	0.0165517761519894	none
Ddx47	177.210534634618	1.06854562824119	0.257396206373006	4.15136510090091	3.30498046703232e-05	0.000960258834519312	up
Tspan31	218.079200670294	1.64049381240852	0.197074690309042	8.3242237236856	8.48831573171054e-17	1.04816552093739e-13	up
Thra	100.925848720416	-0.584108	0.27507302585465	-2.12346	0.0337150346399036	0.170044037880903	none
Glyr1	103.447695841257	0.0329926264811023	0.25367459548735	0.130058851252795	0.896519865473809	0.966579566502185	none
Crkl	53.7800220942318	-0.724349	0.817016849841062	-0.886578	0.375306089931636	0.648470806973761	none
Bcl6	99.9805119971839	-0.230579	0.253144720403254	-0.910858	0.362370250082653	0.636359607220283	none
Pmpcb	146.929752932154	0.905731821557335	0.245378585937562	3.69116081624092	0.000223232935936601	0.00454226505323005	none
Ssbp2	97.9829585851639	-0.388985	0.209279149642365	-1.85869	0.0630709775216477	0.254239865319852	none
Gba	112.322079493079	0.151419582357596	0.260277940895898	0.581761104442418	0.56072760655088	0.784595058911326	none
Actr1a	104.627535379453	0.151869151292033	0.190600649566966	0.796792411972734	0.425571602748471	0.687240740460381	none
Ssr4	105.080334722646	0.145567734987371	0.462607301562304	0.314668044572068	0.753013709319161	0.899891226327216	none
Aco2	130.444689715725	0.696537647896848	0.252024364448287	2.76377107198209	0.00571376109778554	0.0500985277792817	none
Wars1	118.62881443802	0.0832067978585458	0.245788425797223	0.338530171177353	0.734963694501527	0.891016023006846	none
Ppp6r3	105.606220257172	0.0715440212668522	0.215216059488534	0.33242882263005	0.739565477535525	0.892998797760871	none
Dstyk	69.4333788235463	-1.2099	0.288610805576722	-4.19214	2.76339027890763e-05	0.000839096662968306	down
Ep400	83.0205805667008	0.179069864243774	0.47030863411684	0.380749684895828	0.70338899754899	0.874725577620207	none
Txn2	169.303176610054	0.846993915552526	0.269149530544606	3.14692696598315	0.00164996169081804	0.0202393479590577	none
Gm56018	16.6219440302731	-21.4719	3.90911565454677	-5.49277	NA	NA	none
Gm47147	114.530566742724	0.0385676446322182	0.208507947189188	0.18496966255787	0.853252830719409	0.950905149039064	none
Abi1	106.911958223882	0.108657592116625	0.23419781478846	0.463956472927686	0.642678931150056	0.837426697307557	none
Tmem87b	70.7312649866876	0.0692097496658464	0.642599442960557	0.107702785030417	0.914231460232236	0.974575278818814	none
Clip3	119.030809715143	0.455230916293818	0.172359383610703	2.64117280276437	0.00826195676249404	0.0647754895802311	none
Stim1	87.1442902376756	-0.0720628	0.351611182017807	-0.20495	0.837610942989187	0.944310049474081	none
Rpl3	172.659709987799	0.9266574289552	0.2184868715916	4.24124993050991	2.22278450871293e-05	0.000700791932981026	none
Gm30455	95.3381906769071	-0.457921	0.239591368300173	-1.91126	0.055971493586807	0.236493192368241	none
Elmo2	46.7975292952557	-1.23841	0.734562236784406	-1.68592	0.0918112019798615	0.319553938564987	none
Brd1	109.520408398879	0.233025053023486	0.175375870142857	1.32871787226869	0.183941066278697	0.463386385603151	none
Mdm1	79.2180116548057	-0.996924	0.280933468349943	-3.54861	0.00038726416067959	0.00684722115089211	none
Rn7s1	143.659525868083	0.941822907103856	0.323124183983775	2.91473976194598	0.00355985248808526	0.0358842817472431	none
Ewsr1	145.607172963482	0.830083625249938	0.227161798894448	3.65415148713293	0.000258033893663475	0.00505760084167377	none
Rlim	95.0134485904731	0.0348628907106064	0.194268385847009	0.179457355135805	0.857578599370178	0.952990917529184	none
Gm44189	75.9896642126221	-0.962753	0.262755704659729	-3.66406	0.000248247005461624	0.00493099748918277	none
Dhx8	85.658799721562	-0.320103	0.267895942099678	-1.19488	0.232134379107201	0.512178997777046	none
S100a11	104.884887850028	-0.0326559	0.217032555018781	-0.150465	0.880397377569485	0.959809324663378	none
Cse1l	97.638037179926	0.0130976084100422	0.25655578280127	0.051051698258494	0.959284324971565	0.986471793852421	none
Rps6	185.425570484117	0.844639649382777	0.333050962057142	2.53606728581634	0.0112105191984716	0.0807179171442913	none
Pim2	72.3514526812404	0.223005687114762	0.839595138158426	0.265610979601316	0.790538828764424	0.921797636499153	none
Ank2	71.9233673194223	-1.07671	0.265024967342298	-4.06267	4.8514243724288e-05	0.00130706193364818	down
Stt3a	143.470167703294	0.879001546911293	0.302160396977715	2.9090561029946	0.00362521797627019	0.0362472874307501	none
Prrc2b	104.767141297919	0.0783803307988548	0.187143362457042	0.418825064216993	0.675343985681281	0.857829084844983	none
Nmd3	178.076712898124	1.60547110591419	0.179027892597887	8.96771493322674	3.02729342883697e-19	5.60730425356328e-16	up
Rbbp5	108.867824913513	0.114912052548084	0.17648405110205	0.65111862420722	0.514969914991287	0.756465428376923	none
Ttc7b	104.084592840455	-0.132804	0.226963492386815	-0.585134	0.558457534623959	0.783306367642266	none
Tuba8	94.9594420849651	-0.0138552	0.221123596481962	-0.062658	0.950038803370707	0.983920723874228	none
Aldh9a1	85.0904459664743	-0.125753	0.294746736866464	-0.426649	0.669634808185459	0.854792609467547	none
Angel1	81.3966191210456	-0.412039	0.26833789600426	-1.53552	0.124655152537744	0.375587647479523	none
Pcgf2	110.312940133186	0.376530076825342	0.212041815567372	1.77573501631195	0.0757766029944758	0.285134002837009	none
Rhbdd1	77.2628047838964	-0.444491	0.28833438522409	-1.54158	0.123174896091424	0.373324928490549	none
Pacsin2	106.934753335888	0.41906717839308	0.224812577744129	1.86407354338529	0.0623113772776288	0.252168776607022	none
Csnk2a1	164.839015035421	1.11514253293859	0.152204413927691	7.32661099742069	2.36045700602332e-13	8.74431297881339e-11	up
Pltp	95.1552691831989	0.236588612687763	0.361083697919051	0.655218205782313	0.512327274323172	0.754127396219709	none
Nsd3	81.4790984307232	-0.42656	0.205687686069089	-2.07383	0.0380955612941079	0.184839563607103	none
Romo1	59.6211149429466	0.0370307341061741	1.23056181011331	0.0300925429359493	0.975993247914413	0.991789051405553	none
Gm48764	95.8183203630309	-0.192258	0.218515856926421	-0.879834	0.378949489311697	0.649915918127399	none
Tmx4	82.1203837138605	-0.137673	0.372670510156046	-0.369422	0.711812839470332	0.878677328829671	none
Fscn1	71.3648108695038	-0.935732	1.6406	-0.570361	NA	NA	none
Rbm25	129.987320606013	0.832725073953938	0.18705306595589	4.4518119481148	8.51487208021675e-06	0.000310852043468256	none
Chmp3	94.0733530815909	-0.0956509	0.204528480583111	-0.467666	0.640023710402053	0.835877960579731	none
Gm37724	96.1624930769552	0.259737326443921	0.18133187493603	1.43238648216454	0.152033245033317	0.422194270034426	none
Map4	80.4764287760246	0.00281304992064511	0.408912473267199	0.00687934485873939	0.994511120242699	0.998432279031548	none
Pja2	85.2613482622359	-0.283102	0.220905494359243	-1.28155	0.199999246700529	0.479545119354116	none
Rnd3	71.9052133812581	-0.606451	0.250253148327273	-2.42335	0.0153780610252211	0.100657444065575	none
Klhdc3	76.2527595930484	-0.494685	0.301045818747792	-1.64322	0.10033694332617	0.334849256390331	none
Stau1	70.6694320893778	-0.278448	0.452320595313095	-0.615599	0.538158976871432	0.772372458421249	none
Gm9316	94.8860845276099	0.250737992763521	0.471174998023618	0.532154706457817	0.594618850296725	0.807289628471772	none
Tbca	177.845939249336	0.862023342177272	0.277918668445095	3.1017108242499	0.00192405811433504	0.0225916744359878	none
Cep43	94.4598844879631	0.316270818660627	0.227052427578329	1.3929418065857	0.163637388885188	0.438635822811272	none
Ergic1	74.6669245064439	-0.106648	0.468203898399712	-0.22778	0.819817059496816	0.935608593410754	none
Opa3	144.431077149584	1.04550106630161	0.221159441665806	4.72736347327853	2.27453897385323e-06	0.000110868810903149	up
Slc38a7	89.4904140983263	-0.124091	0.18896589692245	-0.656685	0.511383385110372	0.75399791050403	none
Gm17131	84.6625107782202	-0.442165	0.227534442421607	-1.94329	0.0519814269429729	0.225948663148018	none
Sipa1l1	101.688046026445	0.025701974565795	0.184795944050343	0.139083001512161	0.889384560493654	0.964096930343823	none
Eef1a2	141.430353245801	0.790773029596288	0.209471390963012	3.77508845461345	0.000159950895430541	0.00343500343259385	none
Gm15459	152.954245416796	1.0506052668049	0.223768743657811	4.69504922640803	2.66542528441756e-06	0.000127407328595159	up
Cnot8	84.3943958526352	-0.458548	0.330273805852955	-1.38839	0.165019218791378	0.439998499127311	none
Snhg14	71.8044626739947	-0.546032	0.240079120878376	-2.27438	0.0229430592545107	0.133008705803341	none
Gpr137b	74.8502464977163	-0.687083	0.235296055391212	-2.92008	0.00349943651756244	0.0356774306122568	none
Gm13936	69.6756371627269	-0.684162	0.219891471595805	-3.11136	0.00186227507547496	0.02211153210608	none
Atp6v1h	90.3691115125673	-0.0428043	0.269356857149677	-0.158913	0.873737452056291	0.959040115894083	none
Rbm28	106.087404406717	0.305525477111492	0.17381938006379	1.75771813821547	0.0787954800592452	0.292314581693689	none
Ssu72	77.415036361488	-0.0422139	0.493552958069887	-0.0855306	0.931839555372617	0.979290675993719	none
Zfp382	75.929652520075	-0.480675	0.26104037982459	-1.84138	0.0655653693096839	0.261168721083574	none
Gm50015	44.1168813992163	-3.89439	0.531120945186155	-7.3324	2.26069626189814e-13	8.74431297881339e-11	down
Plxna3	111.099407136405	0.499322637791655	0.232477426077527	2.14783278624713	0.031727041439048	0.164037438954576	none
Gm44249	99.3484283678387	0.213766899417868	0.17401451691497	1.22844290929085	0.219280748400721	0.500451708984943	none
Exoc3	124.41580478767	0.946220850793363	0.202073708901769	4.68255299482494	2.8332390684623e-06	0.000132857394039476	none
H60b	94.3629201801673	0.50083188380874	0.262508141601857	1.90787181209925	0.0564077863145343	0.237457550457037	none
Unc13a	46.9309995368153	-0.941611	0.945182980967637	-0.996221	0.319142980983109	0.598055546731171	none
Crebrf	94.9944780698823	0.0691461487271232	0.184644489670318	0.374482600864957	0.708045298977519	0.877546396433577	none
Rbak	43.3474718464528	-1.90552	0.694225188934458	-2.74482	0.00605439654658729	0.0525257892431677	down
Prrc2c	103.736284278887	0.228201759685172	0.190972755082471	1.19494406197692	0.232108886081774	0.512178997777046	none
Krit1	110.287690755539	0.526039965689484	0.175649657763071	2.99482488260265	0.00274602445684229	0.0295716500010822	none
Mtch2	127.697825526664	1.09082872266952	0.170711448801998	6.38989786756914	1.65996587437055e-10	3.23649662189775e-08	up
Zdhhc24	63.576197885207	-0.0164762	1.53990213677966	-0.0106995	NA	NA	none
Eif4a3	78.6605914801481	-0.077656	0.216685902039335	-0.358381	0.720058444491011	0.881940841570425	none
Insr	41.9244749822476	-0.94631	1.16874190768009	-0.809683	0.418122537784059	0.683232141126748	none
Gm25072	90.0468326135057	0.306254484653912	0.329207354648645	0.930278380265136	0.352226968678041	0.628074515267294	none
Ubr2	103.030963638163	0.0505926921117872	0.203154408465196	0.249035659595123	0.803333197798128	0.927321090762528	none
Vamp1	88.0131220657496	0.183778850710543	0.215962543135691	0.850975581423275	0.39478291737595	0.665198200128315	none
Sccpdh	69.6739879542316	-0.471729	0.440939351455885	-1.06983	0.284696723768227	0.566868590808598	none
Gm47486	95.9530447285869	0.0166966344576002	0.225401357264007	0.0740751282967824	0.94095060562173	0.98217850620617	none
Spen	68.0537002418572	-0.833585	0.23288341876128	-3.57941	0.000344371280153581	0.00628435176024109	none
Gm47967	81.014419006467	-0.450022	0.249769153073823	-1.80175	0.0715846148453416	0.275177254408948	none
Gm42428	105.911920470534	0.345655108689404	0.214460794846214	1.61174031336249	0.107018461255095	0.347154019018826	none
Mon2	81.1082347154765	-0.0569964	0.27070481412055	-0.210548	0.833239945282971	0.942515229710158	none
Setx	71.5710154456126	-1.01754	0.238395128181278	-4.26829	1.96978199800988e-05	0.000634526731445878	down
Fetub	125.897649609551	0.608230606269013	0.230905648041637	2.63410882941822	0.00843584442359517	0.0654462527061954	none
Psmb2	152.56452163098	1.30376959517272	0.202915521278172	6.42518417004391	1.31709955661478e-10	2.63740286890781e-08	up
Flcn	74.8595040441735	-0.440388	0.285695456465707	-1.54146	0.123204674450995	0.373324928490549	none
Trrap	116.693380324657	0.548249841094943	0.28386138392331	1.93139987383089	0.0534336207551702	0.229426005704728	none
Zfp420	71.2104186396382	-0.212715	0.2640501812335	-0.805585	0.420481973214713	0.684890408627935	none
Gm45854	128.785363163054	0.566991719207805	0.203966334213016	2.77982992338165	0.00543873749539482	0.048162242356585	none
Uap1l1	67.2024688597632	-0.725222	0.570120937587072	-1.27205	0.203355451562879	0.48336879712203	none
Rnf141	93.3238750631477	0.255926691636125	0.330578688914925	0.774177828813363	0.438825637546499	0.698627225538916	none
Phrf1	65.3941951602294	-0.740615	0.345104603090855	-2.14606	0.0318681543645798	0.164496517790219	none
Rn7sk	182.257949715902	1.17581127699187	0.324641692254668	3.62187391528719	0.000292476673137003	0.00557059041458112	up
Gm38616	83.4058640933848	-0.222622	0.242297561004507	-0.918798	0.358201395085018	0.63309020424258	none
Hmox2	72.2254601792668	-0.20592	0.301803950186236	-0.682296	0.495051632007214	0.740827618974238	none
Sh3glb2	76.3934813622135	0.0473035458962261	0.313517526284084	0.150880068673939	0.880070323373694	0.959809324663378	none
Celsr3	83.6799829027853	-0.408538	0.46313256387173	-0.882118	0.377713022337022	0.649446021748764	none
Bltp1	62.4661030437653	-0.053465	0.340508649646399	-0.157015	0.87523305790323	0.959366758295378	none
Sf3a1	74.3473942657816	-0.421198	0.258878829201262	-1.62701	0.103735467961638	0.34113452380283	none
Gm29055	67.2462580831589	-0.92388	0.269134962035311	-3.43278	0.000597436793835652	0.00966464892036756	none
Eif2s3x	116.152224839971	0.709513863171496	0.250202381238646	2.83575983433488	0.0045716810209813	0.0428212195757907	none
Ubr4	75.0019143162232	-0.488476	0.390736667252763	-1.25014	0.211247882460213	0.492026268829839	none
Nxf3	144.394574901675	1.18725096443578	0.24325599735351	4.88066472092123	1.05728860564467e-06	5.6355764598715e-05	up
Acsl3	46.2972698513714	-1.138	0.386827350270542	-2.94187	0.00326238923836667	0.0338529998138076	down
mt-Rnr1	131.245945422451	0.498213972088253	0.340982417915527	1.46111337685358	0.143984329772217	0.407303198551091	none
Sertad1	103.53423203938	-0.0703638	0.434594613307613	-0.161907	0.871379247514551	0.958301571594037	none
Hid1	73.9357958084174	-0.526108	0.607790026886168	-0.865609	0.386704697732164	0.656981221164321	none
Fam234b	95.6145393761321	0.345342739684419	0.210174023790469	1.64312760186152	0.100356535101557	0.334849256390331	none
Eno2	59.8857346268267	-0.23689	0.446904580992646	-0.530067	0.596065190757965	0.807800804522729	none
Gm15542	86.7177494320336	0.241180539641589	0.287561907535479	0.838708234023772	0.401633056605037	0.669639954842511	none
Scd2	91.5109113705275	0.198735083383219	0.268294356748544	0.740735234954945	0.45885399089743	0.714534010201956	none
Zbtb21	83.6560004736385	-0.043783	0.195132110437908	-0.224376	0.822464394916509	0.936944196770555	none
Gm56405	109.101695326045	0.419309264429492	0.234363449733072	1.78914103247355	0.0735921054003677	0.279441799826532	none
Ftl1	137.413142348067	1.1084335974738	0.177601905665025	6.2411131982132	4.34467673687502e-10	7.48597905662954e-08	up
Mmgt2	83.3055673241297	0.0121112583142404	0.232347698329282	0.0521255790409267	0.958428631540085	0.985973853727545	none
Mrps21	85.4560745988619	-0.0245476	0.359063279571625	-0.0683656	0.945494621541327	0.983027651926012	none
Gm47738	83.7888423419639	-0.13701	0.22578476447188	-0.606818	0.543971535703783	0.77475684506523	none
Supt6	79.7932432749707	-0.0301669	0.19739567062434	-0.152824	0.878536801814792	0.959809324663378	none
Camk2a	78.4083301184601	0.198365753987914	0.231995381769143	0.855041822277766	0.392527995141186	0.663073396261069	none
Scrib	100.27531443986	0.121127789800666	0.224838509690353	0.538732399389602	0.590071514474678	0.805275345504308	none
Rbms3	120.971794167308	1.07093434239425	0.257874115024775	4.15293462971794	3.28238527853976e-05	0.000957448524752012	up
Usp15	83.8675601800707	-0.174793	0.217345928341981	-0.804217	0.42127194298785	0.685416655892233	none
Sparc	142.455004923275	1.01888717398939	0.231176209612167	4.40740496480469	1.04616478431973e-05	0.000367347624977483	up
Sorbs1	58.9529111741975	-0.709106	0.380378050400344	-1.86421	0.0622918552751473	0.252168776607022	none
Gm47933	81.9910043313962	-0.373102	0.266966278789771	-1.39756	0.162244156937514	0.436794573608456	none
Pum1	83.4800119147807	0.38826304465221	0.227565339333141	1.70616072636536	0.0879781587028844	0.310027901146146	none
Gm28512	85.906861820134	0.10833126568868	0.218292081456752	0.49626750070704	0.619705692441815	0.821800514641383	none
Tsc1	110.890530209279	0.790683886006268	0.196029205749237	4.03350043165364	5.49520797279101e-05	0.00143359140388763	none
Ctsd	130.389468509085	0.886929427169959	0.237534856537687	3.73389169108846	0.000188543600636332	0.00392393128402972	none
Lama5	73.2803428794283	-0.0568478	0.402504526791365	-0.141235	0.887684167426065	0.964038602178385	none
Clpb	47.2754114235336	-2.81625	0.34888021817712	-8.07226	6.90085008358852e-16	4.6758937025009e-13	down
Fbxo30	72.0499120679244	-0.40781	0.294199594747163	-1.38617	0.165695769411739	0.441121076382167	none
Ston1	90.6760725252124	0.230745848350997	0.24579389006331	0.938777804003032	0.347844837158659	0.623562157877693	none
Tln1	77.0279379113294	0.0268403201811275	0.25433155728789	0.105532795329624	0.91595304836558	0.975312477758327	none
Selenoi	92.191922110253	0.146418302991098	0.232477933064303	0.629815918703126	0.528815029339942	0.766274121212877	none
Gm47712	73.5346905378703	-0.740271	0.297602975802748	-2.48745	0.0128663839109634	0.0890075055054413	none
Taf15	78.0169194463781	0.521023831580676	0.281915265403036	1.84815756903338	0.0645795516291089	0.258213652466308	none
Zcchc7	94.9291227893561	0.362988638483093	0.32133572067459	1.12962429984771	0.258634567273196	0.535550956226016	none
Tpcn1	54.4445577090415	-0.739155	0.530764116150572	-1.39263	0.163733155066022	0.43872529006479	none
Scamp5	64.9157	-0.0707984	0.654838855305844	-0.108116	0.913903874469946	0.974575278818814	none
Abhd2	123.766006130671	0.80708521233984	0.222911786546791	3.62064844054545	0.000293865593514053	0.00558269277524518	none
Ddx42	66.8359143263711	-0.235309	0.278380372612588	-0.845279	0.397955286894872	0.666467161076877	none
Txlna	66.7484476666704	-0.784823	0.296003160589519	-2.6514	0.00801583900497686	0.06331487333462	none
Tspan4	67.8334922621348	-0.767167	0.233485985559878	-3.28571	0.00101726202700361	0.0140820178116512	none
Ddx24	71.2486173900681	-0.347715	0.286441135899744	-1.21391	0.224780447041735	0.507743393942748	none
Gm44845	69.475603410402	-0.44986	0.246465734139826	-1.82524	0.067964192016479	0.266426824682589	none
Ermard	97.4658561433633	0.257977180949459	0.249589446585697	1.03360612589396	0.301320334402457	0.580347336485879	none
Mfsd5	66.0479616590627	-0.742401	0.286817304491305	-2.58841	0.00964202341552174	0.0721593449349501	none
Flnc	74.1145344865247	-0.154281	0.352974449449169	-0.43709	0.662046441571132	0.850697417368394	none
Tbc1d31	80.1304999784119	-0.100541	0.21604414805571	-0.465371	0.641665484459692	0.836989361683426	none
Arf1	124.825461495318	0.714590548932949	0.253430073869635	2.81967541587245	0.004807224815439	0.0444098861067176	none
Tufm	91.4084411032265	0.221256389187897	0.369643439797715	0.598567065897282	0.549461623611575	0.778207651118068	none
Nup107	71.7338121718965	-0.290971	0.258678291430152	-1.12484	0.260657683398035	0.536597048151165	none
Gm42519	76.5683048354441	-0.298165	0.233085070874023	-1.27921	0.200822651908375	0.480741527621697	none
Fam234a	79.0782605445331	0.134289605621239	0.216639771025388	0.619875127201377	0.535340002365204	0.770161956800737	none
Gm12657	103.372649284243	0.31562377234352	0.210614228643522	1.49858712954163	0.133980773674489	0.389585381536221	none
Rsph3a	73.9704189634129	0.135847756227534	0.227839933784784	0.596242080880585	0.551013517401265	0.779541560134805	none
Mapk8ip3	49.3640880050082	-1.01991	0.535983262427561	-1.90288	0.0570565888350233	0.238966798574724	none
Tmc6	72.4303703580999	-0.0970461	0.324063144012791	-0.299467	0.764584088593348	0.906803827819452	none
Ifi30	87.7811310968387	0.204065745127035	0.206534050032063	0.988048920240294	0.323128690163775	0.601220609096788	none
Pnma8a	76.6703178331576	0.0375180452656832	0.217740018930739	0.172306613409533	0.863196485365857	0.956343077269374	none
Gm47626	68.7204	-0.500952	0.221645207663859	-2.26015	0.0238117708552712	0.136191642103449	none
Gng2	86.5486000624456	0.454576297751161	0.341669830237898	1.33045489393854	0.183368438439491	0.462572952127406	none
Ubox5	55.644823468073	-1.49535	0.321624736562289	-4.64936	3.32974319593326e-06	0.0001495155596283	down
Fads1	85.0686435870558	0.257290043428874	0.476781685028405	0.539639108439212	0.589445940492441	0.804866379120622	none
Clcn6	71.7794241622254	-0.014095	0.237562685716624	-0.0593315	0.952688070835343	0.984444339863188	none
Chordc1	59.3196355744818	-0.433906	0.318954522554735	-1.3604	0.173703374931763	0.450700726060942	none
Klhl7	83.405240717946	0.297744430223608	0.263240974481474	1.13107175207088	0.258024892568363	0.534723707449827	none
Mapk8ip2	47.1192145748942	-0.404446	0.773319067086715	-0.523	0.600974111933538	0.810657477130593	none
Pfkp	114.72913767234	0.8841902457505	0.2331443012774	3.79245918045611	0.000149162775071599	0.00325043235442787	none
Sash1	55.0329137177714	-1.29939	0.372847388723006	-3.48505	0.000492049193784095	0.00828543744715081	down
Rab43	52.3059294279733	-1.56901	0.371205302742251	-4.2268	2.37038363552408e-05	0.000731757181483246	down
Asns	107.691416070126	1.4968184620713	0.334747585698871	4.47148396588523	7.76786848520009e-06	0.000290667361650745	up
Tmem50b	80.5874171059898	-0.0275671	0.204538036295215	-0.134777	0.892788070568182	0.965503841021699	none
Ufd1	98.7967972820211	0.631863921610031	0.219083499989481	2.88412373200341	0.00392504500896428	0.038213743063622	none
Sidt2	86.9443631338953	-0.164638	0.2173447672094	-0.757495	0.448753446621692	0.706599770577287	none
Mettl14	77.836639807569	-0.660596	0.297584086610641	-2.21986	0.026428110162246	0.145906012065634	none
Fsd1	84.6691094770382	-0.179506	0.4581621685113	-0.391796	0.695208922389741	0.870068058443512	none
Hbs1l	79.0503942354834	0.168800300363739	0.417287706745202	0.404517788650816	0.685831999570952	0.864024704101544	none
Wnk1	77.2952775078864	-0.218875	0.224100931834376	-0.976679	0.328728300730282	0.606159278275425	none
Pes1	81.9614398954529	0.191625839612452	0.294894265901924	0.649812023392082	0.515813651526551	0.756465428376923	none
Zfp260	72.976698402143	-0.341662	0.254877959330941	-1.34049	0.180084961049855	0.459109356261047	none
Fam193a	82.6167962928363	0.0641684649000867	0.228167819681396	0.281233633163909	0.778531209683446	0.915449467156365	none
Ube2v1	96.677690657086	0.433798934544724	0.219118537421001	1.97974548228774	0.0477321350996237	0.212146004171033	none
Plod1	81.6417087141485	0.263690228129912	0.251157435982791	1.04990014370102	0.293764025518171	0.574880524316991	none
Ap1b1	81.231389976712	-0.157755	0.363164931323772	-0.434391	0.664004738319958	0.852179089708706	none
Zfx	68.496634333319	-0.255516	0.291206383542565	-0.877441	0.380247269372313	0.650936233544239	none
Mapk12	78.0043669849692	-0.181726	0.215406267269231	-0.843645	0.398867917623529	0.666971751844472	none
Papola	41.1151632543808	-1.37392	2.00309367059575	-0.6859	0.492776353570033	0.739364115755442	none
Zfp369	74.6364512026843	-0.306937	0.221916323917038	-1.38312	0.166627614682276	0.442171918761098	none
Eif1ad	68.3328960258053	-0.484577	0.28977359462028	-1.67226	0.0944726405239848	0.324799469131528	none
Cox14	73.0971170913302	0.105005728351417	0.211943755631705	0.495441481814098	0.620288519460707	0.82200689110625	none
Nbr1	60.288933039953	-0.372383	1.37859347630912	-0.270118	0.787069409765757	0.920229654366283	none
Klf6	95.4462733732417	0.657523657240843	0.219407390157071	2.99681636416225	0.00272814998564991	0.029421926118894	none
Ncam1	100.267350862939	0.6849453963574	0.23970133814583	2.85749508807786	0.0042699924302381	0.040611519789004	none
Slc4a8	76.5768729414511	0.125236102080394	0.263471477531704	0.4753307768023	0.634551225761705	0.83222430691507	none
Afdn	51.287320227284	-1.9583	0.338260250264715	-5.78933	7.06664963896103e-09	7.81444883209885e-07	down
Hax1	76.6163378855944	-0.112636	0.222942535875009	-0.505225	0.613400973813906	0.817831170593347	none
Lnpep	74.2370330061794	0.268806570103679	0.29340649809667	0.91615752155262	0.359584281597134	0.633673826889765	none
Nopchap1	94.3683432692094	0.454666890241986	0.206535893578687	2.20139406455646	0.0277081388310988	0.150726579001183	none
Gm56730	74.3723338714478	-0.283845	0.237879632959871	-1.19323	0.232779907987073	0.512395008603421	none
Pafah1b3	53.8173076181844	-0.348531	0.93320147898976	-0.373478	0.708792447496465	0.877895812135481	none
Gm44187	124.202520485249	1.13548528819924	0.165053188031503	6.8795113971535	6.00581931921273e-12	1.5343832874499e-09	up
Gm42577	90.884420020301	0.313781734978834	0.224611555463531	1.39699729308798	0.162414385127295	0.436794573608456	none
Nono	118.265250713959	1.22266203641529	0.240367684973365	5.08663232560057	3.64477447774629e-07	2.25038662045263e-05	up
Jmjd4	71.5511772937364	-0.422721	0.235483270900354	-1.79512	0.0726341496504398	0.277704326898805	none
Pptc7	64.8088558950746	-1.11538	0.279879274991443	-3.98521	6.74201651214484e-05	0.00168187206526872	down
Pbx4	68.3739858868825	0.426193008281502	0.938811869475117	0.453970621951961	0.649849971827656	0.843359334606955	none
Dync1li1	54.5289413589049	-0.279292	0.692174483066321	-0.403499	0.686581123351418	0.864245055802013	none
Rnf122	78.8219241764776	-0.191715	0.408003139281379	-0.469886	0.638436511877648	0.834540599241618	none
Fastkd3	40.5006918937045	-1.30682	0.585383464672101	-2.23242	0.025586920880376	0.143612820078616	down
Pcgf1	112.615830664529	0.930994883168058	0.179700912449868	5.18080220337102	2.20933672476896e-07	1.44858192865604e-05	none
Gprasp2	65.3541039833569	0.0755429916673234	0.373047813553402	0.202502169756075	0.839524162329149	0.945724568857842	none
Sap130	84.128736051651	0.421264495886817	0.322937107139883	1.30447844664795	0.192070503594845	0.472077500186814	none
Dhdds	74.1507834650634	0.023491792641354	0.313784842775183	0.074865925433451	0.940321388009509	0.981798360169455	none
Prep	50.1921144155977	-1.99256	0.332846365092175	-5.98642	2.1450918961148e-09	2.83803318898474e-07	down
Megf10	63.3748383413019	0.0119109294390702	0.248882691017722	0.0478576046826095	0.961829727212053	0.987311367058939	none
Eif3d	93.8191938638274	0.434551290519388	0.182453591133447	2.38170861872242	0.0172325268123455	0.108752803366838	none
Ikbkb	60.1095806147759	-0.266378	0.27438331146163	-0.970824	0.331636155494333	0.608676168257402	none
Atg14	83.527386594909	0.0658273754972855	0.226537910745832	0.290579953176762	0.771372593854761	0.910772836313932	none
Rps12	201.375107317475	1.29725584141354	0.395643848272007	3.27884749650314	0.00104231947244288	0.0143275416907779	up
Cnppd1	62.3103929001182	-0.457494	0.238700942879561	-1.9166	0.0552888098333363	0.234613282964025	none
Ovca2	62.0048286924699	-0.632651	0.28346128723269	-2.23188	0.0256230211816145	0.143612820078616	none
Akt3	81.335694503334	-0.156491	0.268672569680007	-0.582461	0.56025599806718	0.784360832098096	none
Cyb5r3	38.4327735103344	-2.64753	0.687628312173407	-3.85024	0.000118004117529078	0.00268187885513172	down
Phgdh	111.069925714127	1.03778533158644	0.249400971567452	4.16111182351897	3.16701953569901e-05	0.000931128878571188	up
Reep6	51.9153423873065	-0.247201	0.756403098742779	-0.326811	0.743810505284166	0.894625330138049	none
Gm48273	89.8175641788908	0.53975933779014	0.19978053228809	2.70176143595308	0.00689732316624793	0.0568206772407635	none
Hnrnpm	82.602460395144	0.257738349673413	0.239029474952993	1.07827015778744	0.28091321064172	0.561144776933001	none
Tuba1c	94.6913147977255	0.51623697165699	0.255062473596518	2.02396285262105	0.0429739740434606	0.198376432204361	none
Yipf5	58.7276453791264	-0.114457	0.421957957168164	-0.271252	0.786197468328953	0.919786404665867	none
Slf2	37.6841979395721	-0.193441	0.884562211141374	-0.218685	0.826895171643893	0.938653125633466	none
Lgals3bp	64.6201737932166	-0.147654	0.23603742580159	-0.625555	0.531606892810177	0.76807243931954	none
Crabp1	81.0457850823032	0.266596120146244	0.360885886557374	0.738726921934812	0.46007283458625	0.715658121236516	none
Acsl4	62.8420695733915	-0.11348	0.261986501776317	-0.433151	0.664904836666282	0.852417252219717	none
Ndrg4	94.8186544921488	0.743059181240272	0.203789515992604	3.64620906831753	0.000266137475401111	0.0051845829582821	none
Gm43830	95.2337418629846	0.641250650890759	0.190481400349988	3.36647383793133	0.00076135803776068	0.0114652473613189	none
Gm11440	86.2349658772444	0.406665420569751	0.193324831268546	2.10353433597392	0.0354190870961576	0.175531783475205	none
Gm56555	72.0770049665269	-0.289788	0.225551826168167	-1.2848	0.19886305511438	0.479146788729249	none
Ube2b	99.3822626737789	1.38406820011331	0.276034438197537	5.01411421397657	5.32783336232806e-07	3.0838997954288e-05	up
Gm6961	69.9942128183928	-0.311085	0.28563990398855	-1.08908	0.27611840663539	0.555611427148725	none
Ilrun	99.1729730397814	0.459228930053071	0.216235587176657	2.12374353384254	0.0336915949695606	0.170044037880903	none
Gm14340	63.8330376772135	-0.512718	0.223645351243524	-2.29255	0.0218738798597716	0.128316370452136	none
Tdg	77.8731184229022	0.304523761343609	0.215426598076084	1.41358478508795	0.157483851178898	0.430812672723777	none
Gm15128	134.140704932278	1.26901292390792	0.223224881701446	5.68490803639522	1.30883070511463e-08	1.29295022589257e-06	up
Gng5c	107.27182982004	0.680557623829505	0.210806814057542	3.22834737042105	0.00124507681196283	0.0162694428568476	none
Cog6	64.6157907627433	-0.357313	0.223825211986128	-1.59639	0.110401016092089	0.353789415322789	none
Gm48754	83.2617674605721	0.254800608121533	0.19302286734255	1.32005399997166	0.18681698943845	0.467137048514842	none
Ak2	105.373580406779	0.542401609895801	0.265651381938665	2.04177974131915	0.0411733846798101	0.193931091603759	none
Tmem39a	126.553967223906	0.862848894730603	0.238761613803113	3.61385099131606	0.000301682484210093	0.00568938014225233	none
Lbr	91.6792366227173	0.509626371803782	0.264242474143816	1.92863154742645	0.0537766197190184	0.230573481191092	none
Usp42	58.1345466704299	-0.892124	0.409185849461703	-2.18024	0.0292395611511117	0.155965376939227	none
Akr1a1	108.273045887329	0.927594425709228	0.222407850724294	4.17069101962193	3.03677379374405e-05	0.000899978281513986	none
Zkscan17	63.025457698529	-0.0527334	0.455327814053152	-0.115814	0.907799819330092	0.971143686405735	none
Srpk2	62.1352882283323	-0.257979	0.391905655397788	-0.658268	0.510365932120718	0.753542525031151	none
Rnu1a1	154.230093009687	1.54579225938852	0.638952629154341	2.41925956456958	0.0155521382718158	0.101358584535235	up
Gstk1	94.0466748278627	0.437243601673691	0.229241471242864	1.90734948307178	0.0564753463891307	0.237606951389591	none
Gm48799	83.1925775561114	0.186955630304351	0.234901065091725	0.795890943412064	0.426095425710612	0.687487153547457	none
Lyst	88.1706517747599	0.577447693833194	0.236871047972061	2.43781457791879	0.0147763512350695	0.0982746735194163	none
Klf12	91.9566272950211	0.42489311401618	0.226240148399399	1.8780623908807	0.0603726304981904	0.247400895664321	none
Zmym2	65.729538670802	0.0307877608464042	0.292622546811946	0.105213221543691	0.916206619678493	0.975312477758327	none
Fam168a	63.0664158461903	-0.491813	0.231320436565077	-2.12611	0.0334939548679928	0.169875294880616	none
Uggt1	72.6678922710988	0.183232423821814	0.495281929372055	0.369955802857831	0.711415421810228	0.878479476698663	none
Pcnx	62.6195154452596	-0.85849	0.330779770037917	-2.59535	0.00944942960976419	0.0711492113605111	none
Ints7	80.3153257547951	0.165688187162749	0.221836826078561	0.746892164351792	0.455128656158615	0.711702873254365	none
Mdc1	61.7486475272147	-0.0655964	0.338423923947471	-0.193829	0.846309739681791	0.947974444301861	none
Urm1	100.442708665488	0.453233894576087	0.290770357120378	1.55873486920969	0.119059145191135	0.367240430928052	none
Plin4	57.112154865271	-1.30574	0.345309880995318	-3.78136	0.000155975467468911	0.00336916104512291	down
Coro1b	54.3422221122062	-0.384981	0.782073175117328	-0.492257	0.622537489690487	0.823470486061901	none
Retsat	54.1622268678381	-0.486635	0.279283841023437	-1.74244	0.0814315970630004	0.297616797915886	none
Ifitm2	90.4048008952529	0.609786979882252	0.190656110702679	3.19836053318633	0.00138211368103688	0.0175946396268079	none
Pcm1	37.1829465439519	-1.19816	1.1538076823219	-1.03844	0.299065306056994	0.579597382472456	none
Gm47102	63.8522729817897	-0.525071	0.284567303015764	-1.84515	0.0650150021645299	0.259534564136316	none
Drg2	67.6247490478875	-0.152128	0.254044273158363	-0.598826	0.549289029523792	0.778141954061524	none
Orc4	70.5015850438714	0.337396779007819	0.264328850356509	1.27642812561989	0.201804219167425	0.482001115348631	none
Txndc12	83.901191642077	0.490751152785883	0.213353109539535	2.30018279951502	0.0214378658826857	0.126258464487137	none
Uba1	62.2511310590443	0.12251731828914	0.334659504487847	0.36609543923349	0.714293860610379	0.879834283169127	none
Phip	44.4409114114005	-0.726055	0.557403332759916	-1.30257	0.192723045434909	0.472077500186814	none
Gm12276	58.9638480965645	-0.5268	0.249954733548396	-2.10758	0.0350673257898693	0.174254739622496	none
Mfsd1	60.3539800740291	-0.508528	0.58910138385306	-0.863226	0.388013237362329	0.657997270683794	none
Cry2	52.0865689277317	-0.781785	0.545956246072084	-1.43195	0.152156712193073	0.422220629452613	none
Gm37637	56.5321895946249	-1.49556	0.407469153123704	-3.67036	0.000242212806785962	0.00485322287262586	down
Rae1	73.1378595606553	0.0135279224899229	0.20784301243172	0.0650872133330295	0.948104561126869	0.983560868651761	none
Rtcb	77.3935750806462	0.238408690457307	0.241044978158153	0.989063088055226	0.322632275879759	0.600900586222508	none
Exoc7	82.1970484656377	0.624933298886057	0.214198435950163	2.91754	0.00352800200655498	0.0358101401923986	none
Hsd3b7	77.4414749359655	0.310738633212493	0.26679584596711	1.16470566506047	0.244138155081992	0.523389756602146	none
Tmem164	51.240222441782	-1.68495	0.302661039442167	-5.5671	2.59007473389793e-08	2.37310013716643e-06	down
Fkbp3	46.8039749825929	0.228598864046598	2.19023264306786	0.104371955540942	NA	NA	none
Kdm5c	74.9300865437321	0.565457487333372	0.410717439369973	1.37675548474583	0.168587857963642	0.444824586770878	none
Tstd2	58.8507049668874	-0.409285	0.297698836588889	-1.37483	0.169184265896976	0.445604772851295	none
Gm38110	74.0842009640401	0.168793668342669	0.198971001208858	0.848333009921821	0.396252538828008	0.665198200128315	none
Gm49378	55.9302009169452	-0.102628	0.457210042646606	-0.224465	0.822395555688835	0.936944196770555	none
Ctsb	100.279421227605	0.678193388275429	0.270015318239938	2.51168486549634	0.0120156333805668	0.0848654220368154	none
Bnip3	51.1878683012031	-0.460378	0.268670594587574	-1.71354	0.0866128140476326	0.307147321750901	none
Azi2	56.4126763383283	-0.294559	0.49624449812022	-0.593577	0.552795191712748	0.78034399059653	none
Grina	63.0349003968287	0.175229993493934	0.680606016651022	0.257461716774365	0.796822364965179	0.925033068302029	none
Dock6	46.0892656605941	0.291683629930646	1.02671	0.284094978785104	0.776337594855063	0.914119440871854	none
Tipin	60.8429575834324	-0.694757	0.252647463702614	-2.74991	0.00596119060912076	0.0518994843983263	none
Luc7l	79.981984857167	0.14459364479593	0.232686193624296	0.6214105037508	0.534329562753981	0.769482881412859	none
Phf8	58.2159471951235	0.128175006699138	0.341409362128588	0.375429091633585	0.707341372518279	0.8772955626159	none
Hdac4	65.4488	-0.503409	0.304993431236508	-1.65056	0.0988288055015532	0.3323752246759	none
Tfrc	116.620896946139	1.46238797070709	0.265345563048632	5.51125842808635	3.56277164651782e-08	3.03408909529316e-06	up
Med28	50.1991835890409	-0.836035	0.253573025770188	-3.29702	0.000977174388007753	0.0136344351049895	none
Poglut2	64.7134958618704	-0.0538552	0.233150262557022	-0.230989	0.817323248736729	0.93465457451744	none
Gm48111	60.5704767214148	-0.325965	0.221679253118402	-1.47044	0.1414436862229	0.402509443105869	none
Vdac3	51.5064495316031	-0.650062	0.271450929059959	-2.39477	0.0166309181615013	0.106682660310445	none
Snrnp48	83.7647146173749	0.567826257627216	0.225814996359591	2.51456398725177	0.0119179673436139	0.084281732833164	none
Gm10687	73.6746675554824	0.095543484589792	0.212908094697545	0.448754589277218	0.653608700317978	0.846113672197303	none
Acad9	68.0633676961924	0.00370512607865921	0.221518965383882	0.0167259993844698	0.986655205551216	0.996226607171209	none
Phf21a	82.2577676103056	0.241302135116692	0.200790657116272	1.20175977598879	0.229456614003218	0.511065605355701	none
Epn2	72.636203149339	0.674092784378631	0.362045194650789	1.86190231036992	0.0626168613435394	0.252684273253967	none
Dtx3	55.0019336115879	-0.658292	0.976408863719919	-0.674197	0.50018596149487	0.744911417764704	none
Gm10060	42.6417158919767	0.186017391254226	0.850455750950111	0.21872671334918	0.826862938555684	0.938653125633466	none
Tmem181a	74.1985505298693	0.16941628386957	0.201486890089444	0.840830308087851	0.400443005418281	0.668757534846608	none
Lancl1	60.676069492604	0.127227125015907	0.781667845510166	0.162763667133922	0.870704516154253	0.958124128945027	none
Odf2	86.053492902115	0.73450811278457	0.244974363420082	2.99830603713025	0.00271484904577281	0.0293211611955259	none
Zmym3	80.7142710519569	0.265624876285709	0.283703176448284	0.93627741363738	0.349130374085685	0.624785307198657	none
Eif4e	60.7476767044812	0.0326105558463289	0.257973794878989	0.126410342808757	0.899407115452103	0.96829603268481	none
Anxa2	94.7665849011285	0.802808687456191	0.266859882791009	3.00835284442102	0.00262667975786485	0.0286155365635378	none
Zfp330	101.572276616165	1.22513275692556	0.270470249639048	4.52963961308329	5.90843812022642e-06	0.000235352785122353	up
Rara	47.765366448715	-1.6948	0.325437661670621	-5.20774	1.91149957525619e-07	1.30885289114377e-05	down
Mysm1	49.4973189225585	-0.863942	0.268903528664616	-3.21283	0.00131432481836117	0.016829114982453	none
Prr14	48.699520996765	-0.966247	0.444265804672656	-2.17493	0.0296354104633002	0.15750170327983	none
Gm48132	60.7701360714642	-0.429805	0.250881514212243	-1.71318	0.0866793783605639	0.307147321750901	none
Vps37a	70.1225425705197	0.246123735657868	0.220177190593792	1.11784392831111	0.263633656316878	0.541069739515721	none
Rnf20	70.3797906139593	0.0495950153767165	0.218374814577356	0.227109593533957	0.820338524389778	0.93592364139265	none
Gm49483	55.268161829488	-0.53204	0.312370278080478	-1.70324	0.0885239392100923	0.310840694600746	none
Gm8210	127.584493148931	0.858184099093432	0.331657401877564	2.58756202706503	0.00966577915571936	0.0722641349795406	none
Cbr2	112.327690215413	1.20754287768633	0.262747935554241	4.59582251384444	4.3104550039385e-06	0.000181538030459091	up
Star	47.3328238156128	-1.39433	0.275002665059315	-5.07024	3.97314975837033e-07	2.43281541816246e-05	down
Nop56	135.063288464912	1.7744426000146	0.288140845682559	6.15824735230171	7.35544103069579e-10	1.23855596810057e-07	up
Mast3	40.8604775207422	-0.657646	0.696200178323747	-0.944621	0.344852201080263	0.620517953343535	none
C77080	77.8233424321721	-0.376762	0.452046709896609	-0.833458	0.404586239423028	0.671952353258286	none
Mideas	58.1992810748428	-0.349556	0.272629643058123	-1.28216	0.199785082630113	0.479545119354116	none
Gm47404	72.5086500847769	0.131449892252458	0.229120703598805	0.573714597536455	0.566160948529803	0.788326718221633	none
Pcyt1a	48.7745976290121	-0.880111	0.306595419497414	-2.87059	0.0040970066324638	0.0395243777863598	none
E430024I08Rik	70.8236394383356	-0.13465	0.231716310607057	-0.5811	0.561173227967879	0.784922115539743	none
Ascc2	60.1669401621517	-0.121772	0.303888546485273	-0.400712	0.688632282710705	0.865345417673612	none
Snapc3	51.5902452883718	-0.41582	0.676026591370717	-0.615095	0.5384921500128	0.772372458421249	none
Actg1	110.833611585762	0.774556494836799	0.280668356519645	2.75968586000034	0.00578569661290881	0.0506094760390098	none
Peli1	72.4809167522263	0.150745830176019	0.228512711887473	0.659682469876121	0.509457618539261	0.753293792316332	none
Gm56022	24.2802928642133	-1.91401	1.31447152717464	-1.45611	0.145362888661149	0.409659049863239	none
Ugdh	63.4970702415246	-0.296092	0.246146830504454	-1.20291	0.229012116492651	0.51085239532714	none
Lamp2	100.037314361013	0.953752742964009	0.210729003261135	4.52596808319794	6.01196535878295e-06	0.000238195996487823	none
Tspan18	37.8955409186332	-1.27726	0.372859995520898	-3.42559	0.000613474619239617	0.00980883109098771	down
Gm56764	27.3516338796204	-1.31692	0.790351778695639	-1.66624	0.0956654688311403	0.327066330355571	none
Actb	74.0388494097476	0.606639646682907	0.421833683741026	1.43810148422224	0.150405261583707	0.419368544176039	none
Hspa13	57.1999416200601	-0.652973	0.269212157086062	-2.4255	0.0152874935840507	0.10050136642789	none
Idh3g	55.5841477675772	-0.369077	0.278117229158488	-1.32706	0.184490282864501	0.464021023096249	none
Borcs8	75.8716811208985	0.20582237465779	0.25668222675018	0.80185674428526	0.422635830087768	0.685836352798018	none
Gm47031	81.2153939959461	0.406877833113441	0.222506009377077	1.82861503045481	0.0674572994319824	0.26514118381515	none
Wrnip1	93.8785165259403	-0.286072	0.38228230525412	-0.748326	0.454263538365618	0.710800117370826	none
Ints9	64.8423221248929	-0.0752741	0.227933148043919	-0.330246	0.741213819160937	0.89324222286327	none
Fbxl5	52.9932201709172	-0.683104	0.261309119526225	-2.61416	0.00894468393399241	0.068250425609629	none
Usp33	48.2818718258752	-0.0692167	0.569396482803172	-0.121561	0.903246326493435	0.969682256246716	none
Sri	53.5105800750981	-0.343807	0.382109991916807	-0.899758	0.368248933362626	0.642191641411248	none
Septin8	80.1486442827196	0.42332198103052	0.234862872290261	1.80242188517284	0.071479054504797	0.275110812896645	none
Fn1	86.4009168761766	0.672749074072287	0.191778234580728	3.50795321243349	0.000451568460499485	0.00770891871852693	none
Mtus1	29.8345088414247	-1.52923	0.653826191152856	-2.33889	0.0193412886625366	0.117458694836667	down
Klc1	62.5503610580896	-0.703136	0.484041562961658	-1.45263	0.14632522862198	0.410808495210402	none
Abhd4	66.8408287592038	1.09483967321427	0.523346637756132	2.09199714726062	0.0364387708898543	0.179623987706541	up
Cacna1b	62.0202538461502	-0.416196	0.35286559163443	-1.17947	0.238209260226533	0.518476030851463	none
Ddost	47.4742880698685	-0.711288	0.430388028035004	-1.65267	0.098398790063663	0.331983895984371	none
Zfp9	62.2678129259035	-0.201502	0.222880261824675	-0.904082	0.365951782338828	0.639918988753453	none
Wdr46	46.3585428867911	-0.338777	0.719358997140096	-0.470944	0.63768102936209	0.833994483061558	none
Nutf2-ps1	66.6448274686279	-0.0601673	0.23486988666481	-0.256173	0.797817198809271	0.925333066057904	none
Ap2m1	34.8356330862524	-1.19988	0.437629575273274	-2.74176	0.00611101766872426	0.0527972820579693	down
Rpn2	77.8706542016984	0.448280695820674	0.210928006095337	2.12527821278535	0.0335634051350816	0.169968530218302	none
Atp5pb	56.4462006884211	0.170988270244802	0.364056704713648	0.469674828209232	0.638587354512101	0.834590529119802	none
Atrn	69.8861377116367	-0.591706	0.281068827594885	-2.1052	0.0352738813881139	0.1749291748357	none
Uchl5	95.3200675394173	0.356555249564348	0.243541708183534	1.46404183588811	0.143182517854377	0.405829867935379	none
Gm45205	43.1412395077026	-2.08353	0.349453797495733	-5.96226	2.48774997033884e-09	3.23363851407728e-07	down
Adipor1	61.2797072135116	-0.194937	0.219829976465421	-0.886762	0.375207035837242	0.648450881389813	none
Tcf3	39.570057336221	-0.929389	0.783724260592756	-1.18586	0.235676948958681	0.515536700532133	none
Ccdc181	74.7536111985024	0.113557879285967	0.309596632860951	0.366793004938686	0.713773425789525	0.879485666335372	none
Nsg2	89.2262684290867	0.64022880548149	0.249129981965972	2.56985851493754	0.0101740057591864	0.0755302692082288	none
Olfml2a	61.8658822088705	-0.210857	0.237612948217705	-0.887398	0.374864622985723	0.648161491645559	none
Plcxd3	58.0697348161606	-0.0518818	0.343077106354537	-0.151225	0.8797983640516	0.959809324663378	none
Mrpl27	72.9104122574928	0.239840918455686	0.298245205308488	0.804173593361235	0.421296727079664	0.685416655892233	none
Rfk	28.5166661106798	-1.33673	0.654951925179773	-2.04095	0.0412553483373556	0.193947256238241	down
Nit2	41.5096661228674	-3.28524	0.466559393800191	-7.04141	1.90297548501826e-12	5.87464390354178e-10	down
Gm48082	63.3661601660369	-0.188359	0.246869494788503	-0.762991	0.445468638259981	0.70417690225479	none
Xrn2	57.6312882170274	-0.0171332	0.258691838622592	-0.0662301	0.947194615530402	0.983155632735325	none
Numb	49.493487188285	-0.745035	0.419272220874652	-1.77697	0.0755728690011057	0.284511883348167	none
Zfp423	46.9655087372151	-0.984856	0.298681376778288	-3.29735	0.000976025547304149	0.0136344351049895	none
Stom	110.753112965025	1.00927928956061	0.288459306143392	3.49886194712991	0.000467248436926448	0.00795826130847828	up
Srpk3	41.0798768348583	-1.09058	0.309493271208028	-3.52376	0.000425463220004498	0.00733083022561239	down
Chd8	96.9118900774337	0.999124385359706	0.215200697133665	4.64275626736995	3.43791820959662e-06	0.000151616285802984	none
Dhx33	60.8612168175265	-0.558205	0.27143241166289	-2.05652	0.0397328152093624	0.188994455135529	none
Cct8	63.3197427569419	-0.0837293	0.358204507480533	-0.233747	0.815181334815732	0.933489723284352	none
Tmeff2	31.9421042763032	-1.3644	0.683949659096835	-1.99488	0.0460558682851767	0.207884451713979	down
Gm37086	67.840271680397	0.104516146807979	0.21791516001309	0.479618521270848	0.631498674056507	0.830158565664418	none
Gm47408	74.2756230800942	0.204653839538694	0.269845723998141	0.758410533642935	0.448205253828892	0.706519907963907	none
Bcl2l13	99.7131610245263	1.03748202061342	0.217404531982136	4.77212692465247	1.82290561770121e-06	9.12561332537043e-05	up
Smim29	60.3294529789163	-0.730933	0.423547160593661	-1.72574	0.084393694594063	0.302942288395064	none
Gm42785	64.4917974944915	-0.0537291	0.241474100701048	-0.222505	0.823921132500281	0.937700717464605	none
Mrpl39	81.5428292801317	0.529392661925951	0.275051376278121	1.92470464641722	0.054266318886469	0.23200182148289	none
Cant1	43.1974338917276	-0.995956	0.733026515920877	-1.35869	0.174244667734106	0.451391168965731	none
Pde10a	48.5487975175161	-0.561538	0.409917929752836	-1.36988	0.170724642818838	0.447471366914882	none
Mrpl34	59.102690260443	-0.161856	0.449714303557661	-0.359908	0.718915812964555	0.881818877944902	none
Gm13171	108.318729031424	1.26509238308468	0.20261086009407	6.24395149646622	4.26652346408826e-10	7.48597905662954e-08	up
Aldh1l2	54.0538052274604	-0.277585	0.275663858730454	-1.00697	0.313949815452958	0.593987278521697	none
Ndufs4	52.8278215329794	-1.15846	0.357261278488074	-3.24263	0.00118433697024902	0.015725363104973	down
Gm44660	70.0527179593823	0.117660431102051	0.265062191347086	0.443897451024919	0.657116727522783	0.848184291675313	none
Dhx30	72.1961147259493	0.0338642195095013	0.223368317999569	0.151607084714524	0.879496845211648	0.959809324663378	none
Dnajc14	70.0131906040209	0.366740992113641	0.21754457106448	1.68582001526914	0.0918304714268745	0.319553938564987	none
Gm49959	31.2150398846811	-1.44569	0.465046348676688	-3.10871	0.0018790621669539	0.0222751545519383	down
Gm23608	22.6295045107512	-1.62001	1.28396592686557	-1.26172	0.207048924941176	0.486866896969456	none
Gpr146	40.0756559243115	-1.35949	0.299941873384699	-4.53251	5.82863601279769e-06	0.000234697631624011	down
Ripor1	36.7541640896301	-0.967508	0.634510546291275	-1.52481	0.127306479815285	0.379562860745049	none
Gm28756	71.2695794091501	0.186851380738045	0.23148824020185	0.807174397175067	0.419566014164873	0.684512235079469	none
Zswim4	56.0826779170566	-0.730789	0.384863234178767	-1.89883	0.0575869612196134	0.240372842634431	none
Gm43190	64.8683729916571	0.0933895694678248	0.240877848345795	0.3877050966254	0.698234283692384	0.872380743318191	none
Gm56109	46.6648151115634	1.25726056813329	2.11971304749322	0.59312772057526	0.553095680057783	0.78034399059653	none
Kctd5	84.0902492679904	0.307264975419691	0.247161182470537	1.2431765067167	0.213802797959806	0.49502756728815	none
Tmem74	78.685930365935	0.577121790663247	0.253693678381281	2.27487651385574	0.0229133386106583	0.13294042738165	none
Apeh	60.0609309623361	0.146295193275228	0.465148032556166	0.314513193727338	0.75313129736499	0.899891226327216	none
Top2a	91.392819711438	1.00360421331174	0.274064107081431	3.66193232670756	0.000250319992022353	0.00495023961036113	up
Gm47822	77.7022371109038	0.255882242410424	0.286865189032436	0.891994749427375	0.372395746702076	0.645700933141981	none
Bhlhb9	33.1850039519428	-1.77944	0.770037856099066	-2.31085	0.0208413403541618	0.123598529559567	down
Setd7	87.1533383785572	0.809839425064719	0.195610919628279	4.14005223534382	3.472267461973e-05	0.000997132931230929	none
Rsu1	88.778492423092	0.835420322649593	0.24347704645614	3.43120772495524	0.000600900271527193	0.00969949915412849	none
Ica1	77.6740176869444	0.558295771820838	0.344206458753595	1.62197936041782	0.104807767490514	0.342381282776553	none
Card19	93.3853265093285	0.860695366379931	0.284561305513589	3.02463950545388	0.00248929639550269	0.0274861356099545	none
Atxn10	40.1952811059388	-0.540134	0.534320713477463	-1.01088	0.312074086881079	0.592101641408941	none
Aph1a	48.3683717598951	-0.247155	0.670617706225698	-0.368548	0.712464618475087	0.878977331450049	none
Ciart	98.8001477512802	0.807814063005412	0.29536023151585	2.73501296657151	0.00623778188222226	0.0533973768109727	none
Tpra1	36.0321591373779	-0.143761	0.769952516271825	-0.186714	0.851884693382612	0.950302645314655	none
Gmeb2	65.4356411704338	0.219651074285974	0.239280647961798	0.917964223839121	0.358637596202873	0.633407854652463	none
Aff4	60.6000722028424	-0.25682	0.259348677777984	-0.990251	0.322051508124041	0.600573778930537	none
Bcat1	64.9542132151981	0.067113008133365	0.225846763157841	0.297161700238585	0.766343060598175	0.907727535726919	none
Smg6	47.7069658014182	-0.641111	0.267313702138446	-2.39835	0.0164692945640887	0.106197566079489	none
Dkk3	65.8310158029137	0.171078279191683	0.248065875777173	0.689648580868717	0.490415208739053	0.73753661614802	none
Gm18935	76.917581620321	0.605811420903313	0.21133082168563	2.86664962579146	0.00414842007144745	0.0398130107634121	none
Gm22890	53.2247474943941	-1.17437	0.504929181848333	-2.3258	0.0200290361206252	0.120060783671288	down
Reg2	28.2610665468316	-1.22972	0.855616630772851	-1.43724	0.150650375233121	0.419368544176039	none
Cstb	143.037355159579	0.905358901229444	0.412006235340165	2.1974398044776	0.0279890511249972	0.151586900427708	none
Sec24a	46.8204014695801	-0.606632	0.57581437427013	-1.05352	0.292102739864111	0.572991580527719	none
Mthfd2	55.0465315961692	0.0418548066144409	0.360814106211598	0.116001026273333	0.907651728439261	0.971143686405735	none
Gtf2f1	72.9999778159407	0.140358326607115	0.2944270752074	0.476716777858299	0.633563813929631	0.831545491125711	none
Gm48443	66.4002873486596	0.0141029924452354	0.231886852373166	0.0608184220058326	0.951503818839895	0.984318876540741	none
Ago2	62.5953502249646	-0.120153	0.228401979953395	-0.526059	0.598847221956622	0.809650079937847	none
Tom1	76.8580975354804	0.460914994360461	0.215095109872214	2.14284273889019	0.032125728183263	0.165176627418318	none
Rnf19a	28.2121168946555	-1.10556	0.608244814217988	-1.81762	0.0691227989185633	0.268976269531321	none
Fdft1	63.2182438334589	-0.0691006	0.254910484694316	-0.271078	0.786331095580187	0.919786404665867	none
Nr4a1	51.3328542124036	-0.0615325	0.374741029469757	-0.1642	0.869573689147422	0.957870550098821	none
Sros1	62.0427471866616	-0.00740263	0.237493456298488	-0.0311698	0.975134108967257	0.991537292306704	none
Tspan2	51.6737411774308	-0.25291	0.269546269577588	-0.938279	0.348100952632832	0.623651242696201	none
Gm42669	47.7763649860364	-0.776329	0.266092501036084	-2.91751	0.00352833072485504	0.0358101401923986	none
Zfp143	47.7988811413508	-0.641403	0.386110691800389	-1.66119	0.0966752025679366	0.328562649461396	none
Gm44792	64.1987296792207	0.322216044293348	0.216102165071526	1.49103570612863	0.135952120683459	0.393439848451858	none
Stat3	34.3400521371127	-0.568633	1.21756259728855	-0.467026	0.640481310771206	0.836143641183885	none
Trim56	61.0502374628958	0.299945297455069	0.320915296363089	0.934655657908264	0.349965785603083	0.625619991051825	none
R3hdm1	95.6082585432003	0.853654932791581	0.217310991686995	3.92826394175748	8.55612780081694e-05	0.00203833925647115	none
Gm57175	76.4256057359673	0.902819599035929	0.863444117920852	1.04560281354385	0.29574444974613	0.57707943854861	none
Rps5	67.5472584465893	0.453644839281339	0.25326461837319	1.79118916094662	0.0732629449868092	0.278647412426729	none
Wapl	29.0705117627223	-1.13488	0.918006921062441	-1.23624	0.216369925866758	0.496464781897432	none
Atp6v0a1	89.2224657813047	1.32111268401989	0.458504248262705	2.88135320234361	0.00395971637791596	0.0383328230402652	up
Gm57051	65.9508993913612	0.218921871125312	0.216416983906701	1.01157435601122	0.311741612302697	0.591622337487367	none
Ddx23	44.0032545623651	-1.12182	1.17471947618758	-0.954969	0.339593556407161	0.616034408508245	none
G3bp2	49.6147427887896	-0.238495	0.978677548579919	-0.243691	0.807470195839658	0.930061678052912	none
Nmt1	67.3683513997988	0.22899634936179	0.269466420435132	0.849814047301362	0.395428478495166	0.665198200128315	none
Mbd2	97.2203738600977	0.87606520131642	0.214261815205925	4.08876028831568	4.33684728767889e-05	0.00119006302053381	none
Lman2l	49.4192742454662	-0.0755954	0.443640712095861	-0.170398	0.864697297155829	0.956343077269374	none
Mfge8	57.2619944275948	0.569649480362495	0.312335467872749	1.82383859329924	0.068176477412105	0.266835457552185	none
Pvr	54.6975514748367	-0.024982	0.291044268323336	-0.0858358	0.931596958227395	0.979290192327661	none
Trmt1	97.7203049623251	0.628167559270935	0.250384373571312	2.50881295150804	0.012113761077389	0.0852467621594797	none
Drg1	46.6266623406123	0.0154551724121855	0.310117491919136	0.0498365065335155	0.960252674808629	0.98649914779744	none
Rbm22	69.6282387549411	0.0692070609920415	0.240916403067432	0.287265873601269	0.773908750830523	0.912894433195884	none
Smyd3	44.8048867842304	-0.548998	0.267074188475585	-2.0556	0.0398210686568869	0.18912454979415	none
Por	50.4341558023187	-0.232689	0.248669574088267	-0.935736	0.349409223892538	0.625005538343751	none
Prr13	85.961260422044	0.781519244281617	0.531852300056743	1.46942909563094	0.141716440400591	0.40275301378135	none
Prrc1	50.6530877946448	0.151249310698323	0.587110345182413	0.257616497374664	0.79670289630455	0.925033068302029	none
Gm10052	71.5871771311925	1.0308999093476	0.302957384052752	3.40278852278477	0.000667018872345094	0.0104480820828854	up
Gm50431	41.2510435377188	-2.00143	0.411329860745836	-4.86575	1.14024839736105e-06	5.99156055038869e-05	down
Gm42553	63.5963606441131	0.09401315686701	0.231397563047125	0.406284126889719	0.684533846963572	0.863177522541991	none
Slc1a5	36.8177951720039	-1.08116	0.409737057839403	-2.63868	0.00832305251283971	0.0649794479110953	down
Gm57308	71.3213524280025	0.932727429630011	0.247772092839787	3.76445716278922	0.000166911277291421	0.00354339728782848	none
Aldh18a1	59.2407189145118	0.0839601136646468	0.243115097434031	0.345351294719281	0.729830288363128	0.88775449129575	none
Gm48054	52.5363719925604	-0.678974	0.304314142326457	-2.23116	0.0256703541259033	0.143757863733044	none
Gle1	62.5606839021525	0.178605694154829	0.223827884377152	0.79795998006163	0.424893714441237	0.687122627074002	none
Ift140	52.3351852131759	-0.50311	0.263107794970257	-1.91218	0.0558528093182184	0.236194899679612	none
Get4	86.9582200739558	0.550726229609593	0.282924581040022	1.94654783117515	0.0515889682328853	0.225234334494665	none
Rpl41	122.589380558142	1.12746230230851	0.29194038903477	3.86196067641133	0.000112480674322096	0.00258009076177217	up
Apba1	57.7904277341843	-0.545251	0.278173256854646	-1.96011	0.049982555519595	0.219881493665421	none
Slmap	83.9620948087146	0.784770142746679	0.197862273433799	3.96624444431672	7.30139819130261e-05	0.00180320197331203	none
Ykt6	38.8833138126626	-0.0436022	0.647060777474027	-0.067385	0.946275234651952	0.983027651926012	none
Gm12840	50.2345584252163	-0.545304	0.288788041259838	-1.88825	0.0589923543231852	0.243666411184336	none
Orc3	62.1416452809773	-0.160277	0.274335654547862	-0.584238	0.559060127461435	0.783890326336444	none
Gm48641	81.2187041033889	0.719297612402617	0.210183029678362	3.42224400087553	0.000621065516864847	0.00989564390204655	none
Gm56990	45.9003256461376	-0.292639	0.392195861703326	-0.746156	0.455573474252332	0.711952438425629	none
Gm53533	60.521581263412	0.278117799691497	0.259521625398239	1.07165558656132	0.283874756317124	0.565688023010642	none
Septin5	65.8232665244733	0.395806811089989	0.246025919143538	1.60880126967055	0.107659803182157	0.348338508697463	none
Klhl24	48.0904613899688	-0.488533	0.263487910590783	-1.8541	0.0637248679407245	0.256211588689984	none
Psmd11	79.6169617231112	0.736541451180805	0.218134843125999	3.37654196196141	0.000734031744846556	0.0111902082254488	none
Anxa6	64.1236096895446	0.380180152099196	0.238664573581283	1.59294756818911	0.111171953815342	0.355031468024942	none
Stk4	47.4370811836038	-0.522298	0.255373301840606	-2.04523	0.0408318399392939	0.193273189847416	none
Tbc1d22bos	112.791675761098	1.29049795917065	0.185979311229636	6.93893288795556	3.95072746115675e-12	1.08410887998927e-09	up
Ppcdc	38.2189525377604	-1.00445	0.479480294475956	-2.09486	0.0361831353498829	0.178601498872273	down
Tnpo1	57.5104418348553	0.403988396336459	0.267648111750507	1.50940125709926	0.131196272025118	0.385173404366045	none
Cep350	53.2774031150293	-0.910406	0.302463990687578	-3.00997	0.00261277095665418	0.0285938257279923	none
Ttc3	72.9173591303602	0.463212827170698	0.213304759197887	2.17160099433584	0.0298857719606889	0.15815977461196	none
Tspan13	44.7749640912422	0.00888666570433052	0.885787278963146	0.0100325054506684	0.991995353074474	0.998192797898788	none
Rhox2e	105.312361129798	1.32862063484128	0.273922713164735	4.85034855084198	1.23244707393383e-06	6.38545480473826e-05	up
Psmb3	89.5227677201169	0.973089429106716	0.219805728361075	4.42704308191742	9.55336571819512e-06	0.000340292724067825	none
Capza2	74.8591054405266	0.683250055547041	0.20994236288808	3.25446492145695	0.00113606189327013	0.0153053675580678	none
Gm38356	118.394405690599	1.09970435541356	0.348490115183913	3.15562567630705	0.00160154252940447	0.0197434752085819	up
Ubl4a	55.5019021261767	-0.211375	0.24164588929647	-0.874731	0.381720541393126	0.652021324915675	none
Abhd5	134.545397217361	1.43480866219629	0.226175062620462	6.34379690480733	2.24170313815354e-10	4.25866116681527e-08	up
Mtor	27.7373470846873	-1.30312	1.31090104535319	-0.994064	0.320191943126227	0.598677591025297	none
Rabgap1	82.9339571796553	1.01978532557936	0.208754728248128	4.88508851577832	1.03382398718804e-06	5.55043617469287e-05	up
Timm13	32.1204938346725	-1.50142	0.506053656399233	-2.96692	0.00300795046703241	0.0318370071574901	down
Nsd2	81.2663750816166	0.43050258242067	0.278180625011772	1.54756494059373	0.121727077878218	0.370684718454468	none
Camta1	66.1093182583547	0.378432620172055	0.22042377702533	1.71684119235725	0.0860081922476799	0.306165067177883	none
Rsrc1	44.9427007116283	-0.587253	0.292779857880875	-2.00578	0.0448793010179845	0.204370461734633	none
Mdn1	51.9407765399208	0.04486715324052	0.297670565348061	0.150727544015169	0.880190644477278	0.959809324663378	none
Vps4a	52.7839622338612	-0.367216	0.28179956076618	-1.30311	0.19253690444577	0.472077500186814	none
Prnp	47.1260083855299	-0.947288	0.975023516613982	-0.971554	0.331272568598652	0.60827718977631	none
Camkk2	38.6849433294197	-0.694895	0.407844577140309	-1.70382	0.0884141299265293	0.310602317982767	none
Gm48493	53.5960538505089	-0.20955	0.240593915324712	-0.87097	0.383770476192355	0.653945597541205	none
Gm50216	62.1519707233056	0.314144376490515	0.227093586355408	1.38332562152975	0.16656504527743	0.442171918761098	none
Cox7c	82.9474051401794	0.569685348957159	0.257485021828702	2.21249898309096	0.0269322063896735	0.147934474947449	none
Gm47628	44.6233983225927	-0.846401	0.281995533496665	-3.00147	0.0026868107309047	0.029111180487823	none
Gng3	71.6964661717972	0.501028784147799	0.234178053004122	2.1395206669473	0.0323935239698507	0.166092469960294	none
Tmem30a	52.5629316421812	0.241811305265679	0.26849988400382	0.900601153564147	0.367800421047929	0.642090791598517	none
Hnrnph2	56.8837898693091	0.240230128854922	0.293801039688237	0.817662623351639	0.413549858372341	0.679527811195537	none
Atp6v1b2	30.4340768653713	-0.66579	0.757221772809236	-0.879253	0.379263890761184	0.650154133884685	none
Zfp418	37.9045894685537	-1.18518	0.32472502527794	-3.6498	0.000262446234391026	0.0051305122707206	down
Cers5	53.1763446142159	0.368527720484619	0.366081769276562	1.00668143407657	0.314087886844917	0.594096796945109	none
Slc20a1	89.1845557427023	1.10748378922423	0.335766193275551	3.29837789331982	0.000972451647365474	0.0136344351049895	up
Arfgap3	83.3691028376773	0.902113279249363	0.213333221522185	4.22865821278356	2.35089168978572e-05	0.000728776423833574	none
Cops8	79.0998691900118	0.596017603839145	0.242779514384737	2.45497485794714	0.0140894442141685	0.0947265809281076	none
Gm11944	39.8942255272118	-0.774543	0.293880653025279	-2.63557	0.00839963712537201	0.0653707053171022	none
Clasrp	40.2458669864137	-0.987544	0.354495211220942	-2.78577	0.00533999776181255	0.0477250222162475	none
Gm26387	63.481148610128	-0.993814	0.426950960330413	-2.3277	0.0199280014433742	0.119648754209043	none
C9orf72	44.2549724775906	-0.3369	0.279371975225203	-1.20592	0.227848626875464	0.510780779582547	none
Ttc19	52.6664638799419	-0.36537	0.267957866405667	-1.36354	0.172713467311546	0.449309718859285	none
Cdk7	70.319509881919	0.827291444264636	0.241416563530562	3.42682139189636	0.00061069060691051	0.00979431688827928	none
Chac1	44.8997171849211	-0.125778	0.403336915691551	-0.311843	0.755159937771293	0.900962959572868	none
Sorbs3	30.8847361447728	-0.529116	0.804188445406108	-0.657951	0.510569884544994	0.753542525031151	none
Sars	94.8141051903014	0.603040362870686	0.28333796961305	2.12834292450902	0.0333086616193192	0.169261916280889	none
Impdh2	55.4126007287427	-0.151714	0.342815142102046	-0.442554	0.658088049745192	0.848843012668288	none
L1cam	50.7068357221085	0.362368289724681	0.346249413555542	1.04655278980437	0.295305885522719	0.576377765582867	none
Ppp4r3a	71.4743448191975	0.248835310888374	0.239620178170856	1.03845724841648	0.299057228830238	0.579597382472456	none
Anapc5	53.5816535051366	0.312912703185806	0.392366646036348	0.797500772165068	0.425160254569902	0.687122627074002	none
Ttc39b	41.3826270855916	-0.668578	0.320294066227185	-2.08739	0.0368530987411241	0.18070997021685	none
Ifi35	62.2496525799886	0.355019056200797	0.244395861522143	1.45263939409478	0.146323902276415	0.410808495210402	none
Sgip1	63.8166883074789	0.46135020320535	0.2372297036957	1.94474046048269	0.0518062232521296	0.225650974764861	none
Sharpin	46.8725940364174	0.304068624030271	0.894502398674149	0.339930473614121	0.73390888708278	0.890230999410006	none
Prelid3a	43.7343134249551	-0.106372	0.492032615865195	-0.216189	0.828840359136058	0.93912148099742	none
Rogdi	124.012853678334	1.69290106344103	0.222197017513825	7.61891893231957	2.55809049832704e-14	1.263526166807e-11	up
Tcp1	81.3253052766487	0.579368320477585	0.289343811057273	2.00235255891789	0.0452468269637646	0.205664871763517	none
Gm43904	33.1017836952856	-4.4209	0.598174421680992	-7.39065	1.46112685715067e-13	6.01416049146074e-11	down
Gm49312	46.1967035046041	-0.704601	0.33897306255806	-2.07863	0.0376510005221782	0.183407482764581	none
Armc10	37.5756475763807	-1.07251	0.638652014727249	-1.67934	0.093085783212346	0.322388909609072	none
Napg	59.6443477234368	0.143072620999638	0.255289201667439	0.560433500771476	0.575183786370028	0.794321840301126	none
Gm56686	51.3045028571066	0.0502232907849633	0.268036204686001	0.187375025861894	0.851366602285204	0.950302645314655	none
Eif1	52.2551576050419	0.53238134751076	0.546052716579243	0.974963279820074	0.329578474871067	0.606820805248443	none
Gfm2	59.4046624955927	0.133240964132783	0.241059026784883	0.552731693601686	0.58044714763483	0.798020582079506	none
Churc1	74.1824072514649	0.739061123167143	0.262657700639986	2.81378052638991	0.00489626444267545	0.0448965634353742	none
Tnfaip8l2	41.8513536960556	-1.1101	0.293729492341868	-3.77932	0.00015725992620304	0.00338703137569279	down
Blcap	29.2715201494317	-1.11167	1.67643771280797	-0.663112	0.507258783014356	0.751456228162906	none
Sec22b	53.092799408862	-0.107909	0.306379508029558	-0.352207	0.724683324581389	0.884821096628955	none
Apba3	29.5828283861739	-0.412775	1.59631726308363	-0.25858	0.795959456766205	0.925002361006601	none
Brms1l	40.4796290537825	-0.297984	0.302760794773857	-0.984222	0.32500623398642	0.602746229688456	none
Gng4	63.2029604469281	-0.0365916	0.389884760121216	-0.0938523	0.925226472024948	0.977002187526374	none
Hectd4	48.6359	-0.454063	0.279742298074075	-1.62315	0.104557908131166	0.341715721810237	none
Etv1	86.0665242423562	1.03670482267363	0.248128861161595	4.17809043986412	2.93966768813901e-05	0.00087822572183153	up
Lrrc14	20.9826560475991	-1.57366	1.03775823834944	-1.5164	0.129417733958901	0.383406915460418	none
Exosc10	44.3063421846146	-0.164796	0.325449856698381	-0.506363	0.612601541161325	0.817259538190948	none
Tmem50a	59.1072214697372	0.187247491087572	0.271399601471173	0.689932815201499	0.490236438382945	0.73753661614802	none
Gm43577	62.7352136630914	0.477073474042476	0.221782487281543	2.15108722014129	0.0314693160297843	0.163389041671108	none
Tgoln1	56.4032162473574	0.226981967987042	0.274027284859859	0.828318859208212	0.407489945104793	0.674205672907864	none
Fcho2	49.662364763378	-0.298291	0.24652078602116	-1.21	0.226277403998769	0.509133524974195	none
Or2q2-ps1	72.045849922027	0.540608340609579	0.356331496662691	1.51715002932039	0.129228809417211	0.383406915460418	none
Ahcy	80.9903664660151	0.878958862672865	0.323895099403252	2.71371460788468	0.00665334574137645	0.0552768670728534	none
Zfp365	71.017833581022	0.717029769188228	0.222353398476672	3.22473042508255	0.00126091338900318	0.0164184662550519	none
Ltbp1	56.4056740970775	0.12954352646925	0.232305573019576	0.557642783965126	0.577088335083366	0.795560858465216	none
Luzp1	34.8968739662703	-0.458957	0.424410776936621	-1.0814	0.279519787411675	0.559115039128808	none
Mrps9	61.3084655965783	0.246367349798978	0.247465609933903	0.995561968650033	0.31946302105461	0.598055546731171	none
Slc44a1	59.6784727408832	-0.0633664	0.265475547338945	-0.23869	0.811345792842546	0.931689550398392	none
Ppp2r5a	55.2201654098943	0.0202503439567989	0.234507843356356	0.086352523083958	0.931186186980625	0.979159588325213	none
Gaa	56.116180895591	0.203777498781545	0.304813734731863	0.668531222718042	0.503794558441922	0.748034591528065	none
Zfp106	63.8415387753698	-0.342839	0.303149656195626	-1.13092	0.258087728146927	0.534723707449827	none
Anln	83.048245735599	0.951037646708179	0.289883419708221	3.28075902949342	0.00103528152745303	0.0142572506262072	none
St6galnac3	22.537838958101	-1.81191	0.570341917912831	-3.17688	0.00148867711743086	0.0186310958835223	down
Api5	37.4202773841034	-0.260614	0.490260700045428	-0.531582	0.595015373374524	0.807411886690815	none
Ppp1r18	44.5081438879829	-0.406164	0.53945059008388	-0.752921	0.451497141990539	0.708314711809185	none
Gm45767	41.9240717467626	-1.65604	0.404017097139749	-4.09894	4.1504380432158e-05	0.00114469350738349	down
Aebp1	38.8500181974623	0.1901349188541	0.968853131436264	0.196247411175972	0.844416520718333	0.947230503257967	none
Patz1	32.6626408470021	-1.32374	0.847066115937104	-1.56273	0.118116015541938	0.365900079200237	none
Agap1	83.1743521071852	0.986389332969099	0.210265471093557	4.69116173872509	2.71658109160909e-06	0.00012819840323396	none
Fam131a	50.9138206006924	0.697009519844166	0.535997727426429	1.30039640875126	0.193465140157103	0.47286181056433	none
Xrcc6	87.3541476339023	0.37195835655278	0.433534823350951	0.857966503538924	0.390910959913689	0.661345437807713	none
Msantd7	99.3842544255975	1.43526902648024	0.214198930009394	6.70063583612345	2.07514597556127e-11	4.95959888159143e-09	up
Smcr8	47.0621751295571	-0.278105	0.293577934271976	-0.947296	0.343487719457568	0.619800417306653	none
Raf1	47.426987979198	-0.0679625	0.256151776009027	-0.265321	0.790762009763632	0.921912782114673	none
Sf3b6	88.1451697094736	1.2148000836627	0.209515136309305	5.79814950395424	6.70506648520185e-09	7.52694508922129e-07	up
Rpl24	108.946913547939	1.0465914565634	0.312537149234586	3.34869457639368	0.000811932465708909	0.0120072008751244	up
Gm36976	67.1403879748245	0.643508599007281	0.221772000591107	2.9016674661007	0.00371182323758233	0.0369635730742574	none
Poldip3	63.250743197999	0.640354005801091	0.267082092590071	2.39759243905556	0.0165032162741518	0.106235052348087	none
Gm22499	31.6289725243179	-1.76566	0.429322092301474	-4.11268	3.91093108457644e-05	0.00109343729832554	down
Ogt	73.1189685097725	0.94890616948784	0.250424211716166	3.78919499430567	0.00015113624884335	0.00328377849759643	none
Renbp	51.6978228623498	-0.0160316	0.253259796150012	-0.063301	0.949526786496514	0.98372338283243	none
H2ac25	60.7217868042728	0.723576221839939	0.356096616006605	2.03196601516291	0.0421570965457961	0.19631799390811	none
Clic4	44.5156736656582	-0.307383	0.944229883355878	-0.325539	0.744773326407117	0.895202072574681	none
Tex10	45.7923176371164	0.513779901508115	0.722037493674039	0.711569559765908	0.476731362407436	0.727069300962679	none
Phactr4	52.2490537611427	0.182839731253489	0.310395041596251	0.589054935649776	0.555824422177308	0.782017307996899	none
Snap25	77.3018238481745	0.678939259896437	0.251362504024541	2.70103634800738	0.00691237837082406	0.0568206772407635	none
Cox16	102.022379567342	1.13800189218137	0.277203329928004	4.10529661558154	4.0379641938733e-05	0.00112049725514634	up
Ogdhl	42.1638	0.178804188907822	0.516372234772837	0.346269951920404	0.729139848302975	0.887598266447358	none
Jmjd8	30.0228095302868	-1.98373	0.371024757100161	-5.34663	8.96060669266893e-08	6.77440152918206e-06	down
Clns1a	55.6350783042584	0.15576758987518	0.505813413296549	0.307954644500217	0.75811684461429	0.902746335864235	none
Traf4	46.497647427863	-0.565229	0.269251810161139	-2.09926	0.0357941232227378	0.177271830853787	none
Tmed1	31.2382781025912	-3.60334	0.544633528660365	-6.61609	3.68834723363999e-11	8.53967645438709e-09	down
Zfp398	28.1683314892624	-1.4257	0.765335652053951	-1.86284	0.0624845766588418	0.252287862923901	none
Ggnbp2	32.3931320907729	-0.886436	0.494862704179561	-1.79128	0.0732490634261264	0.278647412426729	none
Eif2s2	89.4876571169805	1.3134857287932	0.264830523466192	4.95972183116148	7.0594192946222e-07	3.99261355372946e-05	up
Hira	55.942117552163	-0.518509	0.336747953180276	-1.53975	0.123620549587349	0.373686108483341	none
Szt2	39.496746683664	-0.936844	0.312340267288388	-2.99943	0.00270481288279774	0.0292554140856182	none
Apbb2	48.6958788246891	0.333785603035819	0.377888949148563	0.883290193555235	0.377079500824281	0.649446021748764	none
Farsb	48.9458824445094	-0.447303	0.278189303829318	-1.60791	0.10785552251191	0.348339271595857	none
Gm42913	63.1259600374035	0.365356258347943	0.225776551484952	1.61822056340645	0.105615072782807	0.344302737338634	none
Gm20186	51.6406096096434	-0.130664	0.255271906399453	-0.51186	0.608748654769477	0.815738611536816	none
Zfp526	27.4738376291621	-0.579443	0.936770778815239	-0.618553	0.536210690227164	0.771115101687317	none
Ecpas	62.3768599936624	-0.0261289	0.281903738714153	-0.0926874	0.926151897950305	0.977472850699973	none
Gm42887	57.6591920463816	0.277505878938347	0.229641898488379	1.20842877874218	0.226882375629194	0.509694214989903	none
Ggps1	45.4069579541528	0.0537882877325476	0.307448285895743	0.174950683416031	0.861118384751807	0.955304078215724	none
Sugp2	45.3336635521899	-0.676854	0.282635399049492	-2.39479	0.0166297062448169	0.106682660310445	none
Mdm2	37.281563448223	0.637986026679487	1.10437296443756	0.577690732409774	0.56347293719949	0.786653663408897	none
Rab2b	54.044583625935	0.336308811601902	0.255933570723868	1.3140472766066	0.188830295067058	0.469496604987913	none
Cgrrf1	45.4498985153137	-0.349923	0.276858635537226	-1.2639	0.20626420954649	0.485705955416946	none
Etnk1	62.5050282148443	0.282930410184478	0.231843068819349	1.2203531105126	0.222331044363845	0.504827063344079	none
Dhx38	74.3843475451328	0.783556337618407	0.243538090594745	3.21738720914204	0.00129363880175134	0.0166688171863925	none
Kri1	90.9901821553616	1.19311772169295	0.229158008872851	5.20652857633684	1.92406075708975e-07	1.30885289114377e-05	up
Cltb	36.3240542104952	-0.529294	0.37230101340721	-1.42168	0.155118488022583	0.426130099280428	none
Dnajc28	50.9603283701555	-0.184131	0.273166507845188	-0.67406	0.500273096946218	0.744911417764704	none
Gnptg	47.6280350399575	0.0351908846356743	0.309748831265945	0.113611032822461	0.909546141056557	0.971712668938433	none
Zfc3h1	61.9129360051661	-0.0533104	0.287669212489844	-0.185318	0.852979354285016	0.950905149039064	none
Gm45053	43.7857962413557	-1.01105	0.343253413281432	-2.9455	0.00322437407421082	0.0335363026282881	down
Mbd1	39.0892528447609	-0.643577	0.294947063656543	-2.18201	0.0291089672610806	0.155492673711136	none
Gm45739	67.528960770759	0.26856779165238	0.345342132191087	0.777686145470877	0.436754061781876	0.697244310222349	none
Txndc16	48.0124650220985	-0.205695	0.342667087716632	-0.600276	0.548322594634084	0.777551920535888	none
Gm57057	54.2953089949724	0.110780617990458	0.252471326295765	0.438784948832885	0.66081736721009	0.849999283621451	none
Mapk8	38.7890933901666	0.276190159454313	0.587780779061822	0.469886340780232	0.638436223637418	0.834540599241618	none
Rac1	74.7055715437235	0.783083016722542	0.219995572642417	3.55953989126579	0.000371505101697373	0.00668963287732099	none
Gm17148	127.354966583821	2.00593919083617	0.195390528091791	10.2663072280239	9.9957877349275e-25	2.46862637760259e-21	up
Zfp979	52.4004348351215	0.142835908004323	0.250248575682742	0.570776107774561	0.56815142052974	0.790228429255739	none
Csrnp3	40.4236316284178	-0.917763	0.412408346166664	-2.22537	0.02605608361112	0.144932074680772	none
Arfgap1	37.7117494769154	-0.837889	0.362883138917449	-2.30898	0.0209448813632827	0.123946186917381	none
Prkdc	51.5034087777915	0.228147872072302	0.284780128884427	0.80113690855478	0.423052391163855	0.685836352798018	none
Aagab	72.9041844891569	0.657225455450363	0.24080402240513	2.72929600131281	0.00634697049544787	0.0537425193151694	none
Abcc5	81.0766342719487	1.18214944852044	0.240810085392034	4.9090529019826	9.1517290537844e-07	4.96942032858417e-05	up
Nckipsd	37.9331169429822	-0.540501	0.326848806904377	-1.65367	0.0981938730298051	0.331745738840778	none
Hsp90aa1	74.6864681129774	0.993679939943714	0.226751766215977	4.38223682455135	1.17467019327933e-05	0.000395417921224518	none
Zfp35	44.0650367832798	-0.623103	0.309402464046888	-2.01389	0.0440209182760496	0.201377838786719	none
Actn1	82.0323182066455	0.731774792895505	0.285692606039319	2.56140613171764	0.0104249408677845	0.0767014765535405	none
Letmd1	67.945297363558	0.549500215942339	0.232213992566186	2.36635273296771	0.0179643196661196	0.112035054214041	none
Gm26493	58.0808434428305	0.441139078176878	0.724751651972415	0.608676195461322	0.542739088467259	0.773763653715758	none
Plod3	44.8278321785986	0.259510459702776	0.521563877808868	0.497562179330747	0.618792666593175	0.821030599353301	none
Mrtfb	32.6500542522621	-1.72688	0.344287079211014	-5.01582	5.28073887417346e-07	3.0807082140749e-05	down
Tbl2	25.6651427539284	-0.952273	0.974210735458272	-0.977482	0.328330710080735	0.606025732676991	none
Pomp	43.8246762491447	-0.595065	0.309440209482386	-1.92304	0.0544754685250551	0.232615509386784	none
Dars	51.033316379349	-0.120215	0.27760061759913	-0.433051	0.664977982512051	0.852417252219717	none
Zfp317	51.3360284124845	-0.000404609	0.27262461821109	-0.00148413	0.998815838645508	0.999494541902358	none
Gm48063	43.519183458711	-0.837395	0.316431919831476	-2.64637	0.00813614126283118	0.0639243590841105	none
Mcph1	46.2563706657259	-0.0809703	0.314274846356479	-0.257642	0.796683423493151	0.925033068302029	none
Pithd1	63.2203418121512	-0.0503141	0.31572977484182	-0.159358	0.873386744604685	0.95879721303543	none
Ahctf1	49.6578623777231	-0.508496	0.28241515102978	-1.80053	0.0717776061828589	0.275448925194512	none
Pdzk1ip1	76.2317265604956	0.787642506244883	0.269458599127326	2.92305574509687	0.0034661445512005	0.0354705317401168	none
Rfc1	43.2817225123151	0.259159951714085	0.308441288454881	0.840224578921751	0.400782479776735	0.669084585999511	none
Arhgap19	51.6265182597158	0.196214542847979	0.259100886938885	0.757290124191127	0.448876066248247	0.706599770577287	none
Mgrn1	47.8699267633839	-0.222634	0.265023608323501	-0.840055	0.400877631219121	0.669092671705895	none
Rnf2	50.1016312181979	-0.13902	0.266753576507447	-0.521156	0.602258322276624	0.811391013184028	none
Gm11331	62.0026700470522	0.0580377485891419	0.279508838812106	0.207641907983299	0.835508579611624	0.943138054058983	none
Gm16164	39.9195377905994	-1.6014	0.394819252086503	-4.05603	4.9913558442416e-05	0.00133025019604266	down
Top3a	35.5521055725691	-1.06475	0.341564087136963	-3.11729	0.00182524587692431	0.0218704881965331	down
Tollip	33.3321811553456	-1.1037	0.37135408087864	-2.9721	0.00295768551552092	0.0314397302503508	down
Ptprs	50.9932872476684	-0.226157	1.12264566296572	-0.20145	0.840346575895991	0.946041947132728	none
Rnu12	105.873965877603	1.3939536167284	0.881409216894338	1.58150560489941	0.113762478416308	0.359523052663276	none
Ube4bos3	50.9390217466147	-0.259511	0.261336752860021	-0.993014	0.32070325748182	0.598813113579335	none
Nsf	32.9226868184159	-1.20428	0.345261576678751	-3.48801	0.000486629398313631	0.00823159180846048	down
Chrna4	29.5065219486606	-3.63075	0.520886816112643	-6.97033	3.16195622282162e-12	9.01035909803285e-10	down
Polr3g	49.6679691671159	-0.262928	0.363320857957651	-0.72368	0.469262134412463	0.722069190833216	none
Vps35l	53.3567640187613	0.400351191479808	0.322228071393336	1.24244666130006	0.214071808643854	0.49502756728815	none
Nicn1	57.6958081372045	0.690664568834139	0.351176341490972	1.96671725066051	0.0492158169946998	0.216789529199602	none
Smad4	43.0576772088404	-0.537985	0.30300817742409	-1.77548	0.0758186082784694	0.285147243012781	none
Enpp1	34.1380606463666	-0.114881	1.12648900620346	-0.101981	0.918771637491369	0.975624366739717	none
Chd6	38.6170967672463	-1.41	0.408052997853131	-3.45542	0.000549433046619924	0.00904610987201559	down
Gm37158	41.167776972031	-0.769385	0.301803417302738	-2.54929	0.0107942312645755	0.0784832771729535	none
Slc6a6	34.5649150487127	-1.01612	0.318275931901448	-3.19259	0.00141003312164601	0.0177971642219341	down
Gm17228	23.6950118969683	-2.51193	0.56380428928161	-4.45533	8.37640884478127e-06	0.000308760264333256	down
Slc38a9	48.4402481606618	-0.334569	0.284004905252239	-1.17804	0.238780382037127	0.518956834999436	none
Ccz1	57.1629941885925	0.220514189435018	0.231506145752396	0.952519807706815	0.340833425284312	0.617416833235077	none
Pitpnc1	43.7878370693577	-0.413891	0.344918437779671	-1.19997	0.230151970070977	0.511870525422606	none
Csde1	95.5606777390733	1.59576027242166	0.24789216390939	6.43731632035349	1.21604341568119e-10	2.57419019050912e-08	up
Zfp346	39.975715302606	-0.662174	0.32456781018905	-2.04017	0.0413333609387715	0.194102046902971	none
Gm13632	75.627286491099	0.801074862527855	0.319191548181689	2.50969948011239	0.0120833946136162	0.0852116584849949	none
Arhgef11	58.182568991297	0.456792082606026	0.30300221832159	1.50755359197143	0.131668817878545	0.38573913470231	none
Sympk	20.2860439220482	-1.38143	1.64250931697823	-0.841047	0.400321326095672	0.668757534846608	none
Atp5f1d	35.4073241071082	0.292425670031202	1.05541838441521	0.277070851094971	0.781725703392543	0.917441111426477	none
Arpc2	55.6181949180611	0.966571781084628	0.981684931113426	0.984604887423854	0.324818188037122	0.602632028611749	none
Arsa	43.8239312704237	-0.527374	0.522340529784325	-1.00964	0.312669221246411	0.592524404574268	none
Usp48	39.5883086032762	-0.286096	0.323697449202037	-0.883836	0.376784528636137	0.649446021748764	none
Wasf2	28.8315716249542	-0.933045	0.513755519009749	-1.81613	0.0693508984112627	0.269298116524657	none
Gm43622	54.1866854061002	0.204197101326331	0.242051214660777	0.843611140776561	0.398886736728689	0.666971751844472	none
Resf1	40.5588193811683	-0.835492	0.28255754087116	-2.95689	0.00310757358212727	0.0325197919067527	none
Map2	43.2016348951655	0.0959756263263593	0.308530642349405	0.311073239259227	0.755744944562794	0.901261108827778	none
AI506816	58.1574373359702	0.673383291967869	0.266085857455219	2.53069929536257	0.0113835394423352	0.0816463153226149	none
Gm57435	35.3925919189183	-1.26763	0.380250983831867	-3.33366	0.000857128790990461	0.0126001333580324	down
Gm13988	35.1599252611751	-0.0338514	0.429074982916722	-0.0788938	0.937117078833512	0.980821939680004	none
Ret	46.0622836054255	-0.454474	0.30199939218399	-1.50488	0.132353926903654	0.386561590791425	none
Zfp706	37.8375252212545	-0.342879	0.383644179027032	-0.893741	0.371460332283565	0.644935145850251	none
Nprl3	28.9111542520989	-1.37449	0.426814320801847	-3.22034	0.00128037677545786	0.0165517761519894	down
Sesn1	32.1733666976351	-0.30265	0.681785840964373	-0.443907	0.657109702181084	0.848184291675313	none
Wasf3	38.6685541159196	-0.545794	0.344829475838209	-1.58279	0.113468527987038	0.358961709588371	none
Gm55720	14.6614774236729	-7.17222	1.53310102374301	-4.67825	2.89340205554689e-06	0.000133982598934668	down
Tox4	40.1637853343796	-0.533376	0.292992834444425	-1.82044	0.0686920078240673	0.268088989086462	none
Gm14440	48.7290022485186	0.0386663241755271	0.248533394934859	0.155577982530926	0.876365680987409	0.959790939264953	none
Gm48592	45.230283899521	0.00679413452054894	0.314194141741122	0.0216240012716307	0.982747887760288	0.994424897625782	none
Emb	65.2147745973753	0.880496576596749	0.407032435755928	2.16320985565074	0.0305250425785608	0.160853513843924	none
Gm7967	49.5362640030004	0.34749023165461	0.28603054203622	1.2148710734905	0.224415267938402	0.507537389939603	none
Gm37515	46.2459765891456	-0.203603	0.281622580050183	-0.722964	0.469701707789302	0.72219103359195	none
Adar	59.6319184145371	-0.214104	0.329579706949349	-0.649626	0.515933633904794	0.756491647259176	none
Efna1	51.7607266625236	0.178229495049978	0.301007195822201	0.592110413052234	0.553776654430135	0.780915727573824	none
Ddx51	31.4194898205962	-2.35511	0.496844517337383	-4.74013	2.13577827397523e-06	0.000106201216321359	down
Snora2b	11.8380781694703	-2.21485	2.72136026890359	-0.813875	0.415716697654409	0.68112450529003	none
Iqcb1	45.4869356240614	0.0351815875249176	0.304610303884961	0.115497036955796	0.908051168928194	0.971143686405735	none
Gm15458	29.1515184099642	-1.8373	0.491599630600437	-3.73739	0.000185941509582345	0.00388595398510864	down
Rtel1	42.4811834836352	0.370967666783686	0.342503908881711	1.08310491402831	0.27876185806921	0.558503679403672	none
Gm13351	30.1154810312393	-0.530411	0.391213409269111	-1.35581	0.175159365833727	0.452187979083104	none
Hook3	62.6525270439239	0.667534945706498	0.260529419983952	2.56222481801716	0.010400397037243	0.0765969598895958	none
Gm12338	29.847147080728	-0.435175	2.09050346696073	-0.208168	0.835098116389676	0.943035617348467	none
Gm48498	46.3912113997064	-0.213957	0.287100168309045	-0.745234	0.456130308029489	0.712517278555869	none
Clvs1	31.6693793278404	-0.933785	0.346241308865053	-2.69692	0.0069984295515389	0.0573182049147707	none
Smad5	61.5033838075396	0.35005817999361	0.232773636342532	1.50385664585525	0.132618282054559	0.386990489067438	none
Gm56429	29.1513185841389	-8.16262	1.26187646171312	-6.46864	9.88911480500514e-11	2.15495445853774e-08	down
Gng8	45.8333953355167	0.045201278109346	0.311833648465023	0.144953177220758	0.8847478404071	0.96172194095895	none
Gm56028	57.142948576972	0.182670896790379	0.385370036345109	0.474014270862493	0.635489730664147	0.832630136239487	none
Lin52	46.6839709235655	-0.393403	0.297960725323202	-1.32032	0.186728587711744	0.467073634826574	none
Cdip1	41.6013727314694	-0.479164	0.290802916569465	-1.64773	0.0994088197788162	0.333723352462515	none
G6pdx	48.6435368237729	0.240456667259573	0.290827899165578	0.82680055094258	0.408350117729261	0.674938111798723	none
Capzb	41.0962976048782	0.0449637754535387	0.581590250569026	0.0773117764775911	0.938375522674213	0.981266593390942	none
Dusp5	59.6213534673563	-0.0280216	0.290083507076522	-0.0965983	0.923045392558631	0.976873047126001	none
Frs2	32.1933651376846	-0.516219	0.395049530358924	-1.30672	0.191307685985617	0.47187687095703	none
Tulp4	38.7727344811379	-0.89166	0.327350360450581	-2.72387	0.00645220276054853	0.0543849490931787	none
Gm37110	75.7640367335659	0.913531314485754	0.214793929941882	4.25305926816895	2.1086973658957e-05	0.000673419775169019	none
Kdm6b	36.6980332681304	-0.810487	0.51946585152379	-1.56023	0.118705205290636	0.366664641822963	none
Zfp87	45.2391	0.251856243208822	0.323067153576044	0.779578612127585	0.435638949071359	0.695913965862376	none
Ovgp1	54.1576338959025	-0.0425691	0.263697679928743	-0.161431	0.871753626660388	0.958459853859577	none
Gm48774	57.6653876636304	0.288401926204539	0.240880360991343	1.19728285451592	0.231196324920547	0.512178997777046	none
mt-Ti	8.2373465911616	-4.48713	3.69751985714632	-1.21355	0.224919190624101	0.507836215706787	none
mt-Ta	14.0171131468571	-0.365345	3.73854973989505	-0.0977237	0.922151712466634	0.976409920759073	none
Rbms2	55.6486703033697	0.452621463651986	0.296003188600773	1.52911009435931	0.126237153333871	0.377985004810501	none
Eftud2	45.2630536227808	0.274644115443478	0.281022467226898	0.977303053928889	0.32841914163093	0.606025732676991	none
Gtf3c1	44.3584135009531	-0.0643756	0.348134575564546	-0.184916	0.853294951217359	0.950905149039064	none
Gm28321	48.8617008638371	0.0224931837816716	0.272075357186602	0.0826726242841783	0.934111852993099	0.97985876768788	none
Gm32027	50.2167848400574	0.0743846690358956	0.269023875078941	0.276498392620612	0.782165294050129	0.917666296693176	none
Cldn24	19.5262502080821	-6.61049	1.27455894063049	-5.18649	2.14290280202073e-07	1.41756846965818e-05	down
Zfp738	47.2764295785417	0.0815839657537776	0.273909248862596	0.297850350408224	0.765817383513114	0.907540146264981	none
Rbm15	32.3500205546266	-0.407531	0.532911491555287	-0.764726	0.444434791614576	0.703451131470573	none
Elavl1	41.9428105404433	-0.557086	0.292212910619466	-1.90644	0.0565932994201711	0.237833100059017	none
Psg16	51.2271221019861	0.191493603982919	0.24263885264271	0.789212452569979	0.429987845038362	0.690163817362771	none
Btnl7-ps	72.7521731864887	0.988802456504607	0.245402757514437	4.02930458695614	5.59420965898882e-05	0.00144921326445623	none
Aftph	33.6447158852282	-0.797692	0.557959826385445	-1.42966	0.152815141292405	0.423571785198439	none
Gm47551	76.4926913871319	1.0301343726076	0.438693994333957	2.34818435153551	0.0188651815064678	0.115609702052457	up
Gm37102	45.3462855373202	-0.248761	0.276586263869838	-0.899397	0.368441474784141	0.642191641411248	none
Zfp574	19.418139447806	-1.36526	1.07744659726773	-1.26712	0.205110793645906	0.484014373137286	none
Gm38032	31.2869167288646	-1.37447	0.377076629298017	-3.64508	0.000267311471192302	0.0051845829582821	down
Tcf7l2	49.1047165987846	0.441826508480062	0.344389541565542	1.28292661406495	0.199517787709699	0.479353213459859	none
Qrich1	29.2316	-0.385955	0.552876980810037	-0.698085	0.485123963214993	0.733377564468453	none
Cep112it	66.2982638249683	0.726723802299722	0.259291057378238	2.80273376817474	0.00506714791028365	0.0460079642981515	none
Cbx1	27.7219937843799	-2.20206	0.417087611146264	-5.27961	1.29458301833945e-07	9.31219959502617e-06	down
Gm42733	61.5023155062929	0.235964218506695	0.288149098964199	0.818896256677214	0.412845605825761	0.679123688624125	none
Atad1	54.1266772523645	0.161272612294253	0.276279135012969	0.583730697892489	0.559401510535574	0.783923925015712	none
Ankfy1	41.0471801217628	-0.396179	0.279262540963693	-1.41866	0.155997671808847	0.428336534547746	none
Prdm10	74.4566376381348	0.781420050345584	0.281308072132379	2.77780884288973	0.00547268036323997	0.0483855475074522	none
AI597479	51.5171973804561	0.155627622585619	0.258794648833295	0.601355643508179	0.547603135571724	0.777551920535888	none
Phka2	37.080685262279	0.0336972062800281	0.430488456923888	0.0782766778947242	0.93760796887353	0.980821939680004	none
Jmjd1c	44.4395215945436	0.221514798782923	0.33793563732734	0.655494047727063	0.512149717470062	0.754127396219709	none
Gm15387	83.9458744617432	0.823624082813069	0.415978085823001	1.97996988515285	0.0477069126773668	0.212146004171033	none
Gm50327	43.573448455958	-0.681742	0.401669826682538	-1.69727	0.0896458725623613	0.314333303272378	none
Dync1h1	41.6288422241791	-0.535712	0.355885863029838	-1.50529	0.132249128010747	0.386561590791425	none
Slc25a28	49.3782545597946	-0.279291	0.272409782179694	-1.02526	0.305239730938963	0.584118611359003	none
Max	34.2110352648455	-1.41384	1.20617090437669	-1.17218	0.241126442932275	0.521313764943896	none
Trappc11	40.5000882159283	-0.2382	0.54231132650122	-0.439231	0.660494009038854	0.849924923074544	none
Gm12902	54.831851393746	0.40288247425282	0.245024181787541	1.64425597226219	0.100123339605708	0.334849256390331	none
Hypk	50.6982203225136	0.0936429027722649	0.250067266077597	0.374470854346875	0.7080540366959	0.877546396433577	none
Fam135a	39.6936519109917	-0.264269	0.323073559924571	-0.817985	0.413365500447702	0.67937555297627	none
Gramd1b	60.138	0.702724992688054	0.226327908457882	3.10489765701531	0.00190344872976841	0.0224207498232975	none
Fxr1	153.806864542658	2.42875608407682	0.205914151062842	11.7949935521216	4.14232355015012e-32	3.06904751830622e-28	up
Slc7a14	47.1290298953948	0.153936625600789	0.366761463271781	0.419718648266809	0.674691000410067	0.857829084844983	none
Hnrnpc	54.3056927882918	0.591551927731891	0.29661738262231	1.9943265714981	0.0461163772416332	0.207884451713979	none
Gm48676	25.2192847192713	-1.03664	0.69111241164563	-1.49996	0.133624213173248	0.389312542430434	none
Gm2178	56.3709816584525	0.346942419996821	0.376447476852129	0.921622381156515	0.356725580060462	0.632103351095279	none
Xiap	42.4685303879423	-0.341875	0.276400554678948	-1.23688	0.21613131502873	0.496224639928062	none
Nup62	50.5957878975116	0.571905153371838	0.258578607054025	2.21172648382451	0.0269855694328275	0.148100802909495	none
Utp4	44.2350739851422	-0.158272	0.334218718033938	-0.473559	0.635814330948356	0.832630136239487	none
Procr	68.4982058584943	0.838356614252431	0.314995158316446	2.66149047729239	0.00777955414411743	0.0620438284755285	none
Parl	34.7356404093508	0.211580645015384	0.576464775479348	0.367031350422839	0.713595633206414	0.879412848706973	none
Mrpl30	72.4846861324973	0.71274806811467	0.261957215052549	2.72085679324271	0.00651129625291062	0.0545648386669703	none
Cdk8	44.610186129461	-0.461927	0.310707831510291	-1.48669	0.137095974294068	0.395574622700267	none
Gm48177	40.706053219816	-0.576904	0.298753142612852	-1.93104	0.0534780283239391	0.229426005704728	none
Gm17477	66.5076248577755	0.835701651116956	0.22740906981177	3.67488267644154	0.000237958737192801	0.00479085946701485	none
Ppp1r15a	46.4043834902577	0.374317586203453	0.468038463309274	0.799758172772454	0.423850921329421	0.686205849776065	none
Lrrc3	30.4040727872024	-1.0095	0.379250869428272	-2.66184	0.00777156469655436	0.0620438284755285	down
Shprh	47.8074935538469	0.142513825546166	0.249429061619993	0.571360147933712	0.567755537423829	0.789975982644539	none
Rnf139	34.2735180615819	-0.386985	0.43838351489002	-0.882755	0.37736854352031	0.649446021748764	none
Gm31332	32.726924536418	-1.13429	0.383576387590691	-2.95715	0.00310495970054119	0.0325197919067527	down
Gm16588	55.1801059717214	0.483121897830833	0.341782058469188	1.41353791358942	0.157497621843646	0.430812672723777	none
Ik	40.5161305984182	-0.287033	0.31793184335475	-0.902812	0.366625608776573	0.640643664015478	none
Hmces	65.2337629509433	0.584508927978405	0.341880116996067	1.70968973894767	0.0873232612053877	0.30882006790965	none
Dohh	31.7772226157058	0.260109225436498	1.11523576377143	0.233232500145868	0.815580870183359	0.933802915652682	none
Abhd10	28.8948408638584	-1.09813	0.388322362465172	-2.82788	0.00468567632379314	0.043613286285155	down
Nutf2	43.1373567203709	0.225185065451649	0.307024943499988	0.733442250276507	0.463288738089114	0.717947345848618	none
Cnn2	59.3805286650711	0.915530895507197	0.269342106580754	3.39913765110731	0.000675986855344778	0.0105218206118686	none
Ireb2	44.6651655308328	-0.112402	0.274911460919715	-0.408867	0.682637029177444	0.861758008038112	none
Gm48422	40.2861830226488	-0.257979	0.279636561846676	-0.922551	0.35624143868861	0.631887196371537	none
Gm45410	40.9717182349667	-0.269338	0.268264631304051	-1.004	0.315378518183506	0.595322150629705	none
Gon4l	33.0006868553466	-0.407138	0.33849084144436	-1.2028	0.229052727395972	0.51085239532714	none
Cox4i1	85.9799568578046	0.777598436745936	0.294651748584723	2.63904232871826	0.008314059921889	0.0649777109296156	none
Dubr	44.249650155418	-1.47898	0.433534048610896	-3.41144	0.000646208563742314	0.0101871908065561	down
Fgd4	47.5536192325135	0.0380489784789008	0.270197411334381	0.140819182134256	0.888012788917198	0.964038602178385	none
Myt1l	38.4812492231823	-0.166647	0.327921654792458	-0.508192	0.611318380181843	0.816712091636708	none
Vcp	45.917880301138	0.593309743637696	0.508846960248936	1.16598857807353	0.243619063525145	0.523389756602146	none
Dctn5	39.8445838129965	-0.242095	0.357908447063733	-0.676417	0.498775994502796	0.743923139021452	none
Gm14654	46.8037983712618	-0.0266201	0.256578430964731	-0.10375	0.91736754572112	0.975624366739717	none
Gm49273	37.5062510625423	-0.665004	0.289835957023587	-2.29441	0.0217666733925587	0.127788655440149	none
Derl2	61.3892434889689	0.795513039765256	0.236065322739274	3.36988521030627	0.000751995026493202	0.0113473139537437	none
Gm43498	41.5572146776999	-0.543952	0.32120086114605	-1.6935	0.09036117648205	0.315646372727727	none
Nbea	42.6462527979605	-0.437446	0.278399767486345	-1.57129	0.116115664214179	0.362537276090541	none
Gm48333	42.5057836648347	-1.22265	0.390599982576264	-3.13018	0.00174697805020215	0.0211203351025207	down
Gm43056	29.9912	-0.800787	0.446324199521742	-1.79418	0.0727841508781368	0.277704326898805	none
Mecp2	18.6962924869745	-1.96264	1.84523179396127	-1.06363	0.287497395117817	0.569654489753509	none
Lrrc8d	58.4263218977261	0.479998290122591	0.248464104207735	1.93186171359898	0.0533765764688793	0.229389243073043	none
Stxbp2	43.8476951831662	0.166144738680636	0.30270091055383	0.548874261318386	0.583091742823975	0.79929268900389	none
Ttll12	30.2427085912463	-0.231975	0.969661450259713	-0.239233	0.81092505059285	0.93147945049029	none
Aldh4a1	38.4916396938913	-0.0192313	0.42261095562077	-0.0455059	0.963704077107795	0.987616449466162	none
Or2y10	27.1579331951632	-2.95107	0.518541574975987	-5.69109	1.26231471858022e-08	1.26384996621093e-06	down
Fdps	48.9552430268968	0.458055412791723	0.295181366908961	1.55177617607887	0.120715788294157	0.368969998131769	none
Nisch	35.5804130028569	0.00574592498330739	0.772921295137692	0.00743403632356097	0.994068551826511	0.998380629047393	none
Babam1	27.5283127357258	-0.717836	1.05003265976625	-0.683632	0.494207605832128	0.740312202104778	none
Ppp4r1	31.5196115624332	-0.874879	0.388986828449717	-2.24912	0.0245047431344857	0.138910208020967	none
Sdf4	52.6206726958052	0.913514076541159	0.304364214925613	3.00138462980749	0.00268754858330017	0.029111180487823	none
Nop58	92.1114386480569	0.922475705092451	0.367582453845681	2.50957491425781	0.0120876573178202	0.0852116584849949	none
Agps	59.4148137634782	0.658974929599132	0.259456772929727	2.53982550602992	0.0110907787259036	0.0801673947124093	none
Morf4l2	52.4209518250652	0.412962089624934	0.259306017261514	1.59256655123609	0.111257462248224	0.355151459628218	none
Ap3b1	37.8615220681779	-0.460819	0.374716094789592	-1.22978	0.218779350487343	0.499896076222342	none
Gpi1	59.5029285786202	0.76543446729998	0.274495128578759	2.78851749123248	0.00529498880589975	0.0474946393013453	none
Mettl16	44.351696510201	-0.248976	0.294239198367388	-0.846169	0.397458199495839	0.66593573045334	none
Rpl7a	82.7888988589316	0.863108135090617	0.333098238004156	2.59115190840441	0.00956552571516985	0.0717536180941217	none
Snupn	61.4774531222838	0.31490741464425	0.283963072745462	1.10897311963702	0.267441778202937	0.544960433087339	none
Zfp951	52.4096633041065	0.50498307124068	0.261158497398186	1.93362680621775	0.0531590289599426	0.229118816500416	none
Sec23ip	35.5043997427202	-0.467259	0.327696277113514	-1.42589	0.153899811445104	0.424222651079308	none
Impact	51.6946390506315	0.969213297406012	0.435114744688118	2.22748897673124	0.0259146117169743	0.1446694533492	none
Tmem219	50.9169294027981	0.281037008886443	0.247149482236663	1.13711348428936	0.255490847641772	0.531722384881429	none
Gm11626	34.6435755659499	-0.66358	0.319875206147789	-2.0745	0.0380332209135266	0.184726375508375	none
Nup214	37.5985376187224	0.137350168938839	0.340883039730673	0.402924619093274	0.687003679572915	0.86447185155498	none
Gm47137	26.3476248521834	-3.06924	1.66928043420783	-1.83866	0.0659647316838949	0.261879941551121	none
Gpx1	58.8980353780456	0.418589263978435	0.442447881875727	0.946075868199109	0.34410989115048	0.620318779448639	none
Sipa1l3	40.5993314536988	-0.203805	0.283611486871213	-0.718605	0.472384404546455	0.724277700587171	none
Cenpm	27.2912135714381	-4.13753	0.643877119646711	-6.42596	1.31044001493226e-10	2.63740286890781e-08	down
Acvr2a	29.4294493080293	-1.48745	0.347962239723338	-4.27476	1.91346401220036e-05	0.000619076631720196	down
Cep57	42.3954482462008	0.235880445978222	0.305524676720326	0.772050390529156	0.440084583002244	0.699246552747937	none
Prpf39	45.3967756293218	-0.157863	0.317636917018841	-0.496993	0.619194170211877	0.821373996671803	none
Vps52	30.3098813875033	-1.08171	0.740108870396865	-1.46156	0.143862347818686	0.407289314095776	none
Copz1	65.0806932484677	0.511166010378111	0.333432354298636	1.53304262105377	0.125265353811952	0.376609663843809	none
Tep1	56.5218652082786	0.411074604447249	0.278209586745545	1.47757167269446	0.139522461128471	0.399737785963201	none
Rgs3	27.6849463030228	-1.27179	0.393765624945416	-3.22981	0.00123870871212524	0.0162694428568476	down
Gm48765	50.8251833396851	0.340920311482392	0.28523101806289	1.19524276776667	0.231992193423992	0.512178997777046	none
Ccpg1	40.3911891350314	-0.217534	0.2878448403807	-0.755733	0.449809280357232	0.707135572400063	none
Rufy2	28.7214564962872	-0.298708	1.04888495138697	-0.284786	0.775807850963795	0.913970483032399	none
Smarcad1	41.4767356181896	-0.123065	0.314246317068312	-0.391618	0.695340153359947	0.87008532279072	none
Dnm1	35.4171275200659	-0.0312073	0.878750798795782	-0.0355133	0.971670441434208	0.99092997943373	none
Prag1	27.6870921811516	-1.38465	0.398604422924286	-3.47374	0.000513251566191328	0.00854535023350909	down
Prpf18	44.3687247102053	-0.351814	0.330077581603857	-1.06585	0.286489930633605	0.568910183882172	none
Pdcd2l	32.3833830110967	0.114207795127426	0.861640790827916	0.132546876080099	0.89455174831944	0.966541535226021	none
Ptprf	40.1113735944593	-0.184197	0.397408963698595	-0.463495	0.643009439684851	0.83756275292283	none
Spryd7	36.036921051147	-0.617476	0.814316426797565	-0.758276	0.448285880326404	0.706519907963907	none
Gm57450	28.2687021703252	-0.280905	1.09189397303138	-0.257264	0.796975213288327	0.925033068302029	none
Plpp1	21.2617466702958	-0.775127	1.00707964115958	-0.769678	0.441491054877533	0.700579829853854	none
Ubfd1	48.5660118073037	0.0349919980116223	0.270609317835125	0.129308178637596	0.897113800150931	0.966935720878418	none
Gm43057	54.7319692712543	0.428421094165629	0.248910042448575	1.72118846612684	0.0852166300935684	0.30442141386849	none
Crnkl1	42.5153967641088	0.000980200233289118	0.278465066403974	0.0035200114899408	0.997191442978224	0.998944213226834	none
Gm56694	64.4256879585508	1.00671503469974	0.262971446208175	3.82822944930226	0.00012906840522434	0.00289898174698631	up
Kctd7	24.5317896152309	-1.00528	0.757796481032916	-1.32659	0.184645964775022	0.464021023096249	none
Cdc42bpa	42.6609467312308	-0.563952	0.306422584707651	-1.84044	0.0657040748380465	0.261440113037103	none
Prox2os	23.6708501608095	-3.03927	0.547430223411208	-5.55188	2.82610351693397e-08	2.53080960200493e-06	down
Recql	34.4251324279897	-0.481318	0.296100887501087	-1.62552	0.104051757343629	0.341439061126574	none
Zbtb32	28.294532397714	-1.98054	0.380406256505864	-5.20638	1.92556303326591e-07	1.30885289114377e-05	down
Kif5a	38.3203535202984	-0.686843	0.339643121905342	-2.02225	0.0431505215968004	0.199067381388975	none
Matr3	45.3089042509886	0.389190601388201	0.284490111353561	1.36802857412685	0.171303132144779	0.447758257855497	none
Brca2	49.4804124529477	0.222195044420911	0.326070722247757	0.681432061392134	0.495598141615959	0.741495684820808	none
Uchl1	66.9038169587833	0.397980548414806	0.308909787311825	1.28833907102163	0.197627958079911	0.477568669737137	none
Fam91a1	79.8019065868612	1.29808923651763	0.226184336243103	5.73907662254047	9.51941463026526e-09	9.9337102810754e-07	up
Rfc2	37.3847396858095	-0.351482	0.302352693235715	-1.16249	0.245036788299415	0.523731277268062	none
Rpl18a	75.8716703682918	0.75883276570343	0.353966707536882	2.14379699996041	0.0320491558333109	0.165068007337655	none
Exoc4	40.6795714935085	-0.274885	0.27783136339343	-0.989393	0.322470687618378	0.600900586222508	none
Hcfc1	36.4041315114885	-0.532719	0.313447817472226	-1.69955	0.0892162262684578	0.312974914973013	none
Chrnb2	29.8751825360727	-0.293571	0.876928306624746	-0.334772	0.737796966009151	0.892609033501273	none
Ccdc92	30.494753565403	-1.15878	0.46341926400088	-2.5005	0.0124018889147115	0.0869305534239332	down
Abcf3	42.3609252657441	0.134083916988864	0.337745685142887	0.396996683857377	0.691369906002683	0.867020926468159	none
Spaca6	52.8005958881356	0.0857880946326817	0.293171124465374	0.29262122860539	0.769811685611907	0.909944923212926	none
Gpatch8	34.3405553009933	0.321613688917326	0.392526470148157	0.819342677185401	0.412590929954036	0.678855474134899	none
Ifnar1	48.5776463945876	1.04731237183694	0.686212044838177	1.5262226591839	0.126954422184146	0.379123463910656	none
Chfr	53.8844057511494	0.126298419834428	0.282210345060001	0.447532920196725	0.654490324164084	0.846665232104747	none
Gm44087	48.9302008364952	0.349011964695942	0.248173708585292	1.40632126862058	0.159628747301837	0.433219556322092	none
Suox	48.7504809978662	-0.0965017	0.313031217752699	-0.308281	0.757868269576817	0.902595404162456	none
Zfyve27	33.4229458309958	-0.314802	0.515451216018175	-0.610731	0.541377896966149	0.773292623601735	none
Gm57457	44.2742418579871	0.0419981230984926	0.264702347249205	0.158661695050831	0.873935418736365	0.959115318829467	none
Cwf19l1	38.6019658228883	-0.120784	0.331010956466491	-0.364894	0.715190419174947	0.880224622797533	none
Gm49173	66.5143458618576	1.24587284126771	0.27498370584017	4.53071514714349	5.87843552345286e-06	0.000235352785122353	up
Tmem94	43.9297369279504	0.0971789247284737	0.286324079965616	0.339401857993025	0.734307019094697	0.89042237389077	none
Haus3	69.6036362684103	0.845332753248147	0.29047179975992	2.91020592686392	0.00361190689602374	0.0362119326016778	none
Gm24918	32.3437313529438	-0.41029	0.615094567544084	-0.667035	0.504749508644326	0.748986402873185	none
Lypla1	38.7051361161126	-0.335006	0.417837132086592	-0.801762	0.422690451284191	0.685836352798018	none
Enah	63.0032553808066	0.708189474653619	0.26375840020772	2.6849930621959	0.00725313117806026	0.0589884181100422	none
Tiam2	38.7471303914377	-0.438543	0.32972280868096	-1.33004	0.18350664519321	0.462606578508504	none
Banf1	58.7650277634055	0.614386385877134	0.252726660311903	2.43103115879776	0.0150559197204026	0.0996866034034521	none
Mettl13	33.8348218662976	-0.61685	0.325813673741205	-1.89326	0.0583232900315633	0.242115144247788	none
Ganab	49.1906835294024	0.299087930291956	0.30642746886365	0.976048039691375	0.329040658640154	0.606584284614307	none
Trib2	22.8284011265036	-0.966321	0.725612070593013	-1.33173	0.182948182114361	0.462346519436644	none
Txlng	35.6046296040997	-0.620613	0.301000031327523	-2.06184	0.0392231347306452	0.187486584012484	none
Mr1	61.5804349481649	0.633428749916062	0.291314260890776	2.17438290861276	0.029676390576143	0.15750170327983	none
Zfr	45.5267032626133	0.601625394590064	0.298448855779292	2.01584084823892	0.0438166206140964	0.201263076335921	none
Zfp276	38.1450772314116	-0.929019	0.4186535732294	-2.21906	0.0264824403738621	0.146097096597129	none
Rplp2	70.1625651610107	1.00153891213605	0.423435649871506	2.36526828206357	0.0180170140168285	0.112138464318178	up
Gm56976	57.2149315162099	1.07236748076698	0.25356444079132	4.22917139887734	2.34553601162562e-05	0.000728776423833574	up
Exosc2	61.4321793356296	0.37401589640583	0.26632649075988	1.40435108553675	0.160214328978969	0.434172627434228	none
Nradd	82.933310221913	1.4948846607999	0.271644107144278	5.50309990713668	3.73170806716421e-08	3.14184375791132e-06	up
[truncated: 6,035 more rows]

## Sheet: XZ0934-S_up_down
gene	baseMean	log2FoldChange	lfcSE	stat	pvalue	padj	group
[truncated: 7,604 more rows]

[truncated: 1 more sheets: XZ0934-L_up_down]
