# Supplementary material for: Isolation and Transcriptomic Characterization of Genotype 5 Japanese Encephalitis Virus E138K Mutant Strain
Source: Transbound Emerg Dis. 2026 May 14;2026:9733265. doi: 10.1155/tbed/9733265 (PMC13173371; doi:10.1155/tbed/9733265)
Supplement: Supplementary file 1 — Supporting Information Figure S1. (A) Nucleotide and amino acid differences at the E138 site in G5 JEV. (B) Predicted molecular model of the E protein for XZ0934‐S strain, with domain I (yellow), domain II (red), domain III (blue), and the transmembrane region (green). a‐Spatial structure of glutamate (Glu) residues at E138 site of XZ0934‐L strain; b‐Spatial structure of lysine (Lys) residues at E138 site of XZ0934‐S strain. (C) Amino acid site information of the domain of E protein. Figure S2. (A) Distribution map of sample TPM BOX. (B) Density map of gene expression value. Table S1. The supplemented primer information for genome sequencing of G5 JEV. Table S2. Nucleotide and amino acid homology of the JEV E protein among different genotypes. Table S3. Analysis of the E138 mutation. Table S4. Transcript abundance of genes across different samples. Table S5. Differential gene expression analysis. Table S6. Principal component analysis. Table S7. KEGG pathway enrichment analysis of up‐regulated and down‐regulated differentially expressed genes in NX1889, P3, XZ0934‐S, and XZ0934‐L. Table S8. KEGG pathway enrichment analysis of common and strain‐specific differentially expressed genes in JEV‐infected N2a cells. [file TBED-2026-9733265-s001.zip › Supplementary Material/Table S7. KEGG pathway enrichment analysis of up-regulated and down-regulated differentially expressed genes in NX1889, P3, XZ0934-S, and XZ0934-L.xlsx]

## Sheet: up
category	subcategory	ID	Description	GeneRatio	BgRatio	RichFactor	FoldEnrichment	zScore	pvalue	FDR	qvalue	geneID	Count	group	ONTOLOGY
Genetic Information Processing	Translation	mmu03010	Ribosome	48/430	331/10623	0.145015	3.58255	9.8039	6.83284e-15	1.46401e-12	1.33559e-12	17725/27370/19941/67891/76846/20102/19942/22186/27367/20104/20042/67945/68193/27176/76808/67186/319195/68436/67270/100040298/19899/14694/19988/19944/67671/268449/11837/20068/110954/19951/57808/20085/19921/22121/66489/54127/66475/20054/20005/20115/20116/75617/67115/66128/20090/16785/19982/67097	48	NX1889	KEGG
Human Diseases	Infectious disease: viral	mmu05171	Coronavirus disease - COVID-19	48/430	334/10623	0.143713	3.55037	9.72694	9.76006e-15	1.46401e-12	1.33559e-12	27370/19941/67891/76846/20102/19942/22186/27367/20104/20042/67945/68193/27176/76808/67186/319195/68436/100040298/19899/19988/19944/67671/268449/11837/18803/20068/110954/20847/19951/57808/20085/16451/19921/22121/66489/54127/50908/66475/20054/20005/20115/20116/75617/67115/20090/16785/19982/67097	48	NX1889	KEGG
Human Diseases	Neurodegenerative disease	mmu05012	Parkinson disease	29/430	274/10623	0.105839	2.61473	5.56175	2.00792e-06	0.000200792	0.000183179	22154/78330/21762/28080/22186/67942/22143/56551/69077/12857/228033/16438/110323/22334/18803/22187/16594/19177/22333/57296/19179/22152/26443/26442/14678/214084/68342/68202/19170	29	NX1889	KEGG
Human Diseases	Infectious disease: bacterial	mmu05132	Salmonella infection	27/430	253/10623	0.106719	2.63646	5.41083	3.88969e-06	0.000291727	0.000266137	22154/14433/15516/18704/22143/56551/12306/19353/15519/66713/234663/50884/225326/101314/16594/19878/26397/71732/218035/66395/20194/17952/67068/22152/67268/20130/12387	27	NX1889	KEGG
Human Diseases	Neurodegenerative disease	mmu05020	Prion disease	27/430	273/10623	0.0989011	2.44332	4.96203	1.59681e-05	0.000958086	0.000874043	22154/78330/21762/28080/67942/22143/12995/17967/69077/19353/12857/228033/15481/16438/110323/22334/16594/19177/22333/57296/19179/22152/26443/26442/68342/68202/19170	27	NX1889	KEGG
Human Diseases	Neurodegenerative disease	mmu05016	Huntington disease	29/430	308/10623	0.0941558	2.32609	4.85064	1.98309e-05	0.000963838	0.000879291	22154/78330/21762/28080/67300/67942/22143/69077/12857/228033/76559/16438/110323/22334/225326/16594/19177/110084/22333/57296/19179/74781/22152/26443/20683/26442/68342/68202/19170	29	NX1889	KEGG
Human Diseases	Neurodegenerative disease	mmu05014	Amyotrophic lateral sclerosis	33/430	376/10623	0.087766	2.16823	4.73706	2.29005e-05	0.000963838	0.000879291	22154/78330/21762/28080/67942/22143/245610/69077/19353/12857/228033/15382/76559/20239/110323/225326/19132/16594/19177/110084/26397/22333/57296/19179/74781/22152/26443/26442/11750/67443/68342/68202/19170	33	NX1889	KEGG
Human Diseases	Neurodegenerative disease	mmu05022	Pathways of neurodegeneration - multiple diseases	39/430	481/10623	0.0810811	2.00308	4.62416	2.57024e-05	0.000963838	0.000879291	22154/78330/21762/28080/22186/67942/22143/12995/69077/19353/12857/228033/76559/20239/16438/110323/22334/18803/22187/225326/19132/16594/19177/110084/26397/22333/18176/57296/19179/74781/22152/26443/19164/26442/67443/68342/68202/12387/19170	39	NX1889	KEGG
Cellular Processes	Transport and catabolism	mmu04140	Autophagy - animal	19/430	167/10623	0.113772	2.81071	4.84407	4.43464e-05	0.00136004	0.00124074	22186/64930/13033/16784/76559/16438/74244/18518/15289/22187/225326/666468/53331/71732/218035/18176/74781/67443/20130	19	NX1889	KEGG
Human Diseases	Neurodegenerative disease	mmu05010	Alzheimer disease	33/430	389/10623	0.0848329	2.09577	4.52227	4.53346e-05	0.00136004	0.00124074	22154/78330/21762/14433/28080/67942/22143/59287/12995/69077/12857/228033/76559/16438/110323/22334/225326/16594/19177/22333/18176/57296/19179/74781/22152/26443/19164/26442/68342/68202/234664/12387/19170	33	NX1889	KEGG
Human Diseases	Neurodegenerative disease	mmu05017	Spinocerebellar ataxia	17/430	141/10623	0.120567	2.97857	4.85765	5.33629e-05	0.00145535	0.00132769	21762/67134/69077/76559/20239/16438/22334/225326/19177/22333/57296/19179/74781/26443/20683/26442/19170	17	NX1889	KEGG
Genetic Information Processing	Folding, sorting and degradation	mmu03050	Proteasome	9/430	47/10623	0.191489	4.73068	5.26456	9.28794e-05	0.00232199	0.0021183	21762/69077/19188/19177/57296/19179/26443/26442/19170	9	NX1889	KEGG
Organismal Systems	Immune system	mmu04612	Antigen processing and presentation	12/430	88/10623	0.136364	3.36882	4.58291	0.0002089	0.00482078	0.0043979	15516/15519/15525/19141/15481/19188/12010/12330/16149/18045/18046/14827	12	NX1889	KEGG
Metabolism	Global and overview maps	mmu01230	Biosynthesis of amino acids	11/430	79/10623	0.139241	3.43989	4.47061	0.000316821	0.00637879	0.00581924	14433/27053/236539/18746/18642/11898/107869/109900/12411/21881/11676	11	NX1889	KEGG
Cellular Processes	Cellular community - eukaryotes	mmu04520	Adherens junction	12/430	92/10623	0.130435	3.22235	4.39701	0.000318939	0.00637879	0.00581924	12995/79264/19353/109711/215449/29875/108100/56426/19878/93742/67268/12387	12	NX1889	KEGG
Cellular Processes	Cell growth and death	mmu04216	Ferroptosis	7/430	41/10623	0.170732	4.21787	4.23997	0.00115507	0.0211829	0.0193247	14325/22042/625249/74244/22334/14319/67443	7	NX1889	KEGG
Cellular Processes	Transport and catabolism	mmu04142	Lysosome	14/430	136/10623	0.102941	2.54313	3.7199	0.00120036	0.0211829	0.0193247	19156/67300/13033/16784/11765/19141/55946/260302/17775/12512/12752/106039/66848/74105	14	NX1889	KEGG
Cellular Processes	Transport and catabolism	mmu04136	Autophagy - other	6/430	32/10623	0.1875	4.63212	4.22623	0.0015709	0.0261817	0.0238851	76559/74244/18518/225326/666468/74781	6	NX1889	KEGG
Metabolism	Metabolism of terpenoids and polyketides	mmu00900	Terpenoid backbone biosynthesis	5/430	23/10623	0.217391	5.37058	4.30959	0.00195129	0.0308098	0.0281072	110196/208715/319554/68603/52014	5	NX1889	KEGG
Human Diseases	Infectious disease: viral	mmu05171	Coronavirus disease - COVID-19	18/157	334/10623	0.0538922	3.64648	6.01891	2.04425e-06	0.000478353	0.000454038	27370/20042/67945/68193/67186/14281/68436/100040298/19899/20847/17858/16451/66489/20054/20005/20116/75617/16785	18	P3	KEGG
Metabolism	Global and overview maps	mmu01230	Biosynthesis of amino acids	7/157	79/10623	0.0886076	5.9954	5.45813	0.000160138	0.0187362	0.0177838	27053/236539/18746/107869/109900/269951/232087	7	P3	KEGG
Genetic Information Processing	Translation	mmu03010	Ribosome	14/157	331/10623	0.0422961	2.86185	4.21476	0.000386665	0.0293451	0.0278534	27370/20042/67945/68193/67186/68436/100040298/19899/66489/20054/20005/20116/75617/16785	14	P3	KEGG
Genetic Information Processing	Translation	mmu03008	Ribosome biogenesis in eukaryotes	9/157	156/10623	0.0576923	3.9036	4.47456	0.000501626	0.0293451	0.0278534	97112/12995/245610/67134/54364/230737/245474/224092/103573	9	P3	KEGG
Genetic Information Processing	Translation	mmu03010	Ribosome	52/449	331/10623	0.1571	3.71686	10.549	9.09973e-17	2.82092e-14	2.51919e-14	17725/27370/19941/67891/76846/20102/19942/22186/19896/27367/20104/17724/20042/67945/68193/27176/76808/67186/319195/68436/67270/100040298/19899/14694/19988/19944/67671/268449/11837/20068/110954/19951/57808/20085/19921/27207/66489/54127/20054/20005/20116/75617/67115/66973/66128/20088/16785/20055/108168363/108167670/67097/671641	52	XZ0934-L	KEGG
Human Diseases	Infectious disease: viral	mmu05171	Coronavirus disease - COVID-19	51/449	334/10623	0.152695	3.61264	10.1917	6.20629e-16	9.61975e-14	8.59081e-14	27370/19941/67891/76846/20102/19942/22186/19896/27367/20104/20042/67945/68193/27176/76808/67186/319195/68436/100040298/19899/19988/19944/67671/268449/11837/18803/20068/110954/20847/19951/57808/20085/16451/19921/27207/66489/54127/50908/18710/20054/20005/20116/75617/67115/20088/16785/20055/108168363/108167670/67097/671641	51	XZ0934-L	KEGG
Human Diseases	Infectious disease: bacterial	mmu05132	Salmonella infection	28/449	253/10623	0.110672	2.61841	5.4732	2.9051e-06	0.000300193	0.000268084	21402/22154/67938/14433/15516/18704/22143/11840/15519/21416/66713/234663/50884/225326/271457/105504/101314/19878/26397/11845/71732/218035/66395/20194/17952/67068/67268/12387	28	XZ0934-L	KEGG
Cellular Processes	Cellular community - eukaryotes	mmu04520	Adherens junction	14/449	92/10623	0.152174	3.60032	5.26219	2.90538e-05	0.00225167	0.00201083	67938/12995/109711/21416/13000/215449/29875/108100/56426/19878/12388/93742/67268/12387	14	XZ0934-L	KEGG
Human Diseases	Neurodegenerative disease	mmu05012	Parkinson disease	26/449	274/10623	0.0948905	2.24504	4.38621	9.57898e-05	0.00564754	0.00504347	22154/78330/28080/67003/22186/67942/22143/12857/22223/228033/26408/22334/230075/18803/22187/18174/19177/22333/19179/26443/26442/18024/214084/68342/68202/19170	26	XZ0934-L	KEGG
Metabolism	Global and overview maps	mmu01230	Biosynthesis of amino acids	12/449	79/10623	0.151899	3.59381	4.86104	0.000109307	0.00564754	0.00504347	14433/19139/236539/18746/18642/14719/11898/18655/107869/109900/12411/21881	12	XZ0934-L	KEGG
Human Diseases	Neurodegenerative disease	mmu05010	Alzheimer disease	32/449	389/10623	0.0822622	1.94626	3.99433	0.000234571	0.00919903	0.00821509	22154/78330/14433/28080/67003/67942/22143/59287/12995/12857/228033/13000/76559/26408/22334/230075/18174/225326/19177/18710/22333/18176/19179/67738/26443/19164/26442/68342/68202/234664/12387/19170	32	XZ0934-L	KEGG
Cellular Processes	Transport and catabolism	mmu04140	Autophagy - animal	18/449	167/10623	0.107784	2.5501	4.24146	0.000241485	0.00919903	0.00821509	22186/64930/13033/17966/16784/76559/74244/18518/15289/22187/225326/666468/53331/18710/71732/218035/18176/19211	18	XZ0934-L	KEGG
Cellular Processes	Cell growth and death	mmu04216	Ferroptosis	8/449	41/10623	0.195122	4.61644	4.87382	0.000267069	0.00919903	0.00821509	14325/22042/625249/74244/22334/18174/14319/20229	8	XZ0934-L	KEGG
Genetic Information Processing	Translation	mmu03008	Ribosome biogenesis in eukaryotes	17/449	156/10623	0.108974	2.57825	4.17165	0.000313449	0.00971692	0.00867759	217109/97112/12995/68272/245610/67134/13000/52530/67619/72515/14791/245474/66181/224092/103573/67973/195434	17	XZ0934-L	KEGG
Human Diseases	Neurodegenerative disease	mmu05014	Amyotrophic lateral sclerosis	30/449	376/10623	0.0797872	1.88771	3.68167	0.000609857	0.01585	0.0141547	22154/78330/28080/67003/67942/22143/245610/12857/228033/56085/15382/76559/26408/108989/230075/225326/271457/19132/170762/19177/110084/26397/22333/19179/26443/26442/11750/68342/68202/19170	30	XZ0934-L	KEGG
Cellular Processes	Transport and catabolism	mmu04142	Lysosome	15/449	136/10623	0.110294	2.60948	3.96834	0.000613549	0.01585	0.0141547	19156/67300/13033/16784/11765/19141/55946/18174/260302/17775/12512/12752/66848/67963/74105	15	XZ0934-L	KEGG
Genetic Information Processing	Folding, sorting and degradation	mmu03050	Proteasome	8/449	47/10623	0.170213	4.02711	4.36914	0.000703914	0.0167856	0.0149902	19188/19177/19179/26443/19186/19192/26442/19170	8	XZ0934-L	KEGG
Human Diseases	Neurodegenerative disease	mmu05022	Pathways of neurodegeneration - multiple diseases	35/449	481/10623	0.0727651	1.72157	3.40226	0.00117106	0.0259306	0.023157	22154/78330/28080/67003/22186/67942/22143/12995/12857/22223/228033/13000/76559/26408/22334/230075/18803/22187/225326/271457/19132/19177/110084/26397/22333/18176/19179/67738/26443/19164/26442/68342/68202/12387/19170	35	XZ0934-L	KEGG
Genetic Information Processing	Folding, sorting and degradation	mmu04141	Protein processing in endoplasmic reticulum	17/449	177/10623	0.0960452	2.27236	3.58592	0.00132933	0.0260413	0.0232559	21402/15516/81500/16430/22230/15519/116891/56085/26408/18415/67437/70361/27061/27054/12330/14827/18024	17	XZ0934-L	KEGG
Human Diseases	Neurodegenerative disease	mmu05016	Huntington disease	25/449	308/10623	0.0811688	1.92039	3.44346	0.00134407	0.0260413	0.0232559	22154/78330/28080/67003/71770/67300/67942/22143/12857/228033/76559/26408/22334/230075/225326/19177/110084/22333/66420/19179/26443/26442/68342/68202/19170	25	XZ0934-L	KEGG
Genetic Information Processing	Translation	mmu03013	Nucleocytoplasmic transport	13/449	119/10623	0.109244	2.58462	3.65176	0.00151966	0.0277115	0.0247474	13627/51796/97112/13628/245610/108989/70572/53817/170762/16647/72322/225160/103573	13	XZ0934-L	KEGG
Metabolism	Metabolism of terpenoids and polyketides	mmu00900	Terpenoid backbone biosynthesis	5/449	23/10623	0.217391	5.14331	4.17868	0.00235934	0.0406331	0.036287	110196/208715/319554/68603/52014	5	XZ0934-L	KEGG
Human Diseases	Neurodegenerative disease	mmu05020	Prion disease	22/449	273/10623	0.0805861	1.90661	3.18794	0.00279976	0.0456803	0.0407943	22154/78330/28080/67003/67942/22143/12995/17967/12857/228033/13000/22334/230075/19177/18710/22333/19179/26443/26442/68342/68202/19170	22	XZ0934-L	KEGG
														XZ0934-S	KEGG

## Sheet: down
category	subcategory	ID	Description	GeneRatio	BgRatio	RichFactor	FoldEnrichment	zScore	pvalue	FDR	qvalue	geneID	Count	group	ONTOLOGY
Human Diseases	Cancer: specific types	mmu05221	Acute myeloid leukemia	14/483	70/10623	0.2	4.39876	6.22643	2.47648e-06	0.00070333	0.000534059	16480/17869/11652/16150/19401/20848/56717/13685/18707/18709/18706/16151/26396/18854	14	NX1889	KEGG
Environmental Information Processing	Signal transduction	mmu04012	ErbB signaling pathway	15/483	84/10623	0.178571	3.92746	5.8788	4.82696e-06	0.00070333	0.000534059	17869/11652/12929/56717/26398/12575/13685/12928/18707/70584/18709/11352/18706/56637/26396	15	NX1889	KEGG
Cellular Processes	Transport and catabolism	mmu04140	Autophagy - animal	22/483	167/10623	0.131737	2.89739	5.39372	6.53248e-06	0.00070333	0.000534059	74747/11652/170749/12176/56717/207565/269338/19349/228545/51897/67790/56208/18707/19338/18709/17274/73683/68728/54673/218460/18706/26396	22	NX1889	KEGG
Human Diseases	Infectious disease: bacterial	mmu05135	Yersinia infection	19/483	136/10623	0.139706	3.07266	5.30921	1.18757e-05	0.000958962	0.000728168	11652/12929/140579/16150/26398/73178/109333/66824/12928/18707/18709/106759/110596/74192/18706/56637/16151/26396/54131	19	NX1889	KEGG
Genetic Information Processing	Replication and repair	mmu03420	Nucleotide excision repair	11/483	58/10623	0.189655	4.17124	5.28525	5.00718e-05	0.00323464	0.00245615	19718/22592/72151/99375/71101/19358/209357/20021/66491/50505/20022	11	NX1889	KEGG
Genetic Information Processing	Replication and repair	mmu03460	Fanconi anemia pathway	10/483	52/10623	0.192308	4.22957	5.09503	9.71833e-05	0.0047833	0.00363209	21975/193838/14088/19714/245000/17350/52864/56210/50505/272158	10	NX1889	KEGG
Environmental Information Processing	Signal transduction	mmu04070	Phosphatidylinositol signaling system	14/483	96/10623	0.145833	3.20743	4.74163	0.000103663	0.0047833	0.00363209	170749/104015/18707/227399/75678/114663/18709/54384/16329/18798/56077/18706/72469/380921	14	NX1889	KEGG
Human Diseases	Endocrine and metabolic disease	mmu04931	Insulin resistance	15/483	110/10623	0.136364	2.99915	4.59978	0.000129196	0.0052163	0.00396089	20787/11652/16150/20848/56717/74551/110854/12894/244416/18707/18709/110078/18706/56637/208677	15	NX1889	KEGG
Environmental Information Processing	Signal transduction	mmu04152	AMPK signaling pathway	16/483	127/10623	0.125984	2.77087	4.38162	0.000200207	0.00589719	0.00447791	20787/11652/56717/207565/74551/235542/12894/13685/18639/72930/18707/18709/17274/19054/18706/208677	16	NX1889	KEGG
Organismal Systems	Aging	mmu04211	Longevity regulating pathway	13/483	90/10623	0.144444	3.17688	4.52624	0.000200767	0.00589719	0.00447791	11652/56717/207565/140742/13685/51897/18707/12915/18709/230784/18706/75747/208677	13	NX1889	KEGG
Organismal Systems	Endocrine system	mmu04910	Insulin signaling pathway	17/483	140/10623	0.121429	2.67067	4.34281	0.000200833	0.00589719	0.00447791	20787/11652/12929/20411/16150/56717/74551/13685/244416/12928/18770/18707/18709/110078/18706/56637/26396	17	NX1889	KEGG
Human Diseases	Cancer: specific types	mmu05213	Endometrial cancer	10/483	58/10623	0.172414	3.79203	4.65326	0.000250999	0.0064389	0.00488924	17869/11652/12575/18707/18709/17350/12006/18706/56637/26396	10	NX1889	KEGG
Organismal Systems	Endocrine system	mmu04935	Growth hormone synthesis, secretion and action	15/483	117/10623	0.128205	2.81972	4.31952	0.000259151	0.0064389	0.00488924	11652/12929/20848/56717/26398/12928/18707/12915/58991/18709/18798/18706/56637/26396/208677	15	NX1889	KEGG
Human Diseases	Neurodegenerative disease	mmu05010	Alzheimer disease	33/483	389/10623	0.0848329	1.8658	3.79687	0.000403917	0.00931895	0.00707615	11652/16150/22335/11950/17993/226548/56717/16572/66997/22433/51897/68427/328133/56208/18707/19056/67273/15925/18709/66414/12864/18798/66218/17995/12006/22272/18706/56637/16151/26396/22145/22414/333182	33	NX1889	KEGG
Human Diseases	Infectious disease: viral	mmu05161	Hepatitis B	18/483	164/10623	0.109756	2.41395	3.98262	0.000465803	0.0100303	0.00761629	17869/11652/16150/22335/20848/15975/26398/12575/18707/12915/18709/106759/230073/18706/16151/26396/54131/208677	18	NX1889	KEGG
Human Diseases	Infectious disease: viral	mmu05160	Hepatitis C	18/483	167/10623	0.107784	2.37059	3.89619	0.000579625	0.0114404	0.008687	17869/11652/16150/20848/100039801/15975/12575/15467/72930/18707/18709/106759/230073/18706/56637/16151/26396/54131	18	NX1889	KEGG
Human Diseases	Cancer: specific types	mmu05220	Chronic myeloid leukemia	11/483	76/10623	0.144737	3.18331	4.16885	0.000602124	0.0114404	0.008687	17869/11652/12929/16150/12575/12928/18707/18709/18706/16151/26396	11	NX1889	KEGG
Metabolism	Carbohydrate metabolism	mmu00562	Inositol phosphate metabolism	11/483	77/10623	0.142857	3.14197	4.11692	0.000674352	0.0121009	0.00918854	170749/104015/18707/227399/75678/114663/54384/16329/18798/18706/72469	11	NX1889	KEGG
Environmental Information Processing	Signal transduction	mmu04150	mTOR signaling pathway	17/483	158/10623	0.107595	2.36642	3.7766	0.00083322	0.0140694	0.0106833	74747/11652/16150/56717/17168/277854/13685/18707/66335/18709/66508/230784/110935/18706/56637/26396/22414	17	NX1889	KEGG
Human Diseases	Infectious disease: viral	mmu05166	Human T-cell leukemia virus 1 infection	23/483	247/10623	0.0931174	2.048	3.63709	0.000871169	0.0140694	0.0106833	17869/11652/382056/16150/22335/21423/21374/12237/26398/12575/15018/12649/18707/12915/19056/16169/18709/245000/56317/18706/16151/26396/208677	23	NX1889	KEGG
Human Diseases	Cancer: overview	mmu05230	Central carbon metabolism in cancer	10/483	69/10623	0.144928	3.18751	3.97853	0.00104628	0.0160928	0.0122197	17869/11652/56717/80879/18707/18648/14660/18709/18706/26396	10	NX1889	KEGG
Human Diseases	Endocrine and metabolic disease	mmu04932	Non-alcoholic fatty liver disease	17/483	162/10623	0.104938	2.30799	3.66128	0.0011034	0.0161392	0.012255	20787/11652/16150/17993/22433/18770/18707/67273/18709/66414/12864/66218/17995/22272/18706/56637/333182	17	NX1889	KEGG
Human Diseases	Cancer: specific types	mmu05211	Renal cell carcinoma	10/483	70/10623	0.142857	3.14197	3.92403	0.00117219	0.0161392	0.012255	11652/12929/12575/12928/18707/70584/18709/102631956/18706/26396	10	NX1889	KEGG
NA	NA	mmu04517	IgSF CAM signaling	26/483	300/10623	0.0866667	1.90613	3.4746	0.0011992	0.0161392	0.012255	17886/11652/259302/20411/17356/19280/223435/73178/268932/192786/18707/140721/22253/77579/70584/18709/20273/56455/74192/54725/18706/56637/26396/22145/69524/18187	26	NX1889	KEGG
Cellular Processes	Transport and catabolism	mmu04144	Endocytosis	24/483	270/10623	0.0888889	1.955	3.46906	0.00129735	0.0164348	0.0124794	223593/20844/106572/53869/11773/74325/70432/16572/20405/19349/73178/54198/15018/20479/13858/234852/17274/13196/74192/54673/75788/18854/259300/14276	24	NX1889	KEGG
Human Diseases	Infectious disease: viral	mmu05167	Kaposi sarcoma-associated herpesvirus infection	21/483	224/10623	0.09375	2.06192	3.50572	0.00132293	0.0164348	0.0124794	17869/11652/16150/20848/56717/15975/26398/12575/15018/56208/18707/19056/14696/18709/106759/16195/18706/56637/16151/26396/54131	21	NX1889	KEGG
Human Diseases	Infectious disease: viral	mmu05163	Human cytomegalovirus infection	23/483	256/10623	0.0898438	1.976	3.44987	0.00141062	0.0168557	0.012799	17869/11652/12929/16150/20848/56717/12575/15018/13685/12928/18707/12915/19056/75547/14696/18709/18798/18706/56637/16151/26396/54131/208677	23	NX1889	KEGG
Organismal Systems	Endocrine system	mmu04920	Adipocytokine signaling pathway	10/483	72/10623	0.138889	3.05469	3.8179	0.00146117	0.0168557	0.012799	11652/74205/16150/20848/56717/207565/74551/12894/433256/16151	10	NX1889	KEGG
Human Diseases	Infectious disease: viral	mmu05170	Human immunodeficiency virus 1 infection	22/483	243/10623	0.090535	1.99121	3.41135	0.0016116	0.0179499	0.0136299	11652/12929/16150/56717/12234/15018/16886/12928/12649/18707/19056/99375/70584/14696/18709/26965/245000/102631956/18706/16151/26396/54131	22	NX1889	KEGG
Cellular Processes	Cell growth and death	mmu04218	Cellular senescence	18/483	183/10623	0.0983607	2.16332	3.46444	0.00167855	0.0179794	0.0136523	17869/11652/22335/56717/12234/12575/15018/13685/12649/27354/18707/19056/19355/18709/245000/18706/26396/231724	18	NX1889	KEGG
Cellular Processes	Cellular community - eukaryotes	mmu04550	Signaling pathways regulating pluripotency of stem cells	15/483	140/10623	0.107143	2.35648	3.52607	0.00172557	0.0179794	0.0136523	17869/11652/21423/20848/11480/18423/16468/18707/18709/12006/16195/18706/56637/26396/22414	15	NX1889	KEGG
Human Diseases	Cancer: specific types	mmu05210	Colorectal cancer	11/483	88/10623	0.125	2.74922	3.59606	0.00206285	0.0201909	0.0153316	17869/11652/56717/12575/18707/18709/17350/12006/18706/56637/26396	11	NX1889	KEGG
Human Diseases	Cancer: overview	mmu05235	PD-L1 expression and PD-1 checkpoint pathway in cancer	11/483	88/10623	0.125	2.74922	3.59606	0.00206285	0.0201909	0.0153316	11652/16150/20848/56717/18707/19056/18709/106759/18706/16151/26396	11	NX1889	KEGG
Human Diseases	Infectious disease: bacterial	mmu05100	Bacterial invasion of epithelial cells	10/483	77/10623	0.12987	2.85634	3.56793	0.00244227	0.0232015	0.0176176	12929/140579/74325/73178/12928/18707/622434/18709/74192/18706	10	NX1889	KEGG
Organismal Systems	Immune system	mmu04620	Toll-like receptor signaling pathway	12/483	104/10623	0.115385	2.53774	3.43931	0.00261993	0.0239968	0.0182215	11652/16150/54473/15975/26398/18707/18709/106759/18706/16151/26396/54131	12	NX1889	KEGG
Human Diseases	Infectious disease: bacterial	mmu05132	Salmonella infection	22/483	253/10623	0.0869565	1.9125	3.206	0.00267457	0.0239968	0.0182215	17869/11652/140579/16150/16572/26398/269338/19349/73178/228545/66824/234686/18707/17281/622434/56455/74192/18706/16151/26396/22145/100040563	22	NX1889	KEGG
Organismal Systems	Environmental adaptation	mmu04714	Thermogenesis	21/483	238/10623	0.0882353	1.94063	3.20303	0.00278322	0.0242968	0.0184492	56456/74205/11950/17993/56717/12894/20588/57423/93760/208501/329003/433256/67273/66414/12864/230899/66218/17995/22272/208677/333182	21	NX1889	KEGG
Human Diseases	Cancer: specific types	mmu05215	Prostate cancer	12/483	107/10623	0.11215	2.46659	3.32762	0.00332365	0.0282511	0.0214518	11652/16150/56717/12575/18707/18709/18706/56637/16151/26396/208677/14276	12	NX1889	KEGG
Human Diseases	Neurodegenerative disease	mmu05016	Huntington disease	25/483	308/10623	0.0811688	1.78521	3.052	0.00358245	0.0289813	0.0220063	22335/11773/11950/17993/56717/74325/16572/66997/21374/51897/56208/67273/66414/12864/18798/66218/17995/18181/20021/22272/66491/22145/208677/333182/20022	25	NX1889	KEGG
Organismal Systems	Immune system	mmu04660	T cell receptor signaling pathway	13/483	122/10623	0.106557	2.3436	3.25756	0.00358902	0.0289813	0.0220063	11652/16150/235542/72930/18707/19056/70584/18709/19054/18706/56637/16151/26396	13	NX1889	KEGG
Human Diseases	Infectious disease: viral	mmu05165	Human papillomavirus infection	28/483	359/10623	0.0779944	1.71539	3.00948	0.0037272	0.0293631	0.0222962	11652/12827/69116/16150/56717/15975/21374/12575/235542/15018/13685/72930/18707/66335/18709/106759/19054/245000/21827/12006/110935/18706/56637/16151/26396/54131/22414/208677	28	NX1889	KEGG
Environmental Information Processing	Signal transduction	mmu04340	Hedgehog signaling pathway	8/483	58/10623	0.137931	3.03363	3.38928	0.00446259	0.0343194	0.0260597	12234/104318/74239/19206/26965/74770/75788/56637	8	NX1889	KEGG
Human Diseases	Cardiovascular disease	mmu05415	Diabetic cardiomyopathy	19/483	217/10623	0.0875576	1.92572	3.00696	0.0047129	0.0354015	0.0268814	11652/22335/11950/17993/56717/110854/18707/67273/18709/66414/12864/18798/66218/17995/22272/18706/56637/333182/70456	19	NX1889	KEGG
Metabolism	Lipid metabolism	mmu00564	Glycerophospholipid metabolism	11/483	101/10623	0.108911	2.39536	3.07508	0.00604525	0.0443777	0.0336972	26394/13026/19210/27388/320951/71910/74442/14792/208449/56077/380921	11	NX1889	KEGG
Genetic Information Processing	Replication and repair	mmu03460	Fanconi anemia pathway	6/173	52/10623	0.115385	7.08515	5.65956	0.00018717	0.0445464	0.0445464	21975/193838/14088/19714/17350/50505	6	P3	KEGG
Human Diseases	Neurodegenerative disease	mmu05016	Huntington disease	42/628	308/10623	0.136364	2.30667	5.8331	2.93291e-07	9.59062e-05	7.53295e-05	20020/21762/12861/67264/22335/16593/11773/11950/17993/56717/74325/66043/16572/66997/21374/11947/226977/51897/68349/56208/22273/67273/12868/66414/12864/329015/14682/18798/66218/70316/17995/15114/18181/20021/12859/22272/66491/11949/67126/22145/208677/75406	42	XZ0934-L	KEGG
Cellular Processes	Transport and catabolism	mmu04140	Autophagy - animal	27/628	167/10623	0.161677	2.73486	5.6641	1.56877e-06	0.000192022	0.000150824	18412/74747/11652/170749/12176/56717/207565/269338/19349/228545/51897/70231/18607/67790/56208/217695/18709/329015/52187/17274/73683/68728/54673/218460/97998/18706/26396	27	XZ0934-L	KEGG
Human Diseases	Neurodegenerative disease	mmu05010	Alzheimer disease	47/628	389/10623	0.120823	2.04379	5.25722	2.03219e-06	0.000192022	0.000150824	21762/12861/11652/67264/16337/16150/22335/16593/11950/17993/226548/56717/66043/16572/66997/11947/22433/51897/68427/68349/56208/22273/20168/19056/67273/15925/12868/18709/66414/12864/329015/14682/18798/66218/70316/17995/12006/12859/22272/12313/11949/18706/67126/26396/22145/22414/75406	47	XZ0934-L	KEGG
Metabolism	Energy metabolism	mmu00190	Oxidative phosphorylation	24/628	141/10623	0.170213	2.87925	5.63072	2.3489e-06	0.000192022	0.000150824	11972/12861/67264/11950/17993/11966/66043/11947/68349/22273/57423/67273/12868/66414/12864/66218/70316/17995/110935/12859/22272/11949/67126/75406	24	XZ0934-L	KEGG
Cellular Processes	Transport and catabolism	mmu04144	Endocytosis	36/628	270/10623	0.133333	2.25541	5.23754	3.55737e-06	0.000210996	0.000165727	223593/20844/106572/319277/110355/53869/13855/11773/74325/228998/70432/16572/319740/20405/19349/73178/54198/15018/14972/20479/330319/234852/69150/19341/17274/245666/13196/208650/74192/54673/67771/75788/259300/232227/13660/14276	36	XZ0934-L	KEGG
Organismal Systems	Environmental adaptation	mmu04714	Thermogenesis	33/628	238/10623	0.138655	2.34544	5.26189	3.87149e-06	0.000210996	0.000165727	12861/56456/76178/67264/74205/11950/17993/56717/66043/11947/12894/20588/68349/22273/57423/93760/208501/329003/433256/67273/12868/66414/12864/230899/66218/70316/17995/12859/22272/11949/67126/208677/75406	33	XZ0934-L	KEGG
Human Diseases	Cardiovascular disease	mmu05415	Diabetic cardiomyopathy	30/628	217/10623	0.138249	2.33856	4.99365	1.12818e-05	0.000508005	0.000399012	12861/11652/67264/16337/22335/11950/17993/56717/66043/11947/110854/18604/68349/22273/67273/12868/18709/66414/12864/18798/66218/70316/17995/12859/22272/11949/18706/67126/75406/70456	30	XZ0934-L	KEGG
Human Diseases	Cancer: overview	mmu05208	Chemical carcinogenesis - reactive oxygen species	31/628	229/10623	0.135371	2.28989	4.94617	1.24282e-05	0.000508005	0.000399012	18035/12861/11652/67264/16150/22335/11950/17993/66043/11947/26398/68349/18607/11863/22273/67273/12868/18709/66414/12864/66218/70316/17995/11352/12859/22272/11949/18706/67126/26396/75406	31	XZ0934-L	KEGG
Human Diseases	Infectious disease: bacterial	mmu05135	Yersinia infection	22/628	136/10623	0.161765	2.73635	5.10825	1.43125e-05	0.00052002	0.00040845	18035/11652/12929/140579/16150/242687/26398/73178/66824/12928/330319/18709/106759/110596/14682/74192/16801/22325/67771/18706/26396/54131	22	XZ0934-L	KEGG
Human Diseases	Neurodegenerative disease	mmu05022	Pathways of neurodegeneration - multiple diseases	51/628	481/10623	0.106029	1.79355	4.46452	3.11463e-05	0.00101848	0.000799968	18412/21762/12861/67264/22201/22335/16593/11950/17993/56717/19122/66043/16572/66997/11947/226977/53333/22433/51897/68349/67790/56208/22273/22213/19056/217695/67273/12868/66414/12864/329015/17274/14682/18798/66218/70316/17995/15114/218460/12006/103199/12859/140499/22272/12313/11949/67126/26396/22145/22414/75406	51	XZ0934-L	KEGG
Human Diseases	Neurodegenerative disease	mmu05014	Amyotrophic lateral sclerosis	42/628	376/10623	0.111702	1.88951	4.40187	4.81003e-05	0.00142989	0.00112311	18412/21762/12861/18643/67264/16593/11950/17993/56717/66043/16572/66997/11947/226977/53333/22433/234865/51897/68349/67790/56208/22273/19056/67273/12868/66414/12864/329015/17274/445007/66218/70316/17995/15114/218460/103199/12859/22272/11949/67126/22145/75406	42	XZ0934-L	KEGG
Human Diseases	Endocrine and metabolic disease	mmu04932	Non-alcoholic fatty liver disease	23/628	162/10623	0.141975	2.4016	4.50595	7.76774e-05	0.00211671	0.00166257	20787/12861/11652/67264/16337/16150/17993/22433/68349/18770/22273/67273/12868/18709/66414/12864/66218/70316/17995/12859/22272/18706/75406	23	XZ0934-L	KEGG
Human Diseases	Neurodegenerative disease	mmu05020	Prion disease	32/628	273/10623	0.117216	1.98278	4.12344	0.000157014	0.0039256	0.00308336	21762/12861/67264/22335/16593/11950/17993/19122/66043/16572/66997/11947/68349/22273/12915/19056/67273/12868/18709/66414/12864/66218/70316/17995/12859/22272/11949/18706/67126/22145/208677/75406	32	XZ0934-L	KEGG
Human Diseases	Neurodegenerative disease	mmu05012	Parkinson disease	32/628	274/10623	0.116788	1.97555	4.10077	0.000168068	0.0039256	0.00308336	21762/12861/67264/22201/22335/16593/11950/17993/66043/16572/66997/11947/22433/68427/68349/22273/22213/67273/12868/66414/12864/66218/70316/17995/12859/140499/22272/12313/11949/67126/22145/75406	32	XZ0934-L	KEGG
Human Diseases	Cancer: specific types	mmu05221	Acute myeloid leukemia	13/628	70/10623	0.185714	3.14147	4.50572	0.000198447	0.00432614	0.00339797	16480/17869/11652/18715/16150/19401/20848/56717/13685/18709/12443/18706/26396	13	XZ0934-L	KEGG
Human Diseases	Endocrine and metabolic disease	mmu04931	Insulin resistance	17/628	110/10623	0.154545	2.61423	4.2657	0.000234634	0.00479534	0.0037665	20787/18035/11652/16337/16150/20848/56717/19268/74551/110854/12894/18607/244416/18709/110078/18706/208677	17	XZ0934-L	KEGG
Environmental Information Processing	Signal transduction	mmu04152	AMPK signaling pathway	18/628	127/10623	0.141732	2.39749	3.97127	0.000464592	0.00893657	0.00701923	20787/11652/16337/56717/207565/74551/235542/12894/13685/18607/18639/72930/18709/17274/19054/12443/18706/208677	18	XZ0934-L	KEGG
Cellular Processes	Cell growth and death	mmu04216	Ferroptosis	9/628	41/10623	0.219512	3.71318	4.36293	0.000528892	0.00960821	0.00754677	18521/23983/74205/22335/19122/17254/433256/14792/27057	9	XZ0934-L	KEGG
Organismal Systems	Endocrine system	mmu04910	Insulin signaling pathway	19/628	140/10623	0.135714	2.29569	3.86824	0.000568513	0.00978441	0.00768516	20787/11652/12929/16337/16150/56717/19268/74551/13685/18607/244416/12928/18770/18709/208650/110078/12313/18706/26396	19	XZ0934-L	KEGG
Metabolism	Lipid metabolism	mmu00564	Glycerophospholipid metabolism	15/628	101/10623	0.148515	2.51222	3.82752	0.000825638	0.0133969	0.0105226	26394/13026/19012/19210/102247/27388/320951/104418/71910/74442/74182/14792/208449/56077/380921	15	XZ0934-L	KEGG
Genetic Information Processing	Folding, sorting and degradation	mmu04120	Ubiquitin mediated proteolysis	20/628	156/10623	0.128205	2.16867	3.68582	0.000860352	0.0133969	0.0105226	99152/74126/140629/22201/12234/69807/66053/22213/99375/56424/26965/50754/208650/68098/56459/56317/140499/75788/102631956/217232	20	XZ0934-L	KEGG
Environmental Information Processing	Signal transduction	mmu04150	mTOR signaling pathway	20/628	158/10623	0.126582	2.14122	3.62258	0.00101061	0.0150213	0.0117985	74747/11652/16337/16150/56717/11966/17168/277854/13685/18607/17254/18709/52187/66508/230784/110935/97998/18706/26396/22414	20	XZ0934-L	KEGG
Environmental Information Processing	Signal transduction	mmu04012	ErbB signaling pathway	13/628	84/10623	0.154762	2.61789	3.73148	0.00122317	0.0173903	0.0136592	17869/11652/12929/56717/26398/13685/12928/70584/18709/208650/11352/18706/26396	13	XZ0934-L	KEGG
Metabolism	Lipid metabolism	mmu00600	Sphingolipid metabolism	10/628	56/10623	0.178571	3.02064	3.80014	0.00145797	0.0198649	0.0156029	20397/11883/19012/15212/58994/11886/74442/18010/208449/433323	10	XZ0934-L	KEGG
NA	NA	mmu04517	IgSF CAM signaling	31/628	300/10623	0.103333	1.74795	3.29397	0.00168628	0.0208305	0.0163613	11652/60595/259302/17356/19280/19268/223435/73178/107449/268932/192786/18607/211401/140721/22253/77579/70584/18709/20273/56455/74192/22325/54725/67771/20564/18706/26396/22145/69524/18187/19294	31	XZ0934-L	KEGG
Human Diseases	Infectious disease: bacterial	mmu05100	Bacterial invasion of epithelial cells	12/628	77/10623	0.155844	2.6362	3.61184	0.0017525	0.0208305	0.0163613	12929/140579/74325/242687/73178/12928/53860/622434/18709/74192/67771/18706	12	XZ0934-L	KEGG
Genetic Information Processing	Folding, sorting and degradation	mmu04141	Protein processing in endoplasmic reticulum	21/628	177/10623	0.118644	2.00694	3.38614	0.00175461	0.0208305	0.0163613	18453/103963/15505/74126/17872/80286/22433/81489/69162/54197/22213/12915/227619/50907/56424/26965/50762/66890/20334/140499/64209	21	XZ0934-L	KEGG
Human Diseases	Cancer: overview	mmu05231	Choline metabolism in cancer	14/628	98/10623	0.142857	2.41652	3.53114	0.00178365	0.0208305	0.0163613	11652/13026/56717/242687/19012/13685/104418/18607/74182/18709/56077/18706/26396/380921	14	XZ0934-L	KEGG
Genetic Information Processing	Replication and repair	mmu03420	Nucleotide excision repair	10/628	58/10623	0.172414	2.91648	3.66839	0.00192111	0.0216622	0.0170146	20020/19718/22592/72151/99375/71101/209357/20021/66491/50505	10	XZ0934-L	KEGG
Organismal Systems	Aging	mmu04211	Longevity regulating pathway	13/628	90/10623	0.144444	2.44337	3.44678	0.00232189	0.0253086	0.0198786	11652/16337/56717/207565/140742/13685/51897/12915/18709/230784/18706/75747/208677	13	XZ0934-L	KEGG
Human Diseases	Infectious disease: viral	mmu05166	Human T-cell leukemia virus 1 infection	26/628	247/10623	0.105263	1.78059	3.11134	0.00300094	0.031655	0.0248634	99152/71810/18035/17869/11652/382056/16150/22335/21423/17128/21374/12237/26398/15018/14972/12915/19056/16169/18709/12566/56317/12443/18706/26396/217232/208677	26	XZ0934-L	KEGG
Organismal Systems	Immune system	mmu04666	Fc gamma R-mediated phagocytosis	13/628	94/10623	0.138298	2.33939	3.26941	0.00342949	0.0350451	0.0275262	11652/12929/242687/19012/16886/12928/18709/13196/74192/22325/67771/22323/18706	13	XZ0934-L	KEGG
Human Diseases	Infectious disease: viral	mmu05161	Hepatitis B	19/628	164/10623	0.115854	1.95973	3.1047	0.00371827	0.0368447	0.0289397	18035/17869/11652/16150/22335/20848/17128/15975/26398/15530/12915/18709/106759/12566/230073/18706/26396/54131/208677	19	XZ0934-L	KEGG
Environmental Information Processing	Signal transduction	mmu04070	Phosphatidylinositol signaling system	13/628	96/10623	0.135417	2.29065	3.18409	0.0041259	0.0396815	0.0311678	170749/104418/75678/114663/18709/54384/16329/18798/56077/12313/18706/72469/380921	13	XZ0934-L	KEGG
Human Diseases	Infectious disease: viral	mmu05170	Human immunodeficiency virus 1 infection	25/628	243/10623	0.102881	1.74029	2.92615	0.00481545	0.0428543	0.0336599	11767/18035/11652/12929/11764/16150/56717/12234/21356/15018/16886/12928/14972/19056/99375/70584/14696/18709/26965/14682/12313/102631956/18706/26396/54131	25	XZ0934-L	KEGG
Human Diseases	Cancer: specific types	mmu05220	Chronic myeloid leukemia	11/628	76/10623	0.144737	2.44831	3.17611	0.0048313	0.0428543	0.0336599	18035/17869/11652/12929/16150/17128/12928/18709/12443/18706/26396	11	XZ0934-L	KEGG
Human Diseases	Infectious disease: viral	mmu05163	Human cytomegalovirus infection	26/628	256/10623	0.101562	1.71799	2.91477	0.00484896	0.0428543	0.0336599	18035/17869/11652/12929/16150/20848/56717/21356/15018/13685/12928/14972/12915/19056/75547/14696/18709/14682/18798/16801/12313/12443/18706/26396/54131/208677	26	XZ0934-L	KEGG
Cellular Processes	Cell growth and death	mmu04218	Cellular senescence	20/628	183/10623	0.10929	1.8487	2.90283	0.00574088	0.0494018	0.0388026	18412/17869/11652/22335/56717/12234/15018/13685/27354/14972/19056/19355/18709/12566/103213/12313/12443/18706/26396/231724	20	XZ0934-L	KEGG
														XZ0934-S	KEGG

## Sheet: up_order
Description
Ribosome
Coronavirus disease - COVID-19
Parkinson disease
Salmonella infection
Prion disease
Huntington disease
Amyotrophic lateral sclerosis
Pathways of neurodegeneration - multiple diseases
Autophagy - animal
Alzheimer disease
Spinocerebellar ataxia
Proteasome
Antigen processing and presentation
Biosynthesis of amino acids
Adherens junction
Ferroptosis
Lysosome
Autophagy - other
Terpenoid backbone biosynthesis
Ribosome biogenesis in eukaryotes
Protein processing in endoplasmic reticulum
Nucleocytoplasmic transport

## Sheet: down_order
Description
Acute myeloid leukemia
ErbB signaling pathway
Autophagy - animal
Yersinia infection
Nucleotide excision repair
Fanconi anemia pathway
Phosphatidylinositol signaling system
Insulin resistance
AMPK signaling pathway
Longevity regulating pathway
Insulin signaling pathway
Endometrial cancer
Growth hormone synthesis, secretion and action
Alzheimer disease
Hepatitis B
Hepatitis C
Chronic myeloid leukemia
Inositol phosphate metabolism
mTOR signaling pathway
Human T-cell leukemia virus 1 infection
Central carbon metabolism in cancer
Non-alcoholic fatty liver disease
Renal cell carcinoma
IgSF CAM signaling
Endocytosis
Kaposi sarcoma-associated herpesvirus infection
Human cytomegalovirus infection
Adipocytokine signaling pathway
Human immunodeficiency virus 1 infection
Cellular senescence
Signaling pathways regulating pluripotency of stem cells
Colorectal cancer
PD-L1 expression and PD-1 checkpoint pathway in cancer
Bacterial invasion of epithelial cells
Toll-like receptor signaling pathway
Salmonella infection
Thermogenesis
Prostate cancer
Huntington disease
T cell receptor signaling pathway
Human papillomavirus infection
Hedgehog signaling pathway
Diabetic cardiomyopathy
Glycerophospholipid metabolism
Oxidative phosphorylation
Chemical carcinogenesis - reactive oxygen species
Pathways of neurodegeneration - multiple diseases
Amyotrophic lateral sclerosis
Prion disease
Parkinson disease
Ferroptosis
Ubiquitin mediated proteolysis
Sphingolipid metabolism
Protein processing in endoplasmic reticulum
Choline metabolism in cancer
Fc gamma R-mediated phagocytosis
