# Supplementary material for: Isolation and Transcriptomic Characterization of Genotype 5 Japanese Encephalitis Virus E138K Mutant Strain
Source: Transbound Emerg Dis. 2026 May 14;2026:9733265. doi: 10.1155/tbed/9733265 (PMC13173371; doi:10.1155/tbed/9733265)
Supplement: Supplementary file 1 — Supporting Information Figure S1. (A) Nucleotide and amino acid differences at the E138 site in G5 JEV. (B) Predicted molecular model of the E protein for XZ0934‐S strain, with domain I (yellow), domain II (red), domain III (blue), and the transmembrane region (green). a‐Spatial structure of glutamate (Glu) residues at E138 site of XZ0934‐L strain; b‐Spatial structure of lysine (Lys) residues at E138 site of XZ0934‐S strain. (C) Amino acid site information of the domain of E protein. Figure S2. (A) Distribution map of sample TPM BOX. (B) Density map of gene expression value. Table S1. The supplemented primer information for genome sequencing of G5 JEV. Table S2. Nucleotide and amino acid homology of the JEV E protein among different genotypes. Table S3. Analysis of the E138 mutation. Table S4. Transcript abundance of genes across different samples. Table S5. Differential gene expression analysis. Table S6. Principal component analysis. Table S7. KEGG pathway enrichment analysis of up‐regulated and down‐regulated differentially expressed genes in NX1889, P3, XZ0934‐S, and XZ0934‐L. Table S8. KEGG pathway enrichment analysis of common and strain‐specific differentially expressed genes in JEV‐infected N2a cells. [file TBED-2026-9733265-s001.zip › Supplementary Material/Table S8. KEGG pathway enrichment analysis of common and strain-specific differentially expressed genes in JEV-infected N2a cells.xlsx]

## Sheet: Common_Up
category	subcategory	ID	Description	GeneRatio	BgRatio	pvalue	p.adjust	qvalue	geneID	Count
Genetic Information Processing	Translation	mmu03010	Ribosome - Mus musculus (house mouse)	58/578	328/11152	7.20663e-17	2.29171e-14	1.97234e-14	mt-Rnr2/Rps26/Rpl26/Rpl4/Rps9/Rps4x/Rpl27/Uba52/Rpl3/Rps6/Rps12/Rpl41/Rpl24/Rpl7a/Rpl18a/Rplp2/Rpl17/Rpl34/Mrpl42/Gm15501/Rpl18/Rack1/Rpl6/Rpl29/Rpl38/Rpl23a/Rplp0/Rps17/Rpl10/Rpl32/Rpl35a/Rps19/Rpl19/Rpl13a/Rpl35/Rps28/Rps23/Rps15/Rpl9/Rps7/Rps8/Rps25/Rpl14/Mrps36/Rps29/Rpsa/Rpl36a/Rps10/Mrps18a/Rpl10a/mt-Rnr1/Rps11/Mrps18b/Rps24/Rps16/Gm17669/Gm17415/Rps12-ps24	58
Human Diseases	Infectious disease: viral	mmu05171	Coronavirus disease - COVID-19 - Mus musculus (house mouse)	58/578	334/11152	1.71207e-16	2.72219e-14	2.34283e-14	Rps26/Rpl26/Rpl4/Rps9/Rps4x/Rpl27/Uba52/Rpl3/Rps6/Rps12/Rpl41/Rpl24/Rpl7a/Rpl18a/Rplp2/Rpl17/Rpl34/Gm15501/Rpl18/Rpl6/Rpl29/Rpl38/Rpl23a/Rplp0/Plcg1/Rps17/Rpl10/Stat2/Rpl32/Rpl35a/Rps19/Jak1/Rpl19/Rpl13a/Rpl35/Rps28/C1s1/Rps23/Rps15/Rpl9/Rps7/Rps8/Rps25/Rpl14/Rps29/Rpsa/Rpl36a/Rps10/Fos/Mx2/Rpl10a/Rps11/Pik3r3/Rps24/Rps16/Gm17669/Gm17415/Rps12-ps24	58
Genetic Information Processing	Folding, sorting and degradation	mmu03050	Proteasome - Mus musculus (house mouse)	14/578	47/11152	6.02715e-08	4.90885e-06	4.22477e-06	Psmd2/Psmd11/Psme2/Psmb7/Psmd8/Psmc1/Psma6/Psma5/Psmb1/Psmb2/Psmc6/Psmf1/Psme1/Psme3	14
Human Diseases	Neurodegenerative disease	mmu05012	Parkinson disease - Mus musculus (house mouse)	37/578	274/11152	7.62253e-08	4.90885e-06	4.22477e-06	Tubb5/Ndufv3/Psmd2/Atp5po/Uba52/Atp5mc2/Tuba1b/Txn2/Psmd11/Cox4i1/Atp5mc3/Itpr1/Cox6b1/Vdac2/Plcg1/Ubb/Klc2/Psmb7/Vdac1/Psmd8/Psmc1/Tubb3/Psma6/Psma5/Gnai2/Slc18a2/Ndufb10/Ndufa5/Psmb1/Psmb2/Psmc6/Uqcrc2/Uchl1/Map3k5/Ndufb6/Slc11a2/Nfe2l2	37
Human Diseases	Infectious disease: bacterial	mmu05132	Salmonella infection - Mus musculus (house mouse)	35/578	251/11152	7.71833e-08	4.90885e-06	4.22477e-06	Tubb5/Gapdh/Hsp90ab1/Pik3c2a/Tuba1b/Txn2/Anxa2/Rac1/Hsp90aa1/Actr2/Dync1li2/Nckap1/Pik3c3/Brk1/Klc2/Rock2/Map2k3/Vps11/Vps41/Ahnak/S100a10/Naip6/Dynlrb1/Tubb3/Myl12a/Rras/Ctnnb1/Fos/Skp1/Myl12b/Arf1/Tcf7l2/Rab5a/Exoc5/Arf6	35
Human Diseases	Neurodegenerative disease	mmu05014	Amyotrophic lateral sclerosis - Mus musculus (house mouse)	43/578	374/11152	6.8312e-07	3.62054e-05	3.11599e-05	Tubb5/Ndufv3/Psmd2/Atp5po/Atp5mc2/Tuba1b/Nxf3/Psmd11/Rac1/Cox4i1/Atp5mc3/Hnrnpa1/Atg2b/Atxn2/Cox6b1/Pik3c3/Prph/Klc2/Psmb7/Dnah1/Map2k3/Vdac1/Psmd8/Psmc1/Wipi2/Tubb3/Psma6/Psma5/Anxa7/Map1lc3b/Ndufb10/Ndufa5/Psmb1/Psmb2/Psmc6/Rab39b/Uqcrc2/Ubqln1/Map3k5/Tpr/Ndufb6/Rab5a/Nup155	43
Human Diseases	Neurodegenerative disease	mmu05022	Pathways of neurodegeneration - multiple diseases - Mus musculus (house mouse)	50/578	481/11152	1.76191e-06	7.81086e-05	6.72236e-05	Tubb5/Ndufv3/Psmd2/Atp5po/Uba52/Atp5mc2/Tuba1b/Csnk2a1/Psmd11/Rac1/Cox4i1/Atp5mc3/Atg2b/Atxn2/Itpr1/Cox6b1/Vdac2/Plcg1/Ubb/Pik3c3/Prph/Klc2/Psmb7/Dnah1/Map2k3/Vdac1/Nras/Psmd8/Psmc1/Wipi2/Tubb3/Psma6/Psen1/Psma5/Map1lc3b/Ndufb10/Ndufa5/Ctnnb1/Psmb1/Psmb2/Psmc6/Atp2a2/Ppid/Rab39b/Uqcrc2/Uchl1/Csnk2a2/Map3k5/Ndufb6/Rab5a	50
Human Diseases	Neurodegenerative disease	mmu05010	Alzheimer disease - Mus musculus (house mouse)	43/578	389/11152	1.965e-06	7.81086e-05	6.72236e-05	Tubb5/Ndufv3/Psmd2/Gapdh/Atp5po/Atp5mc2/Tuba1b/Ncstn/Csnk2a1/Psmd11/Cox4i1/Atp5mc3/Atg2b/Itpr1/Cox6b1/Vdac2/Pik3c3/Klc2/Psmb7/Vdac1/Nras/Psmd8/Psmc1/Wipi2/Tubb3/Psma6/Psen1/Psma5/Ndufb10/Ndufa5/Nae1/Ctnnb1/Psmb1/Psmb2/Psmc6/Atp2a2/Ppid/Uqcrc2/Csnk2a2/Map3k5/Ndufb6/Slc11a2/Pik3r3	43
Metabolism	Global and overview maps	mmu01230	Biosynthesis of amino acids - Mus musculus (house mouse)	16/578	79/11152	2.25864e-06	7.98052e-05	6.86837e-05	Gapdh/Asns/Phgdh/Pkm/Pfkm/Ass1/Cth/Asl/Cbs/Tkt/Aldoc/Idh2/Mat2a/Prps1/Got2/Pgk1	16
Human Diseases	Neurodegenerative disease	mmu05017	Spinocerebellar ataxia - Mus musculus (house mouse)	22/578	141/11152	3.2288e-06	0.000102676	8.83671e-05	Psmd2/Nop56/Psmd11/Atg2b/Atxn2/Itpr1/Vdac2/Pik3c3/Psmb7/Vdac1/Psmd8/Psmc1/Wipi2/Psma6/Sp1/Psma5/Psmb1/Psmb2/Psmc6/Atp2a2/Map3k5/Pik3r3	22
Human Diseases	Neurodegenerative disease	mmu05016	Huntington disease - Mus musculus (house mouse)	36/578	308/11152	3.85458e-06	0.000111433	9.59035e-05	Tubb5/Ndufv3/Psmd2/Atp5po/Cltc/Atp5mc2/Tuba1b/Psmd11/Cox4i1/Atp5mc3/Atg2b/Itpr1/Cox6b1/Vdac2/Pik3c3/Klc2/Psmb7/Dnah1/Vdac1/Psmd8/Psmc1/Wipi2/Tubb3/Psma6/Sp1/Psma5/Ndufb10/Ndufa5/Psmb1/Psmb2/Psmc6/Uqcrc2/Ap2b1/Map3k5/Ndufb6/Polr2e	36
Human Diseases	Neurodegenerative disease	mmu05020	Prion disease - Mus musculus (house mouse)	33/578	273/11152	4.75222e-06	0.000125934	0.000108384	Tubb5/Ndufv3/Psmd2/Atp5po/Atp5mc2/Tuba1b/Csnk2a1/Ncam1/Psmd11/Rac1/Cox4i1/Atp5mc3/Hspa8/Itpr1/Cox6b1/Vdac2/Klc2/Psmb7/Vdac1/Psmd8/Psmc1/Tubb3/Psma6/Psma5/Ndufb10/Ndufa5/Psmb1/Psmb2/Psmc6/Uqcrc2/Csnk2a2/Ndufb6/Pik3r3	33
Cellular Processes	Transport and catabolism	mmu04140	Autophagy - animal - Mus musculus (house mouse)	23/578	167/11152	1.64094e-05	0.000400661	0.000344826	Uba52/Tsc1/Ctsd/Lamp2/Atg2b/Itpr1/Atg7/Igbp1/Hmgb1/Ubb/Pik3c3/Atg4a/Stx7/Vps11/Vps41/Nras/Wipi2/Map1lc3b/Rras/Rab39b/Nbr1/Pik3r3/Pten	23
Cellular Processes	Cellular community - eukaryotes	mmu04520	Adherens junction - Mus musculus (house mouse)	16/578	92/11152	1.76392e-05	0.000400661	0.000344826	Csnk2a1/Krit1/Rac1/Actn1/Rap1b/Iqgap1/Baiap2/Pdcd10/Rock2/Pard3/Myl12a/Ctnnb1/Myl12b/Tcf7l2/Csnk2a2/Ctnnd1	16
Genetic Information Processing	Translation	mmu03008	Ribosome biogenesis in eukaryotes - Mus musculus (house mouse)	20/578	153/11152	0.000121254	0.00244682	0.00210584	Utp18/Nmd3/Csnk2a1/Nxf3/Nop56/Wdr43/Emg1/Dkc1/Nop10/Lsg1/Xpo1/Utp14b/Rpp30/Gnl2/Fcf1/Rbm28/Csnk2a2/Nhp2/Nob1/Mphosph10	20
Organismal Systems	Immune system	mmu04612	Antigen processing and presentation - Mus musculus (house mouse)	14/578	86/11152	0.000123352	0.00244682	0.00210584	Hsp90ab1/Hsp90aa1/Hspa4/Lgmn/Hspa8/Psme2/B2m/Canx/Cd74/Nfyb/Nfyc/Pdia3/Psme1/Psme3	14
Genetic Information Processing	Folding, sorting and degradation	mmu04141	Protein processing in endoplasmic reticulum - Mus musculus (house mouse)	22/578	178/11152	0.000130805	0.00244682	0.00210584	Hsp90ab1/Ufd1/Rpn2/Hsp90aa1/Derl2/Hspa8/Hspa4l/Lman1/Bcap31/Sec23b/Canx/Marchf6/Pdia3/Ube2d1/Mbtps1/Skp1/Sil1/Stt3a/Ubqln1/Map3k5/Ssr3/Nfe2l2	22
Cellular Processes	Cell growth and death	mmu04216	Ferroptosis - Mus musculus (house mouse)	9/578	41/11152	0.000199835	0.00353042	0.00303843	Ftl1/Tfrc/Gpx4/Atg7/Vdac2/Fth1/Map1lc3b/Slc11a2/Sat1	9
Cellular Processes	Transport and catabolism	mmu04142	Lysosome - Mus musculus (house mouse)	27/578	252/11152	0.000269839	0.00451625	0.00388688	Psap/Cltc/Ctsd/Lamp2/Rogdi/Ap1g1/Lgmn/Atp6v1a/Ap3m1/Gga3/Laptm4a/Vps35/Cd63/Vps11/Vps41/Cln3/Gga1/Atp6v1g1/Fuca2/Gga2/Atp6v0a1/Ctso/Atp6v1c1/Ap2b1/Slc11a2/Ap5m1/Npc2	27
Human Diseases	Cardiovascular disease	mmu05418	Fluid shear stress and atherosclerosis - Mus musculus (house mouse)	17/578	149/11152	0.00180915	0.0287655	0.0247568	Hsp90ab1/Txn2/Rac1/Hsp90aa1/Ass1/Pias4/Mef2a/Arhgef2/Nos3/Gstp-ps/Vegfa/Ctnnb1/Fos/Map3k5/Gstp1/Pik3r3/Nfe2l2	17
Cellular Processes	Transport and catabolism	mmu04137	Mitophagy - animal - Mus musculus (house mouse)	13/578	101/11152	0.00208778	0.031615	0.0272092	Uba52/Csnk2a1/Ubb/Nras/Bnip3l/Sp1/Fis1/Map1lc3b/Rras/Bcl2l13/Nbr1/Csnk2a2/Rab5a	13
Metabolism	Metabolism of cofactors and vitamins	mmu00670	One carbon pool by folate - Mus musculus (house mouse)	7/578	37/11152	0.0025617	0.0370282	0.031868	Ahcy/Cth/Atic/Cbs/Ahcyl1/Aldh1l1/Mat2a	7
Cellular Processes	Cellular community - eukaryotes	mmu04530	Tight junction - Mus musculus (house mouse)	18/578	169/11152	0.00290182	0.0397659	0.0342242	Msn/Cttn/Tuba1b/Rac1/Actn1/Actr2/Hspa4/Rock2/Arhgef2/Ybx3/Arhgap17/Pard3/Myl12a/Tjap1/Myl6/Ppp2r2d/Myl12b/Map3k5	18
Genetic Information Processing	Translation	mmu03013	Nucleocytoplasmic transport - Mus musculus (house mouse)	14/578	118/11152	0.00310051	0.0397659	0.0342242	Eef1a1/Nmd3/Eef1a2/Nxf3/Ipo5/Ddx39b/Kpna2/Xpo5/Tmem33/Thoc1/Xpo1/Srrm1/Tpr/Nup155	14
Human Diseases	Infectious disease: bacterial	mmu05134	Legionellosis - Mus musculus (house mouse)	9/578	59/11152	0.00312625	0.0397659	0.0342242	Eef1a1/Eef1g/Eef1a2/Hspa8/Naip6/Bcl2l13/Hspd1/Arf1/Clk1	9
Genetic Information Processing	Folding, sorting and degradation	mmu03018	RNA degradation - Mus musculus (house mouse)	11/578	83/11152	0.00356809	0.0436405	0.0375589	Pfkm/Hspa9/Cnot1/Skic3/Lsm8/Cnot4/Pan2/Cnot2/Btg2/Exosc9/Hspd1	11
Human Diseases	Cardiovascular disease	mmu05415	Diabetic cardiomyopathy - Mus musculus (house mouse)	21/578	216/11152	0.00409661	0.048249	0.0415251	Ndufv3/Gapdh/Atp5po/Atp5mc2/Ctsd/Rac1/Cox4i1/Atp5mc3/Cox6b1/Vdac2/Vdac1/Nos3/Sp1/Ndufb10/Ndufa5/Atp2a2/Mpc2/Uqcrc2/Ndufb6/Pik3r3/Pten	21
Metabolism	Global and overview maps	mmu01200	Carbon metabolism - Mus musculus (house mouse)	14/578	123/11152	0.0045283	0.0514286	0.0442616	Gapdh/Ogdh/Phgdh/Pkm/Pfkm/Tkfc/Tkt/Aldoc/Suclg1/Idh2/Prps1/Got2/Pgk1/Idnk	14
Cellular Processes	Transport and catabolism	mmu04136	Autophagy - other - Mus musculus (house mouse)	6/578	32/11152	0.00539733	0.0591846	0.0509367	Atg2b/Atg7/Igbp1/Pik3c3/Atg4a/Wipi2	6
Metabolism	Metabolism of terpenoids and polyketides	mmu00900	Terpenoid backbone biosynthesis - Mus musculus (house mouse)	5/578	23/11152	0.00567832	0.0601902	0.0518023	Fdps/Hmgcs1/Idi1/Pmvk/Nus1	5
Metabolism	Energy metabolism	mmu00190	Oxidative phosphorylation - Mus musculus (house mouse)	15/578	141/11152	0.00633139	0.0649478	0.0558968	Ndufv3/Atp5po/Atp5mc2/Cox4i1/Atp5mc3/Atp6v1a/Cox6b1/Atp6v1g1/Atp5mg/Ndufb10/Ndufa5/Atp6v0a1/Atp6v1c1/Uqcrc2/Ndufb6	15
Human Diseases	Cancer: overview	mmu05208	Chemical carcinogenesis - reactive oxygen species - Mus musculus (house mouse)	21/578	229/11152	0.00793813	0.0788852	0.0678919	Ndufv3/Atp5po/Atp5mc2/Akr1a1/Rac1/Cox4i1/Atp5mc3/Cox6b1/Vdac2/Vdac1/Nras/Vegfa/Ndufb10/Ndufa5/Fos/Uqcrc2/Map3k5/Ndufb6/Pik3r3/Pten/Nfe2l2	21
Cellular Processes	Cell motility	mmu04814	Motor proteins - Mus musculus (house mouse)	18/578	198/11152	0.0145067	0.139791	0.12031	Tubb5/Tuba1b/Capza2/Dync1li2/Kif3a/Klc2/Myo5a/Dnah1/Dynlrb1/Bicdl1/Tubb3/Kif15/Myh3/Myl12a/Myl6/Kif18a/Myl12b/Kif24	18
Genetic Information Processing	Chromosome	mmu03083	Polycomb repressive complex - Mus musculus (house mouse)	10/578	88/11152	0.0153639	0.141315	0.121622	Pcgf1/Ogt/Ezh1/Auts2/Mbd6/Scml2/Phc1/Ube2d1/Cbx3/Skp1	10
Metabolism	Lipid metabolism	mmu00561	Glycerolipid metabolism - Mus musculus (house mouse)	8/578	63/11152	0.0155535	0.141315	0.121622	Akr1a1/Agk/Tkfc/Mogat2/Lpin2/Agpat4/Dgki/Lpin1	8
Organismal Systems	Nervous system	mmu04721	Synaptic vesicle cycle - Mus musculus (house mouse)	9/578	77/11152	0.0176781	0.156157	0.134395	Cltc/Snap25/Atp6v1a/Atp6v1g1/Slc18a2/Atp6v0a1/Napa/Atp6v1c1/Ap2b1	9
Environmental Information Processing	Signal transduction	mmu04071	Sphingolipid signaling pathway - Mus musculus (house mouse)	13/578	131/11152	0.0182169	0.156567	0.134748	Ctsd/Rac1/Rock2/Ppp2r3c/Nras/Nos3/Cers4/Gnai2/Ppp2r2d/Map3k5/Pik3r3/Abcc1/Pten	13
Organismal Systems	Immune system	mmu04670	Leukocyte transendothelial migration - Mus musculus (house mouse)	12/578	119/11152	0.0203188	0.170036	0.14634	Msn/Rac1/Actn1/Rap1b/Plcg1/Rock2/Gnai2/Myl12a/Ctnnb1/Myl12b/Pik3r3/Ctnnd1	12
Metabolism	Amino acid metabolism	mmu00220	Arginine biosynthesis - Mus musculus (house mouse)	4/578	21/11152	0.0211395	0.172369	0.148348	Ass1/Asl/Nos3/Got2	4
Organismal Systems	Nervous system	mmu04722	Neurotrophin signaling pathway - Mus musculus (house mouse)	12/578	121/11152	0.0228491	0.181651	0.156336	Rac1/Rap1b/Maged1/Plcg1/Nras/Psen1/Rapgef1/Ywhae/Irak2/Map3k5/Kidins220/Pik3r3	12
Organismal Systems	Development and regeneration	mmu04360	Axon guidance - Mus musculus (house mouse)	16/578	181/11152	0.0257836	0.19998	0.172112	Cfl1/Plxna3/Rac1/Plcg1/Rock2/Nras/Dpysl2/Sema3f/Ryk/Pard3/Gnai2/Myl12a/Limk1/Rras/Myl12b/Pik3r3	16
Environmental Information Processing	Signal transduction	mmu04070	Phosphatidylinositol signaling system - Mus musculus (house mouse)	10/578	96/11152	0.02666	0.200273	0.172364	Pik3c2a/Ip6k2/Itpkc/Itpr1/Plcg1/Pik3c3/Dgki/Pi4ka/Pik3r3/Pten	10
Metabolism	Amino acid metabolism	mmu00270	Cysteine and methionine metabolism - Mus musculus (house mouse)	7/578	57/11152	0.027081	0.200273	0.172364	Phgdh/Ahcy/Cth/Cbs/Ahcyl1/Mat2a/Got2	7
Metabolism	Carbohydrate metabolism	mmu00030	Pentose phosphate pathway - Mus musculus (house mouse)	5/578	34/11152	0.0294533	0.204513	0.176013	Pfkm/Tkt/Aldoc/Prps1/Idnk	5
Environmental Information Processing	Signal transduction	mmu04370	VEGF signaling pathway - Mus musculus (house mouse)	7/578	58/11152	0.0294754	0.204513	0.176013	Rac1/Plcg1/Pla2g4b/Nras/Nos3/Vegfa/Pik3r3	7
Environmental Information Processing	Signal transduction	mmu04371	Apelin signaling pathway - Mus musculus (house mouse)	13/578	140/11152	0.0296365	0.204513	0.176013	Gnb1/Rps6/Itpr1/Pik3c3/Mef2a/Nras/Nos3/Mef2d/Gnai2/Map1lc3b/Rras/Gng2/Gng5	13
Human Diseases	Cancer: overview	mmu05231	Choline metabolism in cancer - Mus musculus (house mouse)	10/578	98/11152	0.0302268	0.204513	0.176013	Tsc1/Rac1/Chka/Plcg1/Pla2g4b/Nras/Sp1/Dgki/Fos/Pik3r3	10
Human Diseases	Cardiovascular disease	mmu05417	Lipid and atherosclerosis - Mus musculus (house mouse)	18/578	217/11152	0.0329796	0.21849	0.188042	Hsp90ab1/Rac1/Hsp90aa1/Rap1b/Hspa4/Hspa8/Itpr1/Plcg1/Rock2/Map2k3/Nras/Nos3/Fos/Hspd1/Map3k5/Pik3r3/Nfe2l2/Cd40	18
Cellular Processes	Cell motility	mmu04810	Regulation of actin cytoskeleton - Mus musculus (house mouse)	19/578	234/11152	0.0350439	0.227428	0.195734	Cfl1/Msn/Rac1/Actn1/Actr2/Iqgap1/Baiap2/Nckap1/Brk1/Rock2/Nras/Myl12a/Limk1/Rras/Abi2/Itga6/Fgf1/Myl12b/Pik3r3	19
Human Diseases	Cancer: overview	mmu05235	PD-L1 expression and PD-1 checkpoint pathway in cancer - Mus musculus (house mouse)	9/578	88/11152	0.0381432	0.235244	0.202461	Csnk2a1/Plcg1/Jak1/Map2k3/Nras/Fos/Csnk2a2/Pik3r3/Pten	9
		mmu04517	IgSF CAM signaling - Mus musculus (house mouse)	23/578	300/11152	0.0389042	0.235244	0.202461	Tubb5/Msn/Tuba1b/Plxna3/Ncam1/Rac1/Actn1/Actr2/Rap1b/Sptan1/Iqgap1/Baiap2/Plcg1/Ppfia1/Tubb3/Pard3/Myl12a/Ctnnb1/Myl6/Myl12b/Pmp22/Arf6/Pik3r3	23
Metabolism	Metabolism of cofactors and vitamins	mmu00730	Thiamine metabolism - Mus musculus (house mouse)	3/578	15/11152	0.039547	0.235244	0.202461	Ak2/Ntpcr/Ak1	3
Human Diseases	Infectious disease: viral	mmu05167	Kaposi sarcoma-associated herpesvirus infection - Mus musculus (house mouse)	18/578	222/11152	0.0399201	0.235244	0.202461	Gnb1/Uba52/Rac1/Itpr1/Plcg1/Ubb/Stat2/Pik3c3/Jak1/Nras/Vegfa/Map1lc3b/Ctnnb1/Fos/Gng2/Tcf7l2/Pik3r3/Gng5	18
Metabolism	Carbohydrate metabolism	mmu00051	Fructose and mannose metabolism - Mus musculus (house mouse)	5/578	37/11152	0.0406868	0.235244	0.202461	Pfkm/Gmppa/Tkfc/Fcsk/Aldoc	5
Human Diseases	Cancer: specific types	mmu05216	Thyroid cancer - Mus musculus (house mouse)	5/578	37/11152	0.0406868	0.235244	0.202461	Nras/Polk/Ctnnb1/Tcf7l2/Tpr	5
Genetic Information Processing	Translation	mmu03015	mRNA surveillance pathway - Mus musculus (house mouse)	10/578	104/11152	0.0429242	0.243748	0.20978	Nxf3/Rnmt/Ddx39b/Ppp2r3c/Cstf2/Fip1l1/Pabpn1/Ppp2r2d/Dazap1/Srrm1	10
Organismal Systems	Excretory system	mmu04966	Collecting duct acid secretion - Mus musculus (house mouse)	4/578	27/11152	0.048618	0.268235	0.230854	Atp6v1a/Atp6v1g1/Atp6v0a1/Atp6v1c1	4
Cellular Processes	Transport and catabolism	mmu04145	Phagosome - Mus musculus (house mouse)	15/578	181/11152	0.0489233	0.268235	0.230854	Tubb5/Tuba1b/Tfrc/Lamp2/Rac1/Dync1li2/Atp6v1a/Pik3c3/Canx/Stx7/Atp6v1g1/Tubb3/Atp6v0a1/Atp6v1c1/Rab5a	15
Organismal Systems	Immune system	mmu04666	Fc gamma R-mediated phagocytosis - Mus musculus (house mouse)	9/578	94/11152	0.0542962	0.288782	0.248538	Cfl1/Rac1/Actr2/Plcg1/Pla2g6/Pla2g4b/Limk1/Arf6/Pik3r3	9
Human Diseases	Drug resistance: antineoplastic	mmu01523	Antifolate resistance - Mus musculus (house mouse)	4/578	28/11152	0.0544872	0.288782	0.248538	Abcc5/Atic/Abcc3/Abcc1	4
Metabolism	Amino acid metabolism	mmu00330	Arginine and proline metabolism - Mus musculus (house mouse)	6/578	54/11152	0.0594425	0.309881	0.266696	P4ha2/Nos3/Odc1/Got2/Sat1/Ckmt1	6
Cellular Processes	Transport and catabolism	mmu04144	Endocytosis - Mus musculus (house mouse)	20/578	268/11152	0.0644465	0.325635	0.280255	Vta1/Cltc/Snx12/Tfrc/Vps37a/Capza2/Arfgap3/Actr2/Hspa8/Arf4/Vps35/Spg21/Washc1/Pard3/Vps28/Ap2b1/Arf1/Rab5a/Arf6/Chmp2a	20
Human Diseases	Cancer: overview	mmu05205	Proteoglycans in cancer - Mus musculus (house mouse)	16/578	204/11152	0.0645125	0.325635	0.280255	Msn/Cttn/Rps6/Rac1/Itpr1/Iqgap1/Plcg1/Rock2/Cd63/Nras/Vegfa/Rras/Hspb2/Ctnnb1/Plaur/Pik3r3	16
Organismal Systems	Environmental adaptation	mmu04714	Thermogenesis - Mus musculus (house mouse)	18/578	238/11152	0.0691797	0.343737	0.295834	Ndufv3/Atp5po/Atp5mc2/Rps6/Tsc1/Cox16/Cox4i1/Atp5mc3/Cox6b1/Map2k3/Nras/Kdm1a/Atp5mg/Ndufb10/Ndufa5/Uqcrc2/Map3k5/Ndufb6	18
Human Diseases	Infectious disease: viral	mmu05170	Human immunodeficiency virus 1 infection - Mus musculus (house mouse)	18/578	241/11152	0.0759587	0.366185	0.315154	Gnb1/Cfl1/Rac1/Ap1g1/Itpr1/Plcg1/B2m/Map2k3/Nras/Cdk1/Pdia3/Gnai2/Limk1/Fos/Skp1/Gng2/Pik3r3/Gng5	18
Human Diseases	Infectious disease: viral	mmu05165	Human papillomavirus infection - Mus musculus (house mouse)	25/578	357/11152	0.0772257	0.366185	0.315154	Tsc1/Pkm/Atp6v1a/Bcap31/Stat2/Jak1/Ppp2r3c/Nras/Atp6v1g1/Psmc1/Psen1/Lama2/Pard3/Vegfa/Ctnnb1/Atp6v0a1/Ppp2r2d/Mx2/Itga6/Atp6v1c1/Col6a5/Tcf7l2/Col6a6/Pik3r3/Pten	25
Metabolism	Lipid metabolism	mmu00564	Glycerophospholipid metabolism - Mus musculus (house mouse)	9/578	101/11152	0.0780868	0.366185	0.315154	Etnk1/Chka/Pla2g6/Pla2g4b/Lpin2/Agpat4/Dgki/Cept1/Lpin1	9
Human Diseases	Cancer: specific types	mmu05213	Endometrial cancer - Mus musculus (house mouse)	6/578	58/11152	0.0786079	0.366185	0.315154	Nras/Polk/Ctnnb1/Tcf7l2/Pik3r3/Pten	6
Cellular Processes	Transport and catabolism	mmu04146	Peroxisome - Mus musculus (house mouse)	8/578	87/11152	0.0810384	0.366185	0.315154	Mpv17/Agps/Far1/Ech1/Pmvk/Pex3/Idh2/Prdx1	8
Genetic Information Processing	Transcription	mmu03020	RNA polymerase - Mus musculus (house mouse)	4/578	32/11152	0.0815622	0.366185	0.315154	Polr1d/Polr3b/Polr2e/Polr3c	4
Environmental Information Processing	Signal transduction	mmu04066	HIF-1 signaling pathway - Mus musculus (house mouse)	10/578	117/11152	0.0817583	0.366185	0.315154	Gapdh/Rps6/Tfrc/Pfkm/Plcg1/Nos3/Aldoc/Vegfa/Pgk1/Pik3r3	10
Human Diseases	Cancer: specific types	mmu05210	Colorectal cancer - Mus musculus (house mouse)	8/578	88/11152	0.0853279	0.376865	0.324346	Rac1/Nras/Polk/Ctnnb1/Fos/Appl1/Tcf7l2/Pik3r3	8
Organismal Systems	Endocrine system	mmu04915	Estrogen signaling pathway - Mus musculus (house mouse)	11/578	134/11152	0.0877582	0.382289	0.329014	Hsp90ab1/Ctsd/Hsp90aa1/Hspa8/Itpr1/Nras/Nos3/Sp1/Gnai2/Fos/Pik3r3	11
Environmental Information Processing	Signal transduction	mmu04015	Rap1 signaling pathway - Mus musculus (house mouse)	16/578	214/11152	0.0897666	0.385754	0.331996	Sipa1l1/Krit1/Rac1/Rap1b/Plcg1/Map2k3/Nras/Rapgef1/Pard3/Gnai2/Vegfa/Rras/Ctnnb1/Fgf1/Pik3r3/Ctnnd1	16
Organismal Systems	Nervous system	mmu04726	Serotonergic synapse - Mus musculus (house mouse)	11/578	137/11152	0.0987575	0.416224	0.35822	Gnb1/Itpr1/Htr3a/Cyp2c55/Pla2g4b/Nras/Gnai2/Slc18a2/Cyp2d22/Gng2/Gng5	11
Cellular Processes	Cellular community - eukaryotes	mmu04510	Focal adhesion - Mus musculus (house mouse)	15/578	202/11152	0.102392	0.416224	0.35822	Rac1/Actn1/Rap1b/Rock2/Rapgef1/Lama2/Myl12a/Vegfa/Ctnnb1/Itga6/Myl12b/Col6a5/Col6a6/Pik3r3/Pten	15
Human Diseases	Cancer: specific types	mmu05215	Prostate cancer - Mus musculus (house mouse)	9/578	107/11152	0.102844	0.416224	0.35822	Hsp90ab1/Hsp90aa1/Nras/Gstp-ps/Ctnnb1/Tcf7l2/Gstp1/Pik3r3/Pten	9
Metabolism	Carbohydrate metabolism	mmu00562	Inositol phosphate metabolism - Mus musculus (house mouse)	7/578	77/11152	0.103401	0.416224	0.35822	Pik3c2a/Ip6k2/Itpkc/Plcg1/Pik3c3/Pi4ka/Pten	7
Human Diseases	Infectious disease: bacterial	mmu05100	Bacterial invasion of epithelial cells - Mus musculus (house mouse)	7/578	77/11152	0.103401	0.416224	0.35822	Cttn/Cltc/Rac1/Actr2/Septin6/Ctnnb1/Pik3r3	7
Genetic Information Processing	Folding, sorting and degradation	mmu04120	Ubiquitin mediated proteolysis - Mus musculus (house mouse)	12/578	156/11152	0.110841	0.440594	0.379194	Uba52/Ube2b/Ubr5/Pias4/Ubb/Ube2d1/Uba2/Pias1/Skp2/Skp1/Wwp2/Pias2	12
Genetic Information Processing	Replication and repair	mmu03030	DNA replication - Mus musculus (house mouse)	4/578	36/11152	0.114045	0.447731	0.385336	Prim2/Mcm3/Pola1/Rnaseh2a	4
Environmental Information Processing	Signal transduction	mmu04150	mTOR signaling pathway - Mus musculus (house mouse)	12/578	158/11152	0.118672	0.454831	0.391446	Rps6/Tsc1/Atp6v1a/Nras/Lpin2/Atp6v1g1/Fnip2/Skp2/Atp6v1c1/Lpin1/Pik3r3/Pten	12
Human Diseases	Infectious disease: viral	mmu05162	Measles - Mus musculus (house mouse)	11/578	142/11152	0.118827	0.454831	0.391446	Msn/Csnk2a1/Hspa8/Rack1/Stat2/Jak1/Fos/Mx2/Csnk2a2/Eif3h/Pik3r3	11
Human Diseases	Drug resistance: antineoplastic	mmu01521	EGFR tyrosine kinase inhibitor resistance - Mus musculus (house mouse)	7/578	80/11152	0.120144	0.454831	0.391446	Rps6/Plcg1/Jak1/Nras/Vegfa/Pik3r3/Pten	7
Organismal Systems	Immune system	mmu04664	Fc epsilon RI signaling pathway - Mus musculus (house mouse)	6/578	66/11152	0.12604	0.471539	0.405826	Rac1/Plcg1/Map2k3/Pla2g4b/Nras/Pik3r3	6
Cellular Processes	Cell growth and death	mmu04217	Necroptosis - Mus musculus (house mouse)	13/578	177/11152	0.129645	0.479387	0.41258	Hsp90ab1/Ftl1/Hsp90aa1/Ppia/Vdac2/Hmgb1/Stat2/Jak1/Fth1/Vdac1/Pla2g4b/Ppid/Chmp2a	13
Metabolism	Carbohydrate metabolism	mmu00010	Glycolysis / Gluconeogenesis - Mus musculus (house mouse)	6/578	67/11152	0.132776	0.485319	0.417686	Gapdh/Akr1a1/Pkm/Pfkm/Aldoc/Pgk1	6
Metabolism	Amino acid metabolism	mmu00250	Alanine, aspartate and glutamate metabolism - Mus musculus (house mouse)	4/578	39/11152	0.141562	0.511554	0.440265	Asns/Ass1/Asl/Got2	4
Human Diseases	Cancer: overview	mmu05230	Central carbon metabolism in cancer - Mus musculus (house mouse)	6/578	69/11152	0.146746	0.524328	0.451259	Pkm/Pfkm/Nras/Idh2/Pik3r3/Pten	6
Human Diseases	Cancer: specific types	mmu05211	Renal cell carcinoma - Mus musculus (house mouse)	6/578	70/11152	0.153971	0.544032	0.468217	Rac1/Rap1b/Nras/Rapgef1/Vegfa/Pik3r3	6
Cellular Processes	Cellular community - eukaryotes	mmu04540	Gap junction - Mus musculus (house mouse)	7/578	86/11152	0.157474	0.550293	0.473606	Tubb5/Tuba1b/Itpr1/Nras/Tubb3/Cdk1/Gnai2	7
		mmu04981	Folate transport and metabolism - Mus musculus (house mouse)	3/578	27/11152	0.162173	0.560555	0.482437	Abcc5/Abcc3/Abcc1	3
Cellular Processes	Cell growth and death	mmu04210	Apoptosis - Mus musculus (house mouse)	10/578	136/11152	0.167805	0.563641	0.485093	Tuba1b/Ctsd/Sptan1/Itpr1/Nras/Fos/Casp2/Ctso/Map3k5/Pik3r3	10
Human Diseases	Infectious disease: bacterial	mmu05135	Yersinia infection - Mus musculus (house mouse)	10/578	136/11152	0.167805	0.563641	0.485093	Rac1/Actr2/Baiap2/Plcg1/Rock2/Map2k3/Limk1/Fos/Arf6/Pik3r3	10
Human Diseases	Infectious disease: viral	mmu05163	Human cytomegalovirus infection - Mus musculus (house mouse)	17/578	254/11152	0.168383	0.563641	0.485093	Gnb1/Tsc1/Rac1/Arhgef11/Itpr1/B2m/Jak1/Rock2/Nras/Pdia3/Sp1/Gnai2/Vegfa/Ctnnb1/Gng2/Pik3r3/Gng5	17
Metabolism	Metabolism of other amino acids	mmu00480	Glutathione metabolism - Mus musculus (house mouse)	6/578	73/11152	0.176553	0.584832	0.503331	Txndc12/Gpx4/Odc1/Gstp-ps/Idh2/Gstp1	6
Human Diseases	Infectious disease: viral	mmu05169	Epstein-Barr virus infection - Mus musculus (house mouse)	15/578	227/11152	0.199863	0.655221	0.563911	Psmd2/Psmd11/Rac1/B2m/Stat2/Jak1/Map2k3/Psmd8/Psmc1/Polk/Pdia3/Psmc6/Skp2/Pik3r3/Cd40	15
Organismal Systems	Immune system	mmu04611	Platelet activation - Mus musculus (house mouse)	9/578	126/11152	0.206253	0.669271	0.576003	Rap1b/Itpr1/Rock2/Pla2g4b/Nos3/Gnai2/Myl12a/Myl12b/Pik3r3	9
Organismal Systems	Immune system	mmu04621	NOD-like receptor signaling pathway - Mus musculus (house mouse)	14/578	212/11152	0.210703	0.676803	0.582485	Hsp90ab1/Txn2/Hsp90aa1/Itpr1/Vdac2/Trpm2/Stat2/Jak1/Vdac1/Naip6/Nampt/Ywhae/Map1lc3b/Sugt1	14
Human Diseases	Endocrine and metabolic disease	mmu04932	Non-alcoholic fatty liver disease - Mus musculus (house mouse)	11/578	162/11152	0.219269	0.683672	0.588397	Ndufv3/Rac1/Cox4i1/Cox6b1/Ndufb10/Ndufa5/Fos/Uqcrc2/Map3k5/Ndufb6/Pik3r3	11
Metabolism	Metabolism of other amino acids	mmu00450	Selenocompound metabolism - Mus musculus (house mouse)	2/578	17/11152	0.219291	0.683672	0.588397	Cth/Scly	2
		mmu04980	Cobalamin transport and metabolism - Mus musculus (house mouse)	2/578	17/11152	0.219291	0.683672	0.588397	Mtrr/Prdx1	2
Human Diseases	Infectious disease: bacterial	mmu05152	Tuberculosis - Mus musculus (house mouse)	12/578	180/11152	0.223892	0.691239	0.59491	Ctsd/Lamp2/Hspa9/Pik3c3/Jak1/Cd74/Nfyb/Nfyc/Irak2/Atp6v0a1/Hspd1/Rab5a	12
Metabolism	Carbohydrate metabolism	mmu00020	Citrate cycle (TCA cycle) - Mus musculus (house mouse)	3/578	32/11152	0.229236	0.692584	0.596067	Ogdh/Suclg1/Idh2	3
Cellular Processes	Cell growth and death	mmu04218	Cellular senescence - Mus musculus (house mouse)	12/578	181/11152	0.229412	0.692584	0.596067	Tsc1/Itpr1/Vdac2/Map2k3/Vdac1/Nras/Cdk1/Hipk1/Rras/Ppid/Pik3r3/Pten	12
Human Diseases	Infectious disease: viral	mmu05160	Hepatitis C - Mus musculus (house mouse)	11/578	164/11152	0.230861	0.692584	0.596067	Stat2/Jak1/Nras/Ywhae/Ctnnb1/Ppp2r2d/Mx2/Pias1/Eif3e/Pik3r3/Psme3	11
Organismal Systems	Nervous system	mmu04725	Cholinergic synapse - Mus musculus (house mouse)	8/578	114/11152	0.238697	0.69675	0.599652	Gnb1/Itpr1/Nras/Gnai2/Fos/Gng2/Pik3r3/Gng5	8
Metabolism	Glycan biosynthesis and metabolism	mmu00511	Other glycan degradation - Mus musculus (house mouse)	2/578	18/11152	0.238792	0.69675	0.599652	Man2c1/Fuca2	2
Organismal Systems	Endocrine system	mmu04926	Relaxin signaling pathway - Mus musculus (house mouse)	9/578	131/11152	0.238823	0.69675	0.599652	Gnb1/Nras/Nos3/Gnai2/Vegfa/Fos/Gng2/Pik3r3/Gng5	9
Environmental Information Processing	Signal transduction	mmu04072	Phospholipase D signaling pathway - Mus musculus (house mouse)	10/578	149/11152	0.244386	0.704115	0.605991	Tsc1/Plcg1/Pla2g4b/Nras/Agpat4/Dgki/Rras/Arf1/Arf6/Pik3r3	10
Metabolism	Lipid metabolism	mmu00565	Ether lipid metabolism - Mus musculus (house mouse)	4/578	49/11152	0.247947	0.704115	0.605991	Agps/Pla2g6/Pla2g4b/Cept1	4
Environmental Information Processing	Signal transduction	mmu04014	Ras signaling pathway - Mus musculus (house mouse)	15/578	237/11152	0.24799	0.704115	0.605991	Gnb1/Rac1/Rap1b/Plcg1/Pla2g6/Pla2g4b/Nras/Vegfa/Rras/Fgf1/Gng2/Rab5a/Arf6/Pik3r3/Gng5	15
Metabolism	Global and overview maps	mmu01210	2-Oxocarboxylic acid metabolism - Mus musculus (house mouse)	3/578	34/11152	0.257376	0.715644	0.615913	Ogdh/Idh2/Got2	3
Organismal Systems	Environmental adaptation	mmu04710	Circadian rhythm - Mus musculus (house mouse)	3/578	34/11152	0.257376	0.715644	0.615913	Nr1d1/Per1/Skp1	3
Metabolism	Nucleotide metabolism	mmu00230	Purine metabolism - Mus musculus (house mouse)	9/578	134/11152	0.259189	0.715644	0.615913	Ak2/Pde9a/Atic/Nme2/Ampd2/Ntpcr/Paics/Prps1/Ak1	9
Organismal Systems	Environmental adaptation	mmu04713	Circadian entrainment - Mus musculus (house mouse)	7/578	100/11152	0.261052	0.715644	0.615913	Gnb1/Per1/Itpr1/Gnai2/Fos/Gng2/Gng5	7
Metabolism	Global and overview maps	mmu01232	Nucleotide metabolism - Mus musculus (house mouse)	6/578	84/11152	0.268877	0.718278	0.61818	Ak2/Dtymk/Nme2/Ampd2/Ntpcr/Ak1	6
Human Diseases	Endocrine and metabolic disease	mmu04933	AGE-RAGE signaling pathway in diabetic complications - Mus musculus (house mouse)	7/578	101/11152	0.269125	0.718278	0.61818	Rac1/Plcg1/Nras/Nos3/F3/Vegfa/Pik3r3	7
Metabolism	Global and overview maps	mmu01240	Biosynthesis of cofactors - Mus musculus (house mouse)	10/578	153/11152	0.270162	0.718278	0.61818	Nmnat2/Ak2/Akr1a1/Gmppa/Mocs2/Nme2/Uros/Mat2a/Ak1/Bco1	10
Organismal Systems	Digestive system	mmu04979	Cholesterol metabolism - Mus musculus (house mouse)	4/578	51/11152	0.271073	0.718278	0.61818	Vdac2/Vapa/Vdac1/Npc2	4
Environmental Information Processing	Signal transduction	mmu04151	PI3K-Akt signaling pathway - Mus musculus (house mouse)	22/578	368/11152	0.273449	0.718278	0.61818	Gnb1/Hsp90ab1/Rps6/Tsc1/Rac1/Hsp90aa1/Jak1/Ppp2r3c/Nras/Nos3/Lama2/Ywhae/Vegfa/Ppp2r2d/Itga6/Fgf1/Col6a5/Gng2/Col6a6/Pik3r3/Pten/Gng5	22
Organismal Systems	Endocrine system	mmu04921	Oxytocin signaling pathway - Mus musculus (house mouse)	10/578	154/11152	0.276736	0.718278	0.61818	Eef2/Itpr1/Trpm2/Rock2/Pla2g4b/Nras/Nos3/Gnai2/Myl6/Fos	10
Environmental Information Processing	Signal transduction	mmu04022	cGMP-PKG signaling pathway - Mus musculus (house mouse)	11/578	172/11152	0.279411	0.718278	0.61818	Itpr1/Vdac2/Rock2/Mef2a/Vdac1/Atp2b4/Nos3/Mef2d/Gnai2/Srf/Atp2a2	11
Organismal Systems	Nervous system	mmu04728	Dopaminergic synapse - Mus musculus (house mouse)	9/578	137/11152	0.280083	0.718278	0.61818	Gnb1/Itpr1/Ppp2r3c/Gnai2/Slc18a2/Fos/Ppp2r2d/Gng2/Gng5	9
Organismal Systems	Endocrine system	mmu04919	Thyroid hormone signaling pathway - Mus musculus (house mouse)	8/578	120/11152	0.28307	0.720131	0.619775	Pfkm/Plcg1/Med12/Nras/Med24/Ctnnb1/Atp2a2/Pik3r3	8
Human Diseases	Infectious disease: viral	mmu05166	Human T-cell leukemia virus 1 infection - Mus musculus (house mouse)	15/578	245/11152	0.289404	0.722257	0.621605	Trrap/Fdps/Vdac2/B2m/Canx/Jak1/Vdac1/Nras/Nfyb/Xpo1/Srf/Fos/Pik3r3/Pten/Cd40	15
Organismal Systems	Immune system	mmu04620	Toll-like receptor signaling pathway - Mus musculus (house mouse)	7/578	104/11152	0.293723	0.722257	0.621605	Rac1/Stat2/Jak1/Map2k3/Fos/Pik3r3/Cd40	7
Human Diseases	Immune disease	mmu05323	Rheumatoid arthritis - Mus musculus (house mouse)	6/578	87/11152	0.295952	0.722257	0.621605	Atp6v1a/Atp6v1g1/Vegfa/Atp6v0a1/Fos/Atp6v1c1	6
Cellular Processes	Cell growth and death	mmu04110	Cell cycle - Mus musculus (house mouse)	10/578	157/11152	0.296734	0.722257	0.621605	Cdk7/Cdk1/Mcm3/Ywhae/Ttk/Skp2/Skp1/Prkdc/Cdc7/Pds5a	10
Metabolism	Glycan biosynthesis and metabolism	mmu00541	Biosynthesis of various nucleotide sugars - Mus musculus (house mouse)	2/578	21/11152	0.297534	0.722257	0.621605	Cyb5r1/Gmppa	2
		mmu03273	Virion - Lassa virus and SFTS virus - Mus musculus (house mouse)	2/578	21/11152	0.297534	0.722257	0.621605	Tfrc/Lamp2	2
Organismal Systems	Endocrine system	mmu04910	Insulin signaling pathway - Mus musculus (house mouse)	9/578	140/11152	0.301429	0.72617	0.624973	Prkar1a/Rps6/Tsc1/Phkg1/Nras/Rapgef1/Phkg2/Prkar2b/Pik3r3	9
Organismal Systems	Immune system	mmu04062	Chemokine signaling pathway - Mus musculus (house mouse)	12/578	194/11152	0.305512	0.730471	0.628674	Gnb1/Rac1/Rap1b/Plcg1/Stat2/Rock2/Nras/Pard3/Gnai2/Gng2/Pik3r3/Gng5	12
Metabolism	Lipid metabolism	mmu00590	Arachidonic acid metabolism - Mus musculus (house mouse)	6/578	89/11152	0.314291	0.744194	0.640485	Cbr2/Ptges3/Gpx4/Cyp2c55/Pla2g6/Pla2g4b	6
Human Diseases	Cancer: specific types	mmu05218	Melanoma - Mus musculus (house mouse)	5/578	72/11152	0.317254	0.744194	0.640485	Nras/Polk/Fgf1/Pik3r3/Pten	5
Organismal Systems	Digestive system	mmu04978	Mineral absorption - Mus musculus (house mouse)	4/578	55/11152	0.318272	0.744194	0.640485	Ftl1/Fth1/Atp2b4/Slc11a2	4
Environmental Information Processing	Signal transduction	mmu04310	Wnt signaling pathway - Mus musculus (house mouse)	11/578	179/11152	0.324182	0.752482	0.647618	Csnk2a1/Chd8/Rac1/Rock2/Ryk/Psen1/Tle4/Ctnnb1/Skp1/Tcf7l2/Csnk2a2	11
Metabolism	Carbohydrate metabolism	mmu00520	Amino sugar and nucleotide sugar metabolism - Mus musculus (house mouse)	3/578	39/11152	0.329177	0.758539	0.652831	Gmppa/Gnpda1/Fcsk	3
Human Diseases	Infectious disease: parasitic	mmu05145	Toxoplasmosis - Mus musculus (house mouse)	7/578	109/11152	0.335712	0.767184	0.660271	Hspa8/Jak1/Map2k3/Lama2/Gnai2/Itga6/Cd40	7
Cellular Processes	Transport and catabolism	mmu04148	Efferocytosis - Mus musculus (house mouse)	10/578	163/11152	0.337754	0.767184	0.660271	Rac1/Pla2g6/Vps11/Vps41/Odc1/Slc16a1/Atp2a2/Rab5a/Slc66a1/Cd24a	10
Metabolism	Amino acid metabolism	mmu00260	Glycine, serine and threonine metabolism - Mus musculus (house mouse)	3/578	40/11152	0.343602	0.770025	0.662716	Phgdh/Cth/Cbs	3
Human Diseases	Cancer: specific types	mmu05214	Glioma - Mus musculus (house mouse)	5/578	75/11152	0.348384	0.770025	0.662716	Plcg1/Nras/Polk/Pik3r3/Pten	5
Organismal Systems	Endocrine system	mmu04914	Progesterone-mediated oocyte maturation - Mus musculus (house mouse)	6/578	93/11152	0.351445	0.770025	0.662716	Hsp90ab1/Hsp90aa1/Cpeb1/Cdk1/Gnai2/Pik3r3	6
Human Diseases	Cancer: specific types	mmu05224	Breast cancer - Mus musculus (house mouse)	9/578	147/11152	0.352555	0.770025	0.662716	Nras/Polk/Sp1/Ctnnb1/Fos/Fgf1/Tcf7l2/Pik3r3/Pten	9
Environmental Information Processing	Membrane transport	mmu02010	ABC transporters - Mus musculus (house mouse)	4/578	58/11152	0.35409	0.770025	0.662716	Abcc5/Abca7/Abcc3/Abcc1	4
Genetic Information Processing	Replication and repair	mmu03420	Nucleotide excision repair - Mus musculus (house mouse)	4/578	58/11152	0.35409	0.770025	0.662716	Cdk7/Gtf2h5/Gtf2h2/Polr2e	4
Human Diseases	Cancer: specific types	mmu05212	Pancreatic cancer - Mus musculus (house mouse)	5/578	76/11152	0.358806	0.770025	0.662716	Rac1/Jak1/Polk/Vegfa/Pik3r3	5
Organismal Systems	Immune system	mmu04610	Complement and coagulation cascades - Mus musculus (house mouse)	6/578	94/11152	0.360798	0.770025	0.662716	Procr/C1s1/Serping1/Clu/F3/Plaur	6
Human Diseases	Cancer: specific types	mmu05222	Small cell lung cancer - Mus musculus (house mouse)	6/578	94/11152	0.360798	0.770025	0.662716	Polk/Lama2/Itga6/Skp2/Pik3r3/Pten	6
Human Diseases	Infectious disease: bacterial	mmu05133	Pertussis - Mus musculus (house mouse)	5/578	77/11152	0.369239	0.780883	0.672061	Cfl1/C1s1/Serping1/Gnai2/Fos	5
Metabolism	Lipid metabolism	mmu00592	alpha-Linolenic acid metabolism - Mus musculus (house mouse)	2/578	25/11152	0.374523	0.780883	0.672061	Pla2g6/Pla2g4b	2
Organismal Systems	Development and regeneration	mmu04380	Osteoclast differentiation - Mus musculus (house mouse)	8/578	132/11152	0.376813	0.780883	0.672061	Rac1/Itpr1/Stat2/Jak1/Fosl2/Fos/Atp2a2/Pik3r3	8
Organismal Systems	Nervous system	mmu04730	Long-term depression - Mus musculus (house mouse)	4/578	60/11152	0.377988	0.780883	0.672061	Itpr1/Pla2g4b/Nras/Gnai2	4
Metabolism	Metabolism of cofactors and vitamins	mmu00760	Nicotinate and nicotinamide metabolism - Mus musculus (house mouse)	3/578	43/11152	0.386645	0.780883	0.672061	Sirt5/Nmnat2/Nampt	3
Organismal Systems	Digestive system	mmu04975	Fat digestion and absorption - Mus musculus (house mouse)	3/578	43/11152	0.386645	0.780883	0.672061	Slc27a1/Mogat2/Got2	3
Human Diseases	Cancer: overview	mmu05203	Viral carcinogenesis - Mus musculus (house mouse)	13/578	226/11152	0.389977	0.780883	0.672061	Rac1/Actn1/Pkm/Jak1/Nras/Psmc1/Cdk1/Ywhae/Srf/Gtf2h2/Skp2/Pik3r3/Mrps18b	13
Organismal Systems	Endocrine system	mmu04928	Parathyroid hormone synthesis, secretion and action - Mus musculus (house mouse)	7/578	116/11152	0.395635	0.780883	0.672061	Arhgef11/Itpr1/Mef2a/Mef2d/Sp1/Gnai2/Fos	7
		mmu04518	Integrin signaling - Mus musculus (house mouse)	9/578	153/11152	0.397245	0.780883	0.672061	Rac1/Actn1/Lama2/Vegfa/Ctnnb1/Itga6/Col6a5/Col6a6/Pik3r3	9
Metabolism	Carbohydrate metabolism	mmu00620	Pyruvate metabolism - Mus musculus (house mouse)	3/578	44/11152	0.400858	0.780883	0.672061	Akr1a1/Pkm/Glo1	3
Genetic Information Processing	Transcription	mmu03022	Basal transcription factors - Mus musculus (house mouse)	3/578	44/11152	0.400858	0.780883	0.672061	Cdk7/Gtf2h5/Gtf2h2	3
Metabolism	Global and overview maps	mmu01212	Fatty acid metabolism - Mus musculus (house mouse)	4/578	62/11152	0.401799	0.780883	0.672061	Hsd17b12/Acaa2/Acadvl/Acsf3	4
Organismal Systems	Nervous system	mmu04724	Glutamatergic synapse - Mus musculus (house mouse)	7/578	117/11152	0.404229	0.780883	0.672061	Gnb1/Itpr1/Pla2g4b/Gnai2/Gng2/Slc38a3/Gng5	7
Organismal Systems	Endocrine system	mmu04935	Growth hormone synthesis, secretion and action - Mus musculus (house mouse)	7/578	117/11152	0.404229	0.780883	0.672061	Itpr1/Plcg1/Map2k3/Nras/Gnai2/Fos/Pik3r3	7
Organismal Systems	Nervous system	mmu04723	Retrograde endocannabinoid signaling - Mus musculus (house mouse)	9/578	154/11152	0.404725	0.780883	0.672061	Ndufv3/Gnb1/Itpr1/Gnai2/Ndufb10/Ndufa5/Gng2/Ndufb6/Gng5	9
Human Diseases	Drug resistance: antineoplastic	mmu01524	Platinum drug resistance - Mus musculus (house mouse)	5/578	81/11152	0.410918	0.780883	0.672061	Top2a/Gstp-ps/Map3k5/Gstp1/Pik3r3	5
Genetic Information Processing	Information processing in viruses	mmu03250	Viral life cycle - HIV-1 - Mus musculus (house mouse)	4/578	63/11152	0.413645	0.780883	0.672061	Ppia/Xpo1/Map1b/Mx2	4
Environmental Information Processing	Signal transduction	mmu04330	Notch signaling pathway - Mus musculus (house mouse)	4/578	63/11152	0.413645	0.780883	0.672061	Ncstn/Dtx2/Psen1/Tle4	4
Metabolism	Glycan biosynthesis and metabolism	mmu00514	Other types of O-glycan biosynthesis - Mus musculus (house mouse)	3/578	45/11152	0.414976	0.780883	0.672061	Ogt/Pomt1/Poglut1	3
Human Diseases	Infectious disease: viral	mmu05164	Influenza A - Mus musculus (house mouse)	10/578	174/11152	0.414998	0.780883	0.672061	Nxf3/Fdps/Stat2/Jak1/Kpna2/Vdac1/Xpo1/Pabpn1/Mx2/Pik3r3	10
Human Diseases	Cancer: specific types	mmu05225	Hepatocellular carcinoma - Mus musculus (house mouse)	10/578	175/11152	0.422065	0.78951	0.679486	Plcg1/Nras/Polk/Gstp-ps/Ctnnb1/Tcf7l2/Gstp1/Pik3r3/Pten/Nfe2l2	10
Metabolism	Metabolism of cofactors and vitamins	mmu00860	Porphyrin metabolism - Mus musculus (house mouse)	3/578	47/11152	0.442876	0.819557	0.705346	Ftl1/Fth1/Uros	3
Metabolism	Energy metabolism	mmu00920	Sulfur metabolism - Mus musculus (house mouse)	1/578	11/11152	0.443283	0.819557	0.705346	Bpnt1	1
Human Diseases	Endocrine and metabolic disease	mmu04936	Alcoholic liver disease - Mus musculus (house mouse)	8/578	141/11152	0.448509	0.824427	0.709537	Map2k3/Lpin2/Tra2a/Acadvl/Ctnnb1/Lpin1/Tcf7l2/Map3k5	8
Environmental Information Processing	Signal transduction	mmu04020	Calcium signaling pathway - Mus musculus (house mouse)	14/578	255/11152	0.451566	0.825275	0.710267	Itpkc/Itpr1/Vdac2/Plcg1/Phkg1/Vdac1/Atp2b4/Nos3/P2rx3/Mst1r/Vegfa/Phkg2/Atp2a2/Fgf1	14
Organismal Systems	Endocrine system	mmu04922	Glucagon signaling pathway - Mus musculus (house mouse)	6/578	104/11152	0.454244	0.825426	0.710396	Ppp4r3a/Pkm/Pfkm/Itpr1/Phkg1/Phkg2	6
Human Diseases	Cardiovascular disease	mmu05412	Arrhythmogenic right ventricular cardiomyopathy - Mus musculus (house mouse)	5/578	86/11152	0.462392	0.835459	0.719031	Lama2/Ctnnb1/Atp2a2/Itga6/Tcf7l2	5
Metabolism	Lipid metabolism	mmu00062	Fatty acid elongation - Mus musculus (house mouse)	2/578	30/11152	0.465445	0.836222	0.719688	Hsd17b12/Acaa2	2
Environmental Information Processing	Signaling molecules and interaction	mmu04512	ECM-receptor interaction - Mus musculus (house mouse)	5/578	89/11152	0.492648	0.877666	0.755356	Lama2/Itga6/Col6a5/Col6a6/Hmmr	5
Human Diseases	Infectious disease: parasitic	mmu05140	Leishmaniasis - Mus musculus (house mouse)	4/578	70/11152	0.494656	0.877666	0.755356	Eef1a1/Eef1a2/Jak1/Fos	4
		mmu03272	Virion - Hepatitis viruses - Mus musculus (house mouse)	3/578	51/11152	0.496983	0.877666	0.755356	Lamp2/Cd9/Cd63	3
Genetic Information Processing	Replication and repair	mmu03450	Non-homologous end-joining - Mus musculus (house mouse)	1/578	13/11152	0.499552	0.877666	0.755356	Prkdc	1
Human Diseases	Endocrine and metabolic disease	mmu04931	Insulin resistance - Mus musculus (house mouse)	6/578	110/11152	0.508907	0.888608	0.764773	Ogt/Oga/Slc27a1/Nos3/Pik3r3/Pten	6
Organismal Systems	Nervous system	mmu04727	GABAergic synapse - Mus musculus (house mouse)	5/578	91/11152	0.512468	0.888608	0.764773	Gnb1/Gnai2/Gng2/Slc38a3/Gng5	5
Organismal Systems	Sensory system	mmu04750	Inflammatory mediator regulation of TRP channels - Mus musculus (house mouse)	7/578	130/11152	0.514202	0.888608	0.764773	Itpr1/Plcg1/Cyp2c55/Map2k3/Pla2g6/Pla2g4b/Pik3r3	7
Human Diseases	Cancer: specific types	mmu05223	Non-small cell lung cancer - Mus musculus (house mouse)	4/578	72/11152	0.516957	0.888608	0.764773	Plcg1/Nras/Polk/Pik3r3	4

## Sheet: Common_Down
category	subcategory	ID	Description	GeneRatio	BgRatio	pvalue	p.adjust	qvalue	geneID	Count
Human Diseases	Infectious disease: bacterial	mmu05135	Yersinia infection - Mus musculus (house mouse)	28/749	136/11152	7.58192e-08	2.46708e-05	1.80147e-05	Akt2/Crkl/Elmo2/Ikbkb/Map2k4/Wasl/Pkn2/Pycard/Crk/Pik3cd/Pik3r2/Ticam1/Arhgef28/Arpc5l/Pik3ca/Gsk3b/Ikbkg/Map2k2/Irf3/Vav2/Arpc2/Arhgef12/Nfkbia/Wasf2/Wipf3/Gnaq/Arhgef1/Arpc5	28
Cellular Processes	Transport and catabolism	mmu04140	Autophagy - animal - Mus musculus (house mouse)	31/749	167/11152	1.85315e-07	2.46708e-05	1.80147e-05	Ddit4/Akt2/Mtmr4/Bnip3/Mtor/Camkk2/Vps39/Rab7/Vps18/Atg13/Rab39b/Becn1/Pik3cd/Rab33b/Pik3r2/Rab8a/Atg16l2/Trp53inp2/Sh3glb1/Wdr41/Pik3ca/Map2k2/Wdfy3/Hif1a/Sqstm1/Gorasp2/Pdpk1/Zfyve1/Atg2a/Rragd/Deptor	31
Human Diseases	Neurodegenerative disease	mmu05016	Huntington disease - Mus musculus (house mouse)	46/749	308/11152	2.22259e-07	2.46708e-05	1.80147e-05	Vdac3/Ap2m1/Atp5pb/Ndufs4/Mtor/Cltb/Kif5a/Psmd12/Tbp/Atg13/Becn1/Ndufa10/Ndufa12/Cox6c/Plcb4/Ndufb9/Ndufv1/Nrf1/Polr2c/Uqcrq/Polr2l/Tuba4a/Creb3l3/Cox6b2/Polr2j/Kif5c/Sod2/Polr2a/Psmd2/Cox6a1/Ndufb8/Klc1/Atp5f1d/Atp5f1b/Actr1b/Ndufs3/Uqcrc1/Cox8a/Atg2a/Gnaq/Ndufab1/Hap1/Cox5b/Atp5f1c/Atp5f1e/Ndufs7	46
Cellular Processes	Transport and catabolism	mmu04144	Endocytosis - Mus musculus (house mouse)	41/749	268/11152	5.348e-07	3.62146e-05	2.6444e-05	Washc5/Stam/Rab31/Rab11a/Ap2m1/Cltb/Rufy2/Kif5a/Sh3gl1/Rab7/Wasl/Snx3/H2-Q7/Vps4b/Eps15/Chmp1a/Rab8a/Asap1/Arpc5l/Sh3glb1/Smurf1/Pml/Ehd2/Folr2/Kif5c/Vps37a/Arpc2/Washc4/Grk2/Epn2/Arfgap1/Zfyve27/H2-K1/Wipf3/Snx4/Rab4a/Iqsec2/Cblb/Arpc5/Iqsec1/Ehd1	41
Human Diseases	Neurodegenerative disease	mmu05010	Alzheimer disease - Mus musculus (house mouse)	53/749	389/11152	5.43762e-07	3.62146e-05	2.6444e-05	Akt2/Ikbkb/Vdac3/Atp5pb/Ndufs4/Aph1a/Mtor/Kif5a/Psmd12/Xbp1/Atg13/Slc39a13/Slc39a9/Becn1/Pik3cd/Ppp3cb/Ndufa10/Ide/Pik3r2/Ndufa12/Cox6c/Plcb4/Ndufb9/Ndufv1/Axin2/Uqcrq/Pik3ca/Gsk3b/Ikbkg/Map2k2/Tuba4a/Wnt2b/Cox6b2/Kif5c/Psmd2/Cox6a1/Ndufb8/Insr/Klc1/Atp5f1d/Atp5f1b/Ndufs3/Uqcrc1/Rtn3/Cox8a/Atg2a/Gnaq/Ndufab1/Cox5b/Calm1/Atp5f1c/Atp5f1e/Ndufs7	53
Human Diseases	Cancer: overview	mmu05208	Chemical carcinogenesis - reactive oxygen species - Mus musculus (house mouse)	36/749	229/11152	1.37235e-06	7.61654e-05	5.56163e-05	Akt2/Ikbkb/Vdac3/Atp5pb/Ndufs4/Map2k4/Pik3cd/Ndufa10/Pik3r2/Ndufa12/Cox6c/Ndufb9/Ndufv1/Abl2/Uqcrq/Pik3ca/Ikbkg/Map2k2/Cox6b2/Sod2/Hif1a/Arnt/Nfkbia/Cox6a1/Ndufb8/Atp5f1d/Atp5f1b/Ndufs3/Pdpk1/Uqcrc1/Cox8a/Ndufab1/Cox5b/Atp5f1c/Atp5f1e/Ndufs7	36
Metabolism	Energy metabolism	mmu00190	Oxidative phosphorylation - Mus musculus (house mouse)	26/749	141/11152	2.04853e-06	9.74515e-05	7.11594e-05	Atp5pb/Ndufs4/Atp5mf/Atp6v1c1/Ndufa10/Ndufa12/Cox6c/Ndufb9/Ndufv1/Atp6v1b1/Uqcrq/Cox6b2/Atp6v0d1/Cox6a1/Ndufb8/Atp6v1b2/Atp5f1d/Atp5f1b/Ndufs3/Uqcrc1/Cox8a/Ndufab1/Cox5b/Atp5f1c/Atp5f1e/Ndufs7	26
Human Diseases	Cardiovascular disease	mmu05415	Diabetic cardiomyopathy - Mus musculus (house mouse)	33/749	216/11152	7.06869e-06	0.000294234	0.000214851	Akt2/Vdac3/Atp5pb/Ndufs4/Mtor/Ptpa/Pik3cd/Ndufa10/Pik3r2/Ndufa12/Cox6c/Plcb4/Ndufb9/Ndufv1/Uqcrq/Pik3ca/Gsk3b/Cox6b2/Mpc2/Cox6a1/Ndufb8/Insr/Atp5f1d/Atp5f1b/Pdk2/Ndufs3/Uqcrc1/Cox8a/Ndufab1/Cox5b/Atp5f1c/Atp5f1e/Ndufs7	33
Human Diseases	Endocrine and metabolic disease	mmu04932	Non-alcoholic fatty liver disease - Mus musculus (house mouse)	27/749	162/11152	9.5432e-06	0.000353098	0.000257834	Srebf1/Akt2/Ikbkb/Ndufs4/Xbp1/Pklr/Pik3cd/Ndufa10/Pik3r2/Ndufa12/Cox6c/Ndufb9/Ndufv1/Uqcrq/Pik3ca/Gsk3b/Cox6b2/Adipor1/Cox6a1/Ndufb8/Insr/Ndufs3/Uqcrc1/Cox8a/Ndufab1/Cox5b/Ndufs7	27
Human Diseases	Cancer: specific types	mmu05221	Acute myeloid leukemia - Mus musculus (house mouse)	16/749	70/11152	1.17637e-05	0.000391732	0.000286045	Jup/Myc/Akt2/Ikbkb/Rara/Stat3/Mtor/Eif4ebp1/Pik3cd/Pik3r2/Pik3ca/Ikbkg/Map2k2/Pml/Pim2/Ccnd1	16
Human Diseases	Neurodegenerative disease	mmu05014	Amyotrophic lateral sclerosis - Mus musculus (house mouse)	47/749	374/11152	2.15215e-05	0.000619	0.000451996	Atp5pb/Ndufs4/Mtor/Kif5a/Matr3/Psmd12/Tomm40/Xbp1/Atg13/Rab39b/Becn1/Ppp3cb/Ndufa10/Tardbp/Ndufa12/Cox6c/Rab8a/Ndufb9/Ndufv1/Wdr41/Uqcrq/Tuba4a/Cox6b2/Setx/Kif5c/Sqstm1/Psmd2/Cox6a1/Pfn1/Ndufb8/Klc1/Atp5f1d/Atp5f1b/Actr1b/Nup133/Ndufs3/Uqcrc1/Cox8a/Atg2a/Nup85/Ndufab1/Hap1/Fig4/Cox5b/Atp5f1c/Atp5f1e/Ndufs7	47
Organismal Systems	Environmental adaptation	mmu04714	Thermogenesis - Mus musculus (house mouse)	34/749	238/11152	2.23063e-05	0.000619	0.000451996	Actl6a/Acsl3/Atp5pb/Ndufs4/Mtor/Cpt1a/Smarcc1/Atp5mf/Arid1a/Ndufaf8/Zfp516/Acsl5/Ndufa10/Ndufa12/Cox6c/Nppa/Ndufb9/Ndufv1/Uqcrq/Creb3l3/Cox6b2/Cox6a1/Coa5/Ndufb8/Atp5f1d/Atp5f1b/Ndufs3/Uqcrc1/Cox8a/Ndufab1/Cox5b/Atp5f1c/Atp5f1e/Ndufs7	34
Cellular Processes	Transport and catabolism	mmu04142	Lysosome - Mus musculus (house mouse)	35/749	252/11152	3.11438e-05	0.000763542	0.000557541	Ap2m1/Mtor/Cltb/Vps39/Vps13a/Rab7/Vps18/Asah1/Atp6v1c1/Manba/Wdr7/Ctns/Lamtor1/Atp6v1b1/Hyal2/Tmem175/Pikfyve/Gnptab/Laptm4b/Atp6v0d1/Ap1m1/Tpcn1/Ap1b1/Atp6v1b2/Arsa/Cln8/Hexb/Ctso/Tfe3/Neu1/Rragd/Fig4/Deptor/Borcs5/Tfeb	35
Human Diseases	Neurodegenerative disease	mmu05020	Prion disease - Mus musculus (house mouse)	37/749	273/11152	3.21008e-05	0.000763542	0.000557541	Vdac3/Atp5pb/Ndufs4/Kif5a/Psmd12/Pik3cd/Atf6b/Ppp3cb/Ndufa10/Pik3r2/Ndufa12/Cox6c/Ndufb9/Ndufv1/Uqcrq/Pik3ca/Gsk3b/Tuba4a/Creb3l3/Cox6b2/Kif5c/Egr1/Psmd2/Cox6a1/Ndufb8/Klc1/Prnp/Atp5f1d/Atp5f1b/Ndufs3/Uqcrc1/Cox8a/Ndufab1/Cox5b/Atp5f1c/Atp5f1e/Ndufs7	37
Human Diseases	Endocrine and metabolic disease	mmu04931	Insulin resistance - Mus musculus (house mouse)	20/749	110/11152	3.76558e-05	0.000835958	0.00061042	Srebf1/Akt2/Ikbkb/Stat3/Mtor/Pck2/Ptpa/Cpt1a/Ppp1r3b/Pik3cd/Pik3r2/Pygb/Pik3ca/Gsk3b/Creb3l3/Slc27a1/Nfkbia/Insr/Ptprf/Pdpk1	20
Environmental Information Processing	Signal transduction	mmu04070	Phosphatidylinositol signaling system - Mus musculus (house mouse)	18/749	96/11152	5.98593e-05	0.00124582	0.000909704	Mtmr4/Synj1/Pik3cd/Ppip5k2/Ippk/Impa2/Pik3r2/Mtmr7/Inpp1/Plcb4/Dgke/Pik3ca/Plcd3/Dgkh/Pikfyve/Mtmr2/Dgkz/Calm1	18
Human Diseases	Neurodegenerative disease	mmu05022	Pathways of neurodegeneration - multiple diseases - Mus musculus (house mouse)	55/749	481/11152	6.50216e-05	0.00127366	0.000930031	Vdac3/Atp5pb/Ndufs4/Mtor/Kif5a/Psmd12/Tomm40/Xbp1/Atg13/Rab39b/Becn1/Ube2g2/Ppp3cb/Ndufa10/Tardbp/Ndufa12/Cox6c/Rab8a/Plcb4/Ndufb9/Ndufv1/Wdr41/Axin2/Uqcrq/Gsk3b/Map2k2/Tuba4a/Wnt2b/Cox6b2/Kif5c/Sqstm1/Psmd2/Cox6a1/Ndufb8/Uba1/Klc1/Prnp/Atp5f1d/Atp5f1b/Actr1b/Ndufs3/Uqcrc1/Zfyve1/Cox8a/Atg2a/Gnaq/Ndufab1/Hap1/Fig4/Cox5b/Ube2j2/Calm1/Atp5f1c/Atp5f1e/Ndufs7	55
Organismal Systems	Aging	mmu04211	Longevity regulating pathway - Mus musculus (house mouse)	17/749	90/11152	8.65789e-05	0.00160171	0.00116957	Akt2/Mtor/Camkk2/Sesn1/Eif4ebp1/Atg13/Pik3cd/Atf6b/Pik3r2/Sesn2/Pik3ca/Sesn3/Creb3l3/Sod2/Adipor1/Appl1/Insr	17
Environmental Information Processing	Signal transduction	mmu04152	AMPK signaling pathway - Mus musculus (house mouse)	21/749	127/11152	0.000102921	0.00180382	0.00131716	Srebf1/Akt2/Mtor/Camkk2/Pck2/Ppp2r3a/Cpt1a/Eif4ebp1/Pfkfb1/Ppp2r2b/Pik3cd/Pik3r2/Rab8a/Ppp2r3d/Pik3ca/Creb3l3/Adipor1/Ppp2r5b/Insr/Pdpk1/Ccnd1	21
Environmental Information Processing	Signal transduction	mmu04012	ErbB signaling pathway - Mus musculus (house mouse)	16/749	84/11152	0.000125155	0.00208383	0.00152162	Myc/Akt2/Crkl/Mtor/Map2k4/Cdkn1a/Eif4ebp1/Crk/Pik3cd/Pak4/Pik3r2/Abl2/Pik3ca/Gsk3b/Map2k2/Cblb	16
Organismal Systems	Endocrine system	mmu04910	Insulin signaling pathway - Mus musculus (house mouse)	22/749	140/11152	0.000153756	0.00243813	0.00178033	Srebf1/Akt2/Crkl/Sorbs1/Ikbkb/Mtor/Pck2/Eif4ebp1/Ppp1r3b/Crk/Pklr/Pik3cd/Pik3r2/Pygb/Pik3ca/Gsk3b/Map2k2/Insr/Ptprf/Pdpk1/Cblb/Calm1	22
Human Diseases	Neurodegenerative disease	mmu05012	Parkinson disease - Mus musculus (house mouse)	35/749	274/11152	0.000173676	0.00262883	0.00191958	Vdac3/Atp5pb/Ndufs4/Kif5a/Psmd12/Xbp1/Slc39a13/Slc39a9/Ube2g2/Ndufa10/Ndufa12/Cox6c/Ndufb9/Ndufv1/Uqcrq/Tuba4a/Cox6b2/Kif5c/Psmd2/Cox6a1/Ndufb8/Uba1/Klc1/Atp5f1d/Atp5f1b/Ndufs3/Uqcrc1/Cox8a/Ndufab1/Cox5b/Ube2j2/Calm1/Atp5f1c/Atp5f1e/Ndufs7	35
Human Diseases	Infectious disease: viral	mmu05166	Human T-cell leukemia virus 1 infection - Mus musculus (house mouse)	32/749	245/11152	0.000216709	0.00313757	0.00229106	Myc/Akt2/Crtc1/Ikbkb/Vdac3/Tcf3/Tbp/Bub3/Map2k4/Cdkn1a/H2-Q7/Chek1/Pik3cd/Atf6b/Ppp3cb/Il15ra/Pik3r2/Atr/Anapc7/Pik3ca/Ikbkg/Map2k2/Creb3l3/Egr1/Anapc2/Ranbp3/Nfkbia/Smad4/H2-K1/Cdk2/Ccnd1/Cdc27	32
		mmu04517	IgSF CAM signaling - Mus musculus (house mouse)	37/749	300/11152	0.000234194	0.00324944	0.00237275	Myh9/Akt2/Srgap3/Sorbs1/Afdn/Ptprs/Trio/Wasl/Caskin1/Rapgef6/Pik3cd/Caskin2/Unc5c/Myh10/Pak4/Pik3r2/Scn8a/Dynll1/Arpc5l/Cadm1/Pik3ca/Gsk3b/Map2k2/Tuba4a/Esam/Nrp2/Ank2/Vav2/Arpc2/Actn4/Ptprf/Unc5b/Pdpk1/Mtss1/Arpc5/Slit3/Nectin2	37
Human Diseases	Cancer: specific types	mmu05215	Prostate cancer - Mus musculus (house mouse)	18/749	107/11152	0.000253043	0.00337053	0.00246117	Akt2/Ikbkb/Mtor/Cdkn1a/Pik3cd/Pik3r2/Pik3ca/Gsk3b/Ikbkg/Map2k2/Creb3l3/Folr2/Zeb1/Nfkbia/Pdpk1/Etv5/Cdk2/Ccnd1	18
Environmental Information Processing	Signal transduction	mmu04150	mTOR signaling pathway - Mus musculus (house mouse)	23/749	158/11152	0.000349482	0.00447605	0.00326843	Ddit4/Akt2/Ikbkb/Mtor/Nprl3/Depdc5/Eif4ebp1/Pik3cd/Atp6v1c1/Pik3r2/Lamtor1/Sesn2/Atp6v1b1/Pik3ca/Gsk3b/Map2k2/Wnt2b/Insr/Atp6v1b2/Pdpk1/Slc3a2/Rragd/Deptor	23
Genetic Information Processing	Replication and repair	mmu03420	Nucleotide excision repair - Mus musculus (house mouse)	12/749	58/11152	0.000390402	0.00464299	0.00339033	Rfc2/Ercc5/Rfc5/Cul4a/Uvssa/Rad23a/Gtf2h3/Polr2c/Polr2l/Ercc4/Polr2j/Polr2a	12
Human Diseases	Cancer: specific types	mmu05213	Endometrial cancer - Mus musculus (house mouse)	12/749	58/11152	0.000390402	0.00464299	0.00339033	Myc/Akt2/Cdkn1a/Pik3cd/Pik3r2/Mlh1/Axin2/Pik3ca/Gsk3b/Map2k2/Pdpk1/Ccnd1	12
Human Diseases	Cancer: specific types	mmu05220	Chronic myeloid leukemia - Mus musculus (house mouse)	14/749	76/11152	0.000467465	0.00536779	0.00391958	Myc/Akt2/Crkl/Ikbkb/Cdkn1a/Crk/Pik3cd/Pik3r2/Pik3ca/Ikbkg/Map2k2/Nfkbia/Smad4/Ccnd1	14
Metabolism	Carbohydrate metabolism	mmu00562	Inositol phosphate metabolism - Mus musculus (house mouse)	14/749	77/11152	0.000536794	0.0057662	0.0042105	Mtmr4/Synj1/Pik3cd/Ppip5k2/Ippk/Impa2/Mtmr7/Inpp1/Plcb4/Pik3ca/Plcd3/Pikfyve/Mtmr2/Fig4	14
Human Diseases	Infectious disease: bacterial	mmu05100	Bacterial invasion of epithelial cells - Mus musculus (house mouse)	14/749	77/11152	0.000536794	0.0057662	0.0042105	Crkl/Elmo2/Cltb/Wasl/Crk/Pik3cd/Arhgef26/Pik3r2/Arpc5l/Pik3ca/Arpc2/Wasf2/Septin9/Arpc5	14
Genetic Information Processing	Replication and repair	mmu03460	Fanconi anemia pathway - Mus musculus (house mouse)	11/749	52/11152	0.000554596	0.00577126	0.0042142	Top3a/Eme2/Fancc/Rev3l/Atr/Mlh1/Slx4/Rev1/Ercc4/Poln/Atrip	11
Human Diseases	Cancer: specific types	mmu05211	Renal cell carcinoma - Mus musculus (house mouse)	13/749	70/11152	0.000681008	0.00687199	0.00501795	Akt2/Crkl/Cdkn1a/Crk/Pik3cd/Pak4/Pik3r2/Gm30155/Pik3ca/Map2k2/Hif1a/Arnt/Tfe3	13
Human Diseases	Cancer: overview	mmu05231	Choline metabolism in cancer - Mus musculus (house mouse)	16/749	98/11152	0.000770125	0.00754269	0.0055077	Akt2/Pcyt1a/Mtor/Eif4ebp1/Pik3cd/Pik3r2/Dgke/Pik3ca/Map2k2/Dgkh/Hif1a/Wasf2/Plpp1/Dgkz/Pdpk1/Gpcpd1	16
Human Diseases	Infectious disease: viral	mmu05163	Human cytomegalovirus infection - Mus musculus (house mouse)	31/749	254/11152	0.000874169	0.0083124	0.00606975	Myc/Akt2/Crkl/Ikbkb/Stat3/Mtor/Cdkn1a/H2-Q7/Eif4ebp1/Crk/Pik3cd/Atf6b/Ppp3cb/Akap13/Gnb4/Pik3r2/Plcb4/Pik3ca/Gsk3b/Ikbkg/Map2k2/Irf3/Creb3l3/Arhgef12/Nfkbia/Tapbp/H2-K1/Gnaq/Arhgef1/Calm1/Ccnd1	31
Organismal Systems	Endocrine system	mmu04920	Adipocytokine signaling pathway - Mus musculus (house mouse)	13/749	72/11152	0.000898638	0.0083124	0.00606975	Akt2/Acsl3/Ikbkb/Stat3/Mtor/Camkk2/Pck2/Cpt1a/Acsl5/Ikbkg/Adipor1/Appl1/Nfkbia	13
Cellular Processes	Cell growth and death	mmu04218	Cellular senescence - Mus musculus (house mouse)	24/749	181/11152	0.00103733	0.00933599	0.00681718	Myc/Akt2/Vdac3/Mtor/Btrc/Cdkn1a/H2-Q7/Eif4ebp1/Chek1/Nbn/Pik3cd/Ppp3cb/Rad1/Pik3r2/Atr/Pik3ca/Map2k2/Rad9b/Sqstm1/H2-K1/Cdk2/Traf3ip2/Calm1/Ccnd1	24
Organismal Systems	Immune system	mmu04660	T cell receptor signaling pathway - Mus musculus (house mouse)	18/749	122/11152	0.0012671	0.0111038	0.00810805	Akt2/Ikbkb/Ppp2r3a/Ppp2r2b/Pik3cd/Ppp3cb/Pak4/Pik3r2/Ppp2r3d/Pik3ca/Gsk3b/Ikbkg/Map2k2/Vav2/Ppp2r5b/Nfkbia/Pdpk1/Cblb	18
Cellular Processes	Cell growth and death	mmu04216	Ferroptosis - Mus musculus (house mouse)	9/749	41/11152	0.001322	0.0111187	0.00811889	Acsl3/Vdac3/Acsl5/Lpcat3/Pcbp2/Pcbp1/Prnp/Slc3a2/Ncoa4	9
Organismal Systems	Immune system	mmu04666	Fc gamma R-mediated phagocytosis - Mus musculus (house mouse)	15/749	94/11152	0.00141324	0.0111187	0.00811889	Akt2/Crkl/Limk2/Crk/Pik3cd/Pik3r2/Asap1/Arpc5l/Pik3ca/Vav2/Arpc2/Wasf2/Plpp1/Arpc5/Vasp	15
Human Diseases	Cancer: specific types	mmu05222	Small cell lung cancer - Mus musculus (house mouse)	15/749	94/11152	0.00141324	0.0111187	0.00811889	Myc/Akt2/Col4a2/Ikbkb/Traf4/Cdkn1a/Pik3cd/Pik3r2/Pik3ca/Ikbkg/Nfkbia/Lama5/Max/Cdk2/Ccnd1	15
Human Diseases	Infectious disease: viral	mmu05161	Hepatitis B - Mus musculus (house mouse)	22/749	164/11152	0.00141737	0.0111187	0.00811889	Myc/Akt2/Ikbkb/Vdac3/Stat3/Ifnar1/Map2k4/Cdkn1a/Pik3cd/Atf6b/Pik3r2/Ticam1/Rigi/Pik3ca/Ikbkg/Map2k2/Irf3/Creb3l3/Nfkbia/Smad4/Hspg2/Cdk2	22
Environmental Information Processing	Signal transduction	mmu04340	Hedgehog signaling pathway - Mus musculus (house mouse)	11/749	58/11152	0.00144695	0.0111187	0.00811889	Btrc/Csnk1d/Iqce/Ptch1/Cul1/Hhatl/Smurf1/Gsk3b/Grk2/Ccnd1/Megf8	11
Human Diseases	Infectious disease: bacterial	mmu05132	Salmonella infection - Mus musculus (house mouse)	30/749	251/11152	0.00146913	0.0111187	0.00811889	Myc/Akt2/Elmo2/Ikbkb/Kif5a/Map2k4/Vps39/Rab7/Wasl/Vps18/Pycard/Fhod1/Pik3cd/Fyco1/Arhgef26/Dynll1/Arpc5l/Pik3ca/Ikbkg/Map2k2/Tuba4a/Dynlt1c/Kif5c/Arpc2/Nfkbia/Pfn1/Dync1li1/Klc1/Actr1b/Arpc5	30
Human Diseases	Infectious disease: viral	mmu05170	Human immunodeficiency virus 1 infection - Mus musculus (house mouse)	29/749	241/11152	0.00157652	0.0116662	0.00851872	Akt2/Crkl/Ikbkb/Mtor/Btrc/H2-Q7/Limk2/Crk/Chek1/Pik3cd/Ppp3cb/Cul4a/Pak4/Gnb4/Pik3r2/Cul1/Atr/Gm30155/Pik3ca/Ikbkg/Map2k2/Irf3/Ap1m1/Nfkbia/Ap1b1/Tapbp/H2-K1/Gnaq/Calm1	29
Genetic Information Processing	Folding, sorting and degradation	mmu04120	Ubiquitin mediated proteolysis - Mus musculus (house mouse)	21/749	156/11152	0.00172325	0.0124748	0.00910918	Ubox5/Btrc/Trim32/Ppil2/Ube2g2/Cul4a/Stub1/Cul1/Rchy1/Anapc7/Smurf1/Gm30155/Pml/Fbxw7/Anapc2/Syvn1/Uba1/Cblb/Sae1/Ube2j2/Cdc27	21
Genetic Information Processing	Folding, sorting and degradation	mmu04141	Protein processing in endoplasmic reticulum - Mus musculus (house mouse)	23/749	178/11152	0.00184977	0.0131058	0.00956993	Tusc3/Xbp1/Sec31a/Ube2g2/Atf6b/Man1b1/Preb/Stub1/Cul1/Fbxo6/Sec23a/Rad23a/Dnajc1/P4hb/Rpn1/Hsph1/Syvn1/Ppp1r15a/Dnajb1/Rnf5/Lman2/Ube2j2/Herpud1	23
Human Diseases	Cancer: overview	mmu05230	Central carbon metabolism in cancer - Mus musculus (house mouse)	12/749	69/11152	0.0019579	0.013583	0.00991833	Myc/Akt2/Mtor/Slc16a3/Pik3cd/Pgam1/Gls/Pik3r2/Pik3ca/Map2k2/Slc1a5/Hif1a	12
Human Diseases	Cancer: specific types	mmu05210	Colorectal cancer - Mus musculus (house mouse)	14/749	88/11152	0.00207319	0.0138074	0.0100822	Myc/Akt2/Mtor/Cdkn1a/Pik3cd/Pik3r2/Mlh1/Axin2/Pik3ca/Gsk3b/Map2k2/Appl1/Smad4/Ccnd1	14
Human Diseases	Cancer: overview	mmu05235	PD-L1 expression and PD-1 checkpoint pathway in cancer - Mus musculus (house mouse)	14/749	88/11152	0.00207319	0.0138074	0.0100822	Akt2/Ikbkb/Stat3/Mtor/Pik3cd/Ppp3cb/Pik3r2/Ticam1/Pik3ca/Ikbkg/Map2k2/Hif1a/Nfkbia/Alk	14
Organismal Systems	Endocrine system	mmu04919	Thyroid hormone signaling pathway - Mus musculus (house mouse)	17/749	120/11152	0.0026623	0.0173832	0.0126933	Myc/Akt2/Med1/Mtor/Pik3cd/Ncoa2/Pik3r2/Plcb4/Pik3ca/Plcd3/Gsk3b/Map2k2/Hif1a/Atp1a1/Thra/Pdpk1/Ccnd1	17
Human Diseases	Cancer: specific types	mmu05223	Non-small cell lung cancer - Mus musculus (house mouse)	12/749	72/11152	0.0028379	0.0181734	0.0132703	Akt2/Stat3/Kif5a/Cdkn1a/Pik3cd/Pik3r2/Pik3ca/Map2k2/Kif5c/Alk/Pdpk1/Ccnd1	12
Metabolism	Lipid metabolism	mmu00564	Glycerophospholipid metabolism - Mus musculus (house mouse)	15/749	101/11152	0.00292474	0.0183762	0.0134184	Lypla2/Pcyt1a/Ptdss1/Ptdss2/Pisd/Plpp5/Sgms2/Lpcat3/Sgms1/Dgke/Dgkh/Plpp1/Gpat4/Dgkz/Gpcpd1	15
Metabolism	Lipid metabolism	mmu00600	Sphingolipid metabolism - Mus musculus (house mouse)	10/749	56/11152	0.00372719	0.0229843	0.0167833	Smpd3/Asah1/Sgms2/Sgms1/Sgpl1/Arsa/Plpp1/Hexb/Neu1/Sgpp2	10
Human Diseases	Infectious disease: viral	mmu05167	Kaposi sarcoma-associated herpesvirus infection - Mus musculus (house mouse)	26/749	222/11152	0.00389437	0.0235786	0.0172172	Myc/Akt2/Ikbkb/Stat3/Mtor/Ifnar1/Map2k4/Cdkn1a/H2-Q7/Becn1/Pik3cd/Ppp3cb/Gnb4/Pik3r2/Ticam1/Il6st/Pik3ca/Gsk3b/Ikbkg/Map2k2/Irf3/Hif1a/Nfkbia/H2-K1/Calm1/Ccnd1	26
Cellular Processes	Cell growth and death	mmu04110	Cell cycle - Mus musculus (house mouse)	20/749	157/11152	0.00419235	0.0249295	0.0182036	Myc/Wapl/Orc3/Bub3/Cdkn1a/Ddx11/Mcm7/Chek1/Mau2/Cul1/Atr/Anapc7/Orc2/Gsk3b/Ppp2r5b/Anapc2/Smad4/Cdk2/Ccnd1/Cdc27	20
Organismal Systems	Development and regeneration	mmu04360	Axon guidance - Mus musculus (house mouse)	22/749	181/11152	0.0048867	0.0285486	0.0208463	Ssh1/Srgap3/Rgs3/Sema6d/Limk2/Pik3cd/Unc5c/Sema4d/Ppp3cb/Plxnb1/Pak4/Pik3r2/Ptch1/Epha1/Pik3ca/Gsk3b/Arhgef12/Plxnb2/Unc5b/Dpysl5/Pdpk1/Slit3	22
Organismal Systems	Endocrine system	mmu04935	Growth hormone synthesis, secretion and action - Mus musculus (house mouse)	16/749	117/11152	0.00498758	0.0286356	0.0209098	Akt2/Crkl/Stat3/Mtor/Map2k4/Crk/Pik3cd/Atf6b/Ghrl/Pik3r2/Plcb4/Pik3ca/Gsk3b/Map2k2/Creb3l3/Gnaq	16
Genetic Information Processing	Folding, sorting and degradation	mmu03060	Protein export - Mus musculus (house mouse)	8/749	42/11152	0.00611583	0.0345182	0.0252053	Srp19/Get1/Srp54a/Srp72/Sgta/Srp68/Bag6/Arxes2	8
Environmental Information Processing	Signal transduction	mmu04071	Sphingolipid signaling pathway - Mus musculus (house mouse)	17/749	131/11152	0.00659963	0.0366279	0.0267459	Akt2/Ppp2r3a/Ppp2r2b/Pik3cd/Asah1/Sgms2/Pik3r2/Sgms1/Plcb4/Ppp2r3d/Pik3ca/Map2k2/Ppp2r5b/Sgpl1/Pdpk1/Gnaq/Sgpp2	17
Human Diseases	Infectious disease: viral	mmu05160	Hepatitis C - Mus musculus (house mouse)	20/749	164/11152	0.00683123	0.0372918	0.0272306	Myc/Akt2/Ikbkb/Stat3/Cldn24/Ifnar1/Cdkn1a/Ppp2r2b/Pik3cd/Pik3r2/Ticam1/Rigi/Pik3ca/Gsk3b/Ikbkg/Map2k2/Irf3/Nfkbia/Cdk2/Ccnd1	20
Organismal Systems	Immune system	mmu04623	Cytosolic DNA-sensing pathway - Mus musculus (house mouse)	12/749	82/11152	0.00829874	0.0445723	0.0325469	Ikbkb/G3bp1/Pycard/Polr3h/Rigi/Polr2l/Ikbkg/Irf3/Trex1/Nfkbia/Pcbp1/Polr3e	12
Human Diseases	Infectious disease: viral	mmu05165	Human papillomavirus infection - Mus musculus (house mouse)	36/749	357/11152	0.00927884	0.0490453	0.0358131	Akt2/Col4a2/Ubr4/Ikbkb/Mtor/Ifnar1/Tbp/Cdkn1a/Ppp2r3a/H2-Q7/Eif4ebp1/Ppp2r2b/Pik3cd/Atp6v1c1/Pik3r2/Ticam1/Ppp2r3d/Atr/Thbs3/Axin2/Atp6v1b1/Pik3ca/Gsk3b/Ikbkg/Map2k2/Irf3/Wnt2b/Creb3l3/Ppp2r5b/Atp6v0d1/Lama5/Atp6v1b2/H2-K1/Cdk2/Ccnd1/Tada3	36
Metabolism	Glycan biosynthesis and metabolism	mmu00510	N-Glycan biosynthesis - Mus musculus (house mouse)	9/749	55/11152	0.0103693	0.0539528	0.0393966	Tusc3/Alg2/Man1b1/Alg12/Dpm1/Alg5/Mgat5/Man2a1/Rpn1	9
Human Diseases	Cancer: specific types	mmu05214	Glioma - Mus musculus (house mouse)	11/749	75/11152	0.011061	0.0566662	0.0413779	Akt2/Mtor/Cdkn1a/Camk1/Pik3cd/Pik3r2/Pik3ca/Map2k2/Camk1d/Calm1/Ccnd1	11
Environmental Information Processing	Signal transduction	mmu04066	HIF-1 signaling pathway - Mus musculus (house mouse)	15/749	117/11152	0.0115138	0.0580924	0.0424193	Akt2/Stat3/Mtor/Cdkn1a/Eif4ebp1/Pik3cd/Pik3r2/Nppa/Gm30155/Pik3ca/Map2k2/Hif1a/Arnt/Insr/Eno2	15
Human Diseases	Cancer: specific types	mmu05212	Pancreatic cancer - Mus musculus (house mouse)	11/749	76/11152	0.012174	0.0605065	0.0441821	Akt2/Ikbkb/Stat3/Mtor/Cdkn1a/Pik3cd/Pik3r2/Pik3ca/Ikbkg/Smad4/Ccnd1	11
Human Diseases	Neurodegenerative disease	mmu05017	Spinocerebellar ataxia - Mus musculus (house mouse)	17/749	141/11152	0.0134008	0.0656243	0.0479192	Akt2/Vdac3/Atxn10/Mtor/Psmd12/Tbp/Xbp1/Atg13/Becn1/Pik3cd/Pik3r2/Plcb4/Pik3ca/Psmd2/Cic/Atg2a/Gnaq	17
Human Diseases	Endocrine and metabolic disease	mmu04930	Type II diabetes mellitus - Mus musculus (house mouse)	8/749	48/11152	0.0137291	0.0662578	0.0483817	Ikbkb/Mtor/Pklr/Pik3cd/Pik3r2/Pik3ca/Insr/Cacna1g	8
Cellular Processes	Cell motility	mmu04810	Regulation of actin cytoskeleton - Mus musculus (house mouse)	25/749	234/11152	0.0141971	0.0675378	0.0493164	Myh9/Akt2/Ssh1/Crkl/Wasl/Ppp1r12a/Limk2/Crk/Pik3cd/Myh10/Pak4/Pik3r2/Arpc5l/Lpar2/Pik3ca/Map2k2/Pikfyve/Vav2/Arpc2/Arhgef12/Pfn1/Actn4/Wasf2/Arhgef1/Arpc5	25
Environmental Information Processing	Signal transduction	mmu04068	FoxO signaling pathway - Mus musculus (house mouse)	16/749	133/11152	0.0164395	0.0771034	0.0563012	Akt2/Ikbkb/Bnip3/Stat3/Pck2/Cdkn1a/Pik3cd/Pik3r2/Pik3ca/Map2k2/Sod2/Insr/Smad4/Pdpk1/Cdk2/Ccnd1	16
Organismal Systems	Immune system	mmu04662	B cell receptor signaling pathway - Mus musculus (house mouse)	11/749	80/11152	0.0174953	0.0809159	0.0590851	Akt2/Ikbkb/Pik3cd/Ppp3cb/Pik3r2/Pik3ca/Gsk3b/Ikbkg/Map2k2/Vav2/Nfkbia	11
Genetic Information Processing	Transcription	mmu03020	RNA polymerase - Mus musculus (house mouse)	6/749	32/11152	0.0181424	0.0827594	0.0604312	Polr3h/Polr2c/Polr2l/Polr2j/Polr2a/Polr3e	6
Organismal Systems	Nervous system	mmu04728	Dopaminergic synapse - Mus musculus (house mouse)	16/749	137/11152	0.0212285	0.0937977	0.0684915	Akt2/Kif5a/Ppp2r3a/Bmal1/Ppp2r2b/Atf6b/Ppp3cb/Gnb4/Plcb4/Ppp2r3d/Gsk3b/Creb3l3/Kif5c/Ppp2r5b/Gnaq/Calm1	16
Organismal Systems	Immune system	mmu04620	Toll-like receptor signaling pathway - Mus musculus (house mouse)	13/749	104/11152	0.021689	0.0937977	0.0684915	Akt2/Ikbkb/Tollip/Ifnar1/Map2k4/Pik3cd/Pik3r2/Ticam1/Pik3ca/Ikbkg/Map2k2/Irf3/Nfkbia	13
Organismal Systems	Endocrine system	mmu04922	Glucagon signaling pathway - Mus musculus (house mouse)	13/749	104/11152	0.021689	0.0937977	0.0684915	Akt2/Pck2/Ppp4r3b/Cpt1a/Pfkfb1/Pgam1/Ppp3cb/Sik1/Plcb4/Pygb/Creb3l3/Gnaq/Calm1	13
Organismal Systems	Endocrine system	mmu04925	Aldosterone synthesis and secretion - Mus musculus (house mouse)	13/749	104/11152	0.021689	0.0937977	0.0684915	Star/Dagla/Camk1/Atf6b/Nppa/Plcb4/Daglb/Creb3l3/Camk1d/Atp1a1/Cacna1g/Gnaq/Calm1	13
Metabolism	Lipid metabolism	mmu00561	Glycerolipid metabolism - Mus musculus (house mouse)	9/749	63/11152	0.024019	0.101245	0.0739293	Plpp5/Aldh3a2/Dgat1/Dgke/Dgkh/Aldh9a1/Plpp1/Gpat4/Dgkz	9
Organismal Systems	Endocrine system	mmu04929	GnRH secretion - Mus musculus (house mouse)	9/749	63/11152	0.024019	0.101245	0.0739293	Akt2/Kcnn3/Pik3cd/Pik3r2/Plcb4/Pik3ca/Map2k2/Cacna1g/Gnaq	9
Metabolism	Global and overview maps	mmu01232	Nucleotide metabolism - Mus musculus (house mouse)	11/749	84/11152	0.024382	0.10149	0.0741085	Nt5c2/Entpd6/Adsl/Nme1/Ada/Tk2/Nt5c1a/Tyms/Nme6/Enpp1/Dguok	11
Cellular Processes	Cellular community - eukaryotes	mmu04550	Signaling pathways regulating pluripotency of stem cells - Mus musculus (house mouse)	16/749	140/11152	0.0254653	0.103635	0.0756748	Myc/Akt2/Tcf3/Stat3/Acvr2a/Otx1/Jarid2/Pik3cd/Pik3r2/Axin2/Il6st/Pik3ca/Gsk3b/Map2k2/Wnt2b/Smad4	16
Organismal Systems	Endocrine system	mmu04917	Prolactin signaling pathway - Mus musculus (house mouse)	10/749	74/11152	0.0255198	0.103635	0.0756748	Akt2/Stat3/Pik3cd/Pik3r2/Socs5/Pik3ca/Gsk3b/Map2k2/Socs6/Ccnd1	10
Metabolism	Glycan biosynthesis and metabolism	mmu00513	Various types of N-glycan biosynthesis - Mus musculus (house mouse)	7/749	44/11152	0.026066	0.10445	0.0762699	Tusc3/Alg2/Man1b1/Alg12/Man2a1/Rpn1/Hexb	7
Metabolism	Amino acid metabolism	mmu00310	Lysine degradation - Mus musculus (house mouse)	9/749	64/11152	0.0263478	0.10445	0.0762699	Phykpl/Ash1l/Nsd1/Aldh3a2/Setdb2/Kmt2c/Kmt2e/Aldh9a1/Colgalt1	9
Human Diseases	Endocrine and metabolic disease	mmu04936	Alcoholic liver disease - Mus musculus (house mouse)	16/749	141/11152	0.0270095	0.105814	0.0772657	Srebf1/Akt2/Ikbkb/Camkk2/Map2k4/Cpt1a/Aldh3a2/Ticam1/Gsk3b/Ikbkg/Irf3/Adipor1/Nfkbia/Aldh9a1/Ccnd1/Il17rc	16
Cellular Processes	Cell growth and death	mmu04115	p53 signaling pathway - Mus musculus (house mouse)	10/749	75/11152	0.0277442	0.107428	0.0784444	Sesn1/Cdkn1a/Chek1/Rchy1/Atr/Sesn2/Zfp385a/Sesn3/Cdk2/Ccnd1	10
Human Diseases	Infectious disease: viral	mmu05162	Measles - Mus musculus (house mouse)	16/749	142/11152	0.0286226	0.109555	0.0799978	Akt2/Ikbkb/Stat3/Ifnar1/Pik3cd/Pik3r2/Rchy1/Rigi/Pik3ca/Gsk3b/Ikbkg/Irf3/Nfkbia/Cdk2/Cblb/Ccnd1	16
Metabolism	Glycan biosynthesis and metabolism	mmu00511	Other glycan degradation - Mus musculus (house mouse)	4/749	18/11152	0.028991	0.109705	0.0801068	Manba/Hexb/Man2b2/Neu1	4
Human Diseases	Cancer: overview	mmu05203	Viral carcinogenesis - Mus musculus (house mouse)	23/749	226/11152	0.030061	0.112476	0.0821301	Ubr4/Vdac3/Stat3/Tbp/Cdkn1a/H2-Q7/Chek1/Pik3cd/Atf6b/Pik3r2/Gtf2h3/Il6st/Pik3ca/Ikbkg/Irf3/Creb3l3/Atp6v0d1/Snd1/Nfkbia/Actn4/H2-K1/Cdk2/Ccnd1	23
Organismal Systems	Nervous system	mmu04722	Neurotrophin signaling pathway - Mus musculus (house mouse)	14/749	121/11152	0.0320285	0.118487	0.08652	Akt2/Crkl/Ikbkb/Ngfr/Crk/Pik3cd/Pik3r2/Sh2b3/Pik3ca/Gsk3b/Map2k2/Nfkbia/Pdpk1/Calm1	14
Metabolism	Nucleotide metabolism	mmu00240	Pyrimidine metabolism - Mus musculus (house mouse)	8/749	56/11152	0.0323795	0.118487	0.08652	Nt5c2/Entpd6/Nme1/Tk2/Nt5c1a/Tyms/Nme6/Enpp1	8
Genetic Information Processing	Chromosome	mmu03083	Polycomb repressive complex - Mus musculus (house mouse)	11/749	88/11152	0.0330559	0.119648	0.0873673	Usp16/Jarid2/Asxl1/Asxl2/Cbx2/Wdr5b/Tex10/Max/Hcfc1/Lcor/Mtf2	11
Human Diseases	Cardiovascular disease	mmu05417	Lipid and atherosclerosis - Mus musculus (house mouse)	22/749	217/11152	0.0345749	0.123106	0.0898927	Akt2/Ikbkb/Stat3/Map2k4/Xbp1/Pycard/Pik3cd/Ppp3cb/Pik3r2/Ticam1/Plcb4/Pik3ca/Gsk3b/Ikbkg/Irf3/Sod2/Vav2/Hspa4/Nfkbia/Pdpk1/Arhgef1/Calm1	22
Cellular Processes	Cellular community - eukaryotes	mmu04530	Tight junction - Mus musculus (house mouse)	18/749	169/11152	0.0347507	0.123106	0.0898927	Myh9/Afdn/Sympk/Cldn24/Rapgef6/Ppp2r2b/Myh10/Rab8a/Arpc5l/Arhgef18/Tuba4a/Arpc2/Hspa4/Micall2/Actn4/Arpc5/Ccnd1/Vasp	18
Organismal Systems	Circulatory system	mmu04260	Cardiac muscle contraction - Mus musculus (house mouse)	11/749	89/11152	0.0355275	0.124533	0.0909348	Cox6c/Uqcrq/Cox6b2/Atp1a1/Cox6a1/Tpm1/Uqcrc1/Tpm4/Cox8a/Asph/Cox5b	11
Human Diseases	Drug resistance: antineoplastic	mmu01523	Antifolate resistance - Mus musculus (house mouse)	5/749	28/11152	0.0365097	0.126643	0.0924751	Ikbkb/Mthfr/Tyms/Ikbkg/Folr2	5
Organismal Systems	Excretory system	mmu04960	Aldosterone-regulated sodium reabsorption - Mus musculus (house mouse)	6/749	38/11152	0.0393998	0.135259	0.0987667	Pik3cd/Pik3r2/Pik3ca/Atp1a1/Insr/Pdpk1	6
Human Diseases	Infectious disease: parasitic	mmu05142	Chagas disease - Mus musculus (house mouse)	12/749	103/11152	0.0429521	0.14595	0.106573	Akt2/Ikbkb/Map2k4/Ppp2r2b/Pik3cd/Pik3r2/Ticam1/Plcb4/Pik3ca/Ikbkg/Nfkbia/Gnaq	12
Organismal Systems	Digestive system	mmu04973	Carbohydrate digestion and absorption - Mus musculus (house mouse)	7/749	49/11152	0.0438782	0.146313	0.106838	Akt2/Pik3cd/Pik3r2/Plcb4/Tas1r3/Pik3ca/Atp1a1	7
Human Diseases	Cancer: specific types	mmu05226	Gastric cancer - Mus musculus (house mouse)	16/749	150/11152	0.0441944	0.146313	0.106838	Jup/Myc/Akt2/Mtor/Cdkn1a/Pik3cd/Pik3r2/Mlh1/Axin2/Pik3ca/Gsk3b/Map2k2/Wnt2b/Smad4/Cdk2/Ccnd1	16
Human Diseases	Endocrine and metabolic disease	mmu04934	Cushing syndrome - Mus musculus (house mouse)	17/749	162/11152	0.0443773	0.146313	0.106838	Star/Cdkn1a/Atf6b/Wdr5b/Men1/Plcb4/Axin2/Ash2l/Gsk3b/Map2k2/Wnt2b/Creb3l3/Arnt/Cacna1g/Cdk2/Gnaq/Ccnd1	17
		mmu03273	Virion - Lassa virus and SFTS virus - Mus musculus (house mouse)	4/749	21/11152	0.0483907	0.157982	0.115359	Myh9/Dag1/Myh10/Nrp2	4
Organismal Systems	Aging	mmu04213	Longevity regulating pathway - multiple species - Mus musculus (house mouse)	8/749	61/11152	0.0502363	0.162415	0.118596	Akt2/Clpb/Mtor/Pik3cd/Pik3r2/Pik3ca/Sod2/Insr	8
Human Diseases	Infectious disease: viral	mmu05169	Epstein-Barr virus infection - Mus musculus (house mouse)	22/749	227/11152	0.0525074	0.168125	0.122765	Myc/Akt2/Ikbkb/Stat3/Ifnar1/Psmd12/Map2k4/Cdkn1a/H2-Q7/Pik3cd/Pik3r2/Rigi/Fcer2a/Pik3ca/Ikbkg/Irf3/Psmd2/Nfkbia/Tapbp/H2-K1/Cdk2/Ccnd1	22
Organismal Systems	Excretory system	mmu04964	Proximal tubule bicarbonate reclamation - Mus musculus (house mouse)	4/749	22/11152	0.0561175	0.177797	0.129828	Pck2/Gls/Slc25a10/Atp1a1	4
Human Diseases	Cancer: overview	mmu05205	Proteoglycans in cancer - Mus musculus (house mouse)	20/749	204/11152	0.0565961	0.177797	0.129828	Myc/Akt2/Stat3/Mtor/Cdkn1a/Ppp1r12a/Pik3cd/Pik3r2/Ptch1/Pik3ca/Map2k2/Wnt2b/Ank2/Vav2/Hif1a/Arhgef12/Pdpk1/Hspg2/Arhgef1/Ccnd1	20
Genetic Information Processing	Information processing in viruses	mmu03250	Viral life cycle - HIV-1 - Mus musculus (house mouse)	8/749	63/11152	0.0588684	0.183207	0.133779	Map1b/Aff4/Nelfa/Vps4b/Pin1/Mllt3/Furin/Map1s	8
Metabolism	Carbohydrate metabolism	mmu00020	Citrate cycle (TCA cycle) - Mus musculus (house mouse)	5/749	32/11152	0.0601444	0.185445	0.135413	Sucla2/Idh3g/Pck2/Suclg2/Dlat	5
Human Diseases	Infectious disease: viral	mmu05168	Herpes simplex virus 1 infection - Mus musculus (house mouse)	20/749	209/11152	0.0690663	0.211001	0.154074	Akt2/Ikbkb/Mtor/Ifnar1/H2-Q7/Eif4ebp1/Pik3cd/Pik3r2/Ticam1/Rigi/Pik3ca/Ikbkg/Irf3/Pml/Nfkbia/Hcfc2/Hcfc1/Tapbp/H2-K1/Nectin2	20
Metabolism	Carbohydrate metabolism	mmu00620	Pyruvate metabolism - Mus musculus (house mouse)	6/749	44/11152	0.072084	0.213398	0.155824	Pck2/Pklr/Me1/Aldh3a2/Aldh9a1/Dlat	6
Organismal Systems	Excretory system	mmu04962	Vasopressin-regulated water reabsorption - Mus musculus (house mouse)	6/749	44/11152	0.072084	0.213398	0.155824	Rab11a/Dynll1/Avpr2/Creb3l3/Nsf/Dync1li1	6
Organismal Systems	Nervous system	mmu04721	Synaptic vesicle cycle - Mus musculus (house mouse)	9/749	77/11152	0.0721014	0.213398	0.155824	Syt1/Ap2m1/Cltb/Atp6v1c1/Atp6v1b1/Nsf/Atp6v0d1/Unc13a/Atp6v1b2	9
Organismal Systems	Immune system	mmu04625	C-type lectin receptor signaling pathway - Mus musculus (house mouse)	12/749	112/11152	0.0724143	0.213398	0.155824	Akt2/Ikbkb/Pycard/Pik3cd/Ppp3cb/Pik3r2/Pik3ca/Ikbkg/Arhgef12/Nfkbia/Cblb/Calm1	12
Organismal Systems	Immune system	mmu04664	Fc epsilon RI signaling pathway - Mus musculus (house mouse)	8/749	66/11152	0.0734726	0.213468	0.155875	Akt2/Map2k4/Pik3cd/Pik3r2/Pik3ca/Map2k2/Vav2/Pdpk1	8
Organismal Systems	Endocrine system	mmu03320	PPAR signaling pathway - Mus musculus (house mouse)	10/749	89/11152	0.0744321	0.213468	0.155875	Acsl3/Sorbs1/Plin4/Pck2/Cpt1a/Me1/Acsl5/Slc27a1/Fads2/Pdpk1	10
Organismal Systems	Environmental adaptation	mmu04710	Circadian rhythm - Mus musculus (house mouse)	5/749	34/11152	0.0745738	0.213468	0.155875	Cry2/Btrc/Csnk1d/Bmal1/Cul1	5
Cellular Processes	Transport and catabolism	mmu04137	Mitophagy - animal - Mus musculus (house mouse)	11/749	101/11152	0.0757546	0.213468	0.155875	Bnip3/Rab7/Tomm40/Becn1/Rabgef1/Mon1b/Smurf1/Hif1a/Sqstm1/Tfe3/Tfeb	11
Human Diseases	Endocrine and metabolic disease	mmu04933	AGE-RAGE signaling pathway in diabetic complications - Mus musculus (house mouse)	11/749	101/11152	0.0757546	0.213468	0.155875	Akt2/Col4a2/Stat3/Pik3cd/Pik3r2/Plcb4/Pik3ca/Plcd3/Egr1/Smad4/Ccnd1	11
Human Diseases	Infectious disease: viral	mmu05164	Influenza A - Mus musculus (house mouse)	17/749	174/11152	0.0762842	0.213468	0.155875	Akt2/Rab11a/Ikbkb/Ifnar1/Pycard/Pik3cd/Pik3r2/Ticam1/Rigi/Pik3ca/Ikbkg/Map2k2/Irf3/Pml/Nfkbia/Dnajb1/Kpna6	17
Metabolism	Carbohydrate metabolism	mmu00010	Glycolysis / Gluconeogenesis - Mus musculus (house mouse)	8/749	67/11152	0.0787865	0.217714	0.158976	Pck2/Pklr/Pgam1/Aldh3a2/Bpgm/Aldh9a1/Eno2/Dlat	8
Environmental Information Processing	Signal transduction	mmu04151	PI3K-Akt signaling pathway - Mus musculus (house mouse)	32/749	368/11152	0.0791094	0.217714	0.158976	Ddit4/Myc/Akt2/Col4a2/Ikbkb/Mtor/Ifnar1/Pck2/Cdkn1a/Ppp2r3a/Pkn2/Eif4ebp1/Ngfr/Ppp2r2b/Pik3cd/Atf6b/Gnb4/Pik3r2/Ppp2r3d/Lpar2/Thbs3/Pik3ca/Gsk3b/Ikbkg/Map2k2/Creb3l3/Ppp2r5b/Insr/Lama5/Pdpk1/Cdk2/Ccnd1	32
Cellular Processes	Transport and catabolism	mmu04148	Efferocytosis - Mus musculus (house mouse)	16/749	163/11152	0.0809512	0.220957	0.161344	Crkl/Vps39/Rab7/Tgfbrap1/Dusp4/Cpt1a/Vps18/Crk/Megf11/Bsg/Arg2/Map2k2/Dnmt3a/Hif1a/Arnt/Dusp7	16
Cellular Processes	Cellular community - eukaryotes	mmu04510	Focal adhesion - Mus musculus (house mouse)	19/749	202/11152	0.0854393	0.231311	0.168904	Akt2/Col4a2/Crkl/Parvg/Ppp1r12a/Crk/Pik3cd/Pak4/Pik3r2/Thbs3/Pik3ca/Gsk3b/Vav2/Emp1/Actn4/Lama5/Pdpk1/Ccnd1/Vasp	19
Human Diseases	Drug resistance: antineoplastic	mmu01521	EGFR tyrosine kinase inhibitor resistance - Mus musculus (house mouse)	9/749	80/11152	0.0870998	0.233905	0.170799	Akt2/Stat3/Mtor/Eif4ebp1/Pik3cd/Pik3r2/Pik3ca/Gsk3b/Map2k2	9
Cellular Processes	Cellular community - eukaryotes	mmu04520	Adherens junction - Mus musculus (house mouse)	10/749	92/11152	0.088549	0.235895	0.172251	Sorbs1/Afdn/Wasl/Smurf1/Actn4/Insr/Smad4/Wasf2/Ptprf/Nectin2	10
Genetic Information Processing	Replication and repair	mmu03410	Base excision repair - Mus musculus (house mouse)	6/749	47/11152	0.0928849	0.24211	0.17679	Rfc2/Rfc5/Polg/Mpg/Tdg/Smug1	6
Organismal Systems	Nervous system	mmu04723	Retrograde endocannabinoid signaling - Mus musculus (house mouse)	15/749	154/11152	0.0935226	0.24211	0.17679	Ndufs4/Dagla/Faah/Ndufa10/Gnb4/Ndufa12/Plcb4/Ndufb9/Ndufv1/Daglb/Ndufb8/Ndufs3/Gnaq/Ndufab1/Ndufs7	15
Human Diseases	Drug resistance: antineoplastic	mmu01522	Endocrine resistance - Mus musculus (house mouse)	10/749	93/11152	0.0935897	0.24211	0.17679	Akt2/Med1/Mtor/Cdkn1a/Carm1/Pik3cd/Pik3r2/Pik3ca/Map2k2/Ccnd1	10
Organismal Systems	Immune system	mmu04659	Th17 cell differentiation - Mus musculus (house mouse)	11/749	105/11152	0.0937905	0.24211	0.17679	Ikbkb/Rara/Stat3/Mtor/Ppp3cb/Il27/Il6st/Ikbkg/Hif1a/Nfkbia/Smad4	11
Genetic Information Processing	Translation	mmu03013	Nucleocytoplasmic transport - Mus musculus (house mouse)	12/749	118/11152	0.0979297	0.248936	0.181774	Ipo8/Sumo2/Sumo3/Ipo4/Ipo7/Xpot/Nup133/Ipo13/Nup85/Ddx19a/Kpna6/Pym1	12
Environmental Information Processing	Signal transduction	mmu04668	TNF signaling pathway - Mus musculus (house mouse)	12/749	118/11152	0.0979297	0.248936	0.181774	Akt2/Ikbkb/Map2k4/Pik3cd/Atf6b/Pik3r2/Frmd8/Pik3ca/Ikbkg/Creb3l3/Nfkbia/Rhbdf2	12
Human Diseases	Cancer: specific types	mmu05216	Thyroid cancer - Mus musculus (house mouse)	5/749	37/11152	0.0994002	0.25076	0.183106	Myc/Cdkn1a/Map2k2/Ncoa4/Ccnd1	5
		mmu04980	Cobalamin transport and metabolism - Mus musculus (house mouse)	3/749	17/11152	0.101571	0.25431	0.185698	Lmbrd1/Cd320/Hcfc1	3
Organismal Systems	Excretory system	mmu04966	Collecting duct acid secretion - Mus musculus (house mouse)	4/749	27/11152	0.103784	0.256084	0.186993	Atp6v1c1/Atp6v1b1/Atp6v0d1/Atp6v1b2	4
Genetic Information Processing	Folding, sorting and degradation	mmu03018	RNA degradation - Mus musculus (house mouse)	9/749	83/11152	0.103818	0.256084	0.186993	Cnot9/Pnpt1/Lsm1/Edc3/Lsm3/Exosc9/Eno2/Cnot10/Cnot3	9
Environmental Information Processing	Signal transduction	mmu04630	JAK-STAT signaling pathway - Mus musculus (house mouse)	16/749	171/11152	0.111342	0.272625	0.199072	Stam/Myc/Akt2/Stat3/Mtor/Ifnar1/Cdkn1a/Pik3cd/Il15ra/Pik3r2/Il27/Socs5/Il6st/Pik3ca/Socs6/Ccnd1	16
Metabolism	Amino acid metabolism	mmu00250	Alanine, aspartate and glutamate metabolism - Mus musculus (house mouse)	5/749	39/11152	0.117972	0.286748	0.209385	Nit2/Aldh4a1/Adsl/Gls/Gpt2	5
Genetic Information Processing	Chromosome	mmu03082	ATP-dependent chromatin remodeling - Mus musculus (house mouse)	13/749	136/11152	0.125214	0.302147	0.220629	Actl6a/H2ac25/Actr8/Bcl7b/Smarcc1/Srcap/Arid1a/Chrac1/Baz2b/Bicra/Ep400/Chd3/Mcrs1	13
Environmental Information Processing	Signal transduction	mmu04072	Phospholipase D signaling pathway - Mus musculus (house mouse)	14/749	149/11152	0.12691	0.304036	0.222008	Akt2/Mtor/Pik3cd/Pik3r2/Plcb4/Lpar2/Avpr2/Dgke/Pik3ca/Map2k2/Dgkh/Insr/Plpp1/Dgkz	14
Human Diseases	Cancer: specific types	mmu05225	Hepatocellular carcinoma - Mus musculus (house mouse)	16/749	175/11152	0.128816	0.306398	0.223733	Myc/Akt2/Actl6a/Mtor/Cdkn1a/Smarcc1/Pik3cd/Arid1a/Pik3r2/Axin2/Pik3ca/Gsk3b/Map2k2/Wnt2b/Smad4/Ccnd1	16
Metabolism	Lipid metabolism	mmu00071	Fatty acid degradation - Mus musculus (house mouse)	6/749	52/11152	0.133872	0.316166	0.230866	Acsl3/Cpt1a/Eci2/Acsl5/Aldh3a2/Aldh9a1	6
Genetic Information Processing	Information processing in viruses	mmu03266	Virion - Herpesvirus - Mus musculus (house mouse)	2/749	10/11152	0.141749	0.332412	0.242729	Ide/Nectin2	2
Organismal Systems	Nervous system	mmu04725	Cholinergic synapse - Mus musculus (house mouse)	11/749	114/11152	0.142985	0.332966	0.243133	Akt2/Chrna4/Chrnb2/Pik3cd/Gnb4/Pik3r2/Plcb4/Pik3ca/Creb3l3/Kcnj14/Gnaq	11
Metabolism	Lipid metabolism	mmu00100	Steroid biosynthesis - Mus musculus (house mouse)	3/749	20/11152	0.147211	0.340426	0.248581	Cyp51/Msmo1/Tm7sf2	3
Human Diseases	Cancer: overview	mmu05202	Transcriptional misregulation in cancer - Mus musculus (house mouse)	19/749	219/11152	0.15068	0.346045	0.252683	Jup/Myc/Rara/Tcf3/Aff1/Cdkn1a/Ngfr/Nr4a3/H3f3b/Men1/Kdm6a/Baiap3/Klf3/Pml/Zeb1/Max/Mllt3/Etv5/Tfe3	19
Organismal Systems	Endocrine system	mmu04921	Oxytocin signaling pathway - Mus musculus (house mouse)	14/749	154/11152	0.152792	0.348491	0.25447	Camkk2/Cdkn1a/Ppp1r12a/Camk1/Ppp3cb/Nppa/Plcb4/Map2k2/Kcnj14/Camk1d/Trpm2/Gnaq/Calm1/Ccnd1	14
Organismal Systems	Immune system	mmu04062	Chemokine signaling pathway - Mus musculus (house mouse)	17/749	194/11152	0.157145	0.355982	0.259939	Akt2/Crkl/Ikbkb/Stat3/Ccl25/Crk/Pik3cd/Gnb4/Pik3r2/Plcb4/Pik3ca/Gsk3b/Ikbkg/Vav2/Nfkbia/Grk2/Gnaq	17
Genetic Information Processing	Translation	mmu03015	mRNA surveillance pathway - Mus musculus (house mouse)	10/749	104/11152	0.159803	0.359557	0.26255	Ssu72/Sympk/Ppp2r3a/Ppp2r2b/Tardbp/Ppp2r3d/Ppp2r5b/Papola/Ddx19a/Pym1	10
Metabolism	Amino acid metabolism	mmu00220	Arginine biosynthesis - Mus musculus (house mouse)	3/749	21/11152	0.163682	0.363004	0.265067	Gls/Gpt2/Arg2	3
Metabolism	Metabolism of cofactors and vitamins	mmu00770	Pantothenate and CoA biosynthesis - Mus musculus (house mouse)	3/749	21/11152	0.163682	0.363004	0.265067	Ppcdc/Aldh3a2/Enpp1	3
Cellular Processes	Transport and catabolism	mmu04136	Autophagy - other - Mus musculus (house mouse)	4/749	32/11152	0.164605	0.363004	0.265067	Mtor/Atg13/Becn1/Atg2a	4
Organismal Systems	Endocrine system	mmu04926	Relaxin signaling pathway - Mus musculus (house mouse)	12/749	131/11152	0.169435	0.371196	0.271048	Akt2/Col4a2/Map2k4/Pik3cd/Atf6b/Gnb4/Pik3r2/Plcb4/Pik3ca/Map2k2/Creb3l3/Nfkbia	12
Organismal Systems	Endocrine system	mmu04914	Progesterone-mediated oocyte maturation - Mus musculus (house mouse)	9/749	93/11152	0.171418	0.373087	0.27243	Akt2/Pik3cd/Pik3r2/Anapc7/Pik3ca/Cpeb2/Anapc2/Cdk2/Cdc27	9
Human Diseases	Drug resistance: antineoplastic	mmu01524	Platinum drug resistance - Mus musculus (house mouse)	8/749	81/11152	0.175746	0.380022	0.277494	Akt2/Cdkn1a/Pik3cd/Pik3r2/Rev3l/Mlh1/Pik3ca/Pdpk1	8
Human Diseases	Infectious disease: parasitic	mmu05146	Amoebiasis - Mus musculus (house mouse)	10/749	107/11152	0.181075	0.38836	0.283582	Col4a2/Rab7/Pik3cd/Pik3r2/Plcb4/Pik3ca/Arg2/Actn4/Lama5/Gnaq	10
Organismal Systems	Endocrine system	mmu04923	Regulation of lipolysis in adipocytes - Mus musculus (house mouse)	6/749	57/11152	0.181935	0.38836	0.283582	Akt2/Pik3cd/Pik3r2/Nppa/Pik3ca/Insr	6
Organismal Systems	Endocrine system	mmu04915	Estrogen signaling pathway - Mus musculus (house mouse)	12/749	134/11152	0.188879	0.400617	0.292532	Akt2/Rara/Pik3cd/Ncoa2/Atf6b/Pik3r2/Plcb4/Pik3ca/Map2k2/Creb3l3/Gnaq/Calm1	12
Environmental Information Processing	Signal transduction	mmu04015	Rap1 signaling pathway - Mus musculus (house mouse)	18/749	214/11152	0.191263	0.402707	0.294059	Akt2/Crkl/Afdn/Ngfr/Rapgef6/Crk/Pik3cd/Pik3r2/Plcb4/Lpar2/Pik3ca/Map2k2/Vav2/Pfn1/Insr/Gnaq/Calm1/Vasp	18
Environmental Information Processing	Signal transduction	mmu04370	VEGF signaling pathway - Mus musculus (house mouse)	6/749	58/11152	0.192284	0.402707	0.294059	Akt2/Pik3cd/Ppp3cb/Pik3r2/Pik3ca/Map2k2	6
Genetic Information Processing	Replication and repair	mmu03430	Mismatch repair - Mus musculus (house mouse)	3/749	23/11152	0.198095	0.412286	0.301053	Rfc2/Rfc5/Mlh1	3
Cellular Processes	Cell growth and death	mmu04210	Apoptosis - Mus musculus (house mouse)	12/749	136/11152	0.202393	0.418613	0.305673	Akt2/Ikbkb/Pik3cd/Pik3r2/Pik3ca/Ikbkg/Map2k2/Tuba4a/Nfkbia/Pdpk1/Ctso/Nol3	12
Human Diseases	Cancer: specific types	mmu05218	Melanoma - Mus musculus (house mouse)	7/749	72/11152	0.207781	0.427106	0.311874	Akt2/Cdkn1a/Pik3cd/Pik3r2/Pik3ca/Map2k2/Ccnd1	7
Organismal Systems	Immune system	mmu04622	RIG-I-like receptor signaling pathway - Mus musculus (house mouse)	7/749	73/11152	0.217587	0.444519	0.324589	Ikbkb/Rigi/Ikbkg/Pin1/Irf3/Sike1/Nfkbia	7
		mmu04820	Cytoskeleton in muscle cells - Mus musculus (house mouse)	19/749	233/11152	0.220541	0.447805	0.326989	Jup/Myh9/Col4a2/Dag1/Tmod1/Myh10/Thbs3/Fhl3/Neb/Ank2/Atp1a1/Eno2/Flnc/Tpm1/Hspg2/Inf2/Tpm4/Pdlim7/Agrn	19
Organismal Systems	Excretory system	mmu04961	Endocrine and other factor-regulated calcium reabsorption - Mus musculus (house mouse)	6/749	61/11152	0.224587	0.45236	0.330315	Rab11a/Ap2m1/Cltb/Plcb4/Atp1a1/Gnaq	6
Organismal Systems	Immune system	mmu04611	Platelet activation - Mus musculus (house mouse)	11/749	126/11152	0.225501	0.45236	0.330315	Akt2/Ppp1r12a/Gp9/Pik3cd/Pik3r2/Plcb4/Pik3ca/Arhgef12/Gnaq/Arhgef1/Vasp	11
		mmu04518	Integrin signaling - Mus musculus (house mouse)	13/749	153/11152	0.227925	0.454486	0.331868	Akt2/Col4a2/Mtor/Parvg/Pik3cd/Pik3r2/Thbs3/Pik3ca/Gsk3b/Actn4/Lama5/Lims1/Ccnd1	13
Environmental Information Processing	Signal transduction	mmu04371	Apelin signaling pathway - Mus musculus (house mouse)	12/749	140/11152	0.230638	0.457157	0.333818	Akt2/Mtor/Becn1/Gnb4/Plcb4/Nrf1/Map2k2/Egr1/Smad4/Gnaq/Calm1/Ccnd1	12
Metabolism	Global and overview maps	mmu01212	Fatty acid metabolism - Mus musculus (house mouse)	6/749	62/11152	0.235731	0.464487	0.33917	Acsl3/Cpt1a/Hacd2/Acsl5/Hacd3/Fads2	6
Environmental Information Processing	Signal transduction	mmu04024	cAMP signaling pathway - Mus musculus (house mouse)	18/749	224/11152	0.247213	0.484247	0.353599	Akt2/Sox9/Afdn/Ppp1r12a/Pik3cd/Ghrl/Pik3r2/Ptch1/Nppa/Pik3ca/Map2k2/Creb3l3/Vav2/Atp1a1/Nfkbia/Pde10a/Calm1/Adcyap1r1	18
Organismal Systems	Circulatory system	mmu04261	Adrenergic signaling in cardiomyocytes - Mus musculus (house mouse)	13/749	156/11152	0.248952	0.484801	0.354004	Akt2/Ppp2r3a/Ppp2r2b/Atf6b/Plcb4/Ppp2r3d/Creb3l3/Atp1a1/Ppp2r5b/Tpm1/Tpm4/Gnaq/Calm1	13
Cellular Processes	Cell motility	mmu04814	Motor proteins - Mus musculus (house mouse)	16/749	198/11152	0.256278	0.496166	0.362302	Myh9/Hook3/Kif5a/Myh10/Dynlt2a2/Dynll1/Myo15b/Tuba4a/Dynlt1c/Kif5c/Dync1li1/Klc1/Actr1b/Tpm1/Tpm4/Myo18a	16
Environmental Information Processing	Signal transduction	mmu04022	cGMP-PKG signaling pathway - Mus musculus (house mouse)	14/749	172/11152	0.265768	0.510817	0.373001	Akt2/Vdac3/Ppp1r12a/Atf6b/Ppp3cb/Nppa/Plcb4/Map2k2/Creb3l3/Atp1a1/Insr/Gnaq/Calm1/Vasp	14
Metabolism	Glycan biosynthesis and metabolism	mmu00604	Glycosphingolipid biosynthesis - ganglio series - Mus musculus (house mouse)	2/749	15/11152	0.266914	0.510817	0.373001	St6galnac3/Hexb	2
		mmu04981	Folate transport and metabolism - Mus musculus (house mouse)	3/749	27/11152	0.270994	0.515662	0.376539	Mthfr/Tyms/Folr2	3
Human Diseases	Cancer: specific types	mmu05224	Breast cancer - Mus musculus (house mouse)	12/749	147/11152	0.283435	0.536272	0.391588	Myc/Akt2/Mtor/Cdkn1a/Pik3cd/Pik3r2/Axin2/Pik3ca/Gsk3b/Map2k2/Wnt2b/Ccnd1	12
Human Diseases	Cancer: specific types	mmu05219	Bladder cancer - Mus musculus (house mouse)	4/749	41/11152	0.295613	0.553498	0.404166	Myc/Cdkn1a/Map2k2/Ccnd1	4
Metabolism	Amino acid metabolism	mmu00330	Arginine and proline metabolism - Mus musculus (house mouse)	5/749	54/11152	0.295864	0.553498	0.404166	Aldh4a1/Aldh3a2/P4ha3/Arg2/Aldh9a1	5
Human Diseases	Cardiovascular disease	mmu05418	Fluid shear stress and atherosclerosis - Mus musculus (house mouse)	12/749	149/11152	0.299169	0.556555	0.406399	Akt2/Ikbkb/Acvr2a/Sumo2/Map2k4/Pik3cd/Pik3r2/Sumo3/Pik3ca/Ikbkg/Sqstm1/Calm1	12
Cellular Processes	Cell growth and death	mmu04217	Necroptosis - Mus musculus (house mouse)	14/749	177/11152	0.301507	0.557787	0.407298	Usp21/Vdac3/Stat3/H2ac25/Ifnar1/Pycard/Vps4b/Chmp1a/Ticam1/Spata2/Pygb/Sqstm1/Rbck1/Sharpin	14
Genetic Information Processing	Replication and repair	mmu03440	Homologous recombination - Mus musculus (house mouse)	4/749	42/11152	0.311087	0.568222	0.414918	Top3a/Babam1/Nbn/Xrcc3	4
Metabolism	Global and overview maps	mmu01200	Carbon metabolism - Mus musculus (house mouse)	10/749	123/11152	0.312266	0.568222	0.414918	Sucla2/Idh3g/Pklr/Pgam1/Me1/Gpt2/Hibch/Eno2/Suclg2/Dlat	10
Cellular Processes	Cell growth and death	mmu04114	Oocyte meiosis - Mus musculus (house mouse)	10/749	123/11152	0.312266	0.568222	0.414918	Btrc/Ppp3cb/Cul1/Anapc7/Cpeb2/Ppp2r5b/Anapc2/Cdk2/Calm1/Cdc27	10
Organismal Systems	Immune system	mmu04657	IL-17 signaling pathway - Mus musculus (house mouse)	8/749	97/11152	0.326465	0.582958	0.425678	Ikbkb/Traf4/Il17rb/Gsk3b/Ikbkg/Nfkbia/Traf3ip2/Il17rc	8
Organismal Systems	Digestive system	mmu04975	Fat digestion and absorption - Mus musculus (house mouse)	4/749	43/11152	0.326634	0.582958	0.425678	Npc1l1/Dgat1/Slc27a1/Plpp1	4
Metabolism	Lipid metabolism	mmu00062	Fatty acid elongation - Mus musculus (house mouse)	3/749	30/11152	0.327367	0.582958	0.425678	Mblac2/Hacd2/Hacd3	3
Metabolism	Glycan biosynthesis and metabolism	mmu00563	Glycosylphosphatidylinositol (GPI)-anchor biosynthesis - Mus musculus (house mouse)	3/749	30/11152	0.327367	0.582958	0.425678	Pigv/Pign/Pigt	3
Metabolism	Amino acid metabolism	mmu00280	Valine, leucine and isoleucine degradation - Mus musculus (house mouse)	5/749	57/11152	0.336269	0.595626	0.434928	Aacs/Mccc2/Aldh3a2/Hibch/Aldh9a1	5
Metabolism	Carbohydrate metabolism	mmu00640	Propanoate metabolism - Mus musculus (house mouse)	3/749	31/11152	0.346205	0.60998	0.44541	Sucla2/Hibch/Suclg2	3
Organismal Systems	Endocrine system	mmu04927	Cortisol synthesis and secretion - Mus musculus (house mouse)	6/749	72/11152	0.354014	0.620457	0.45306	Star/Atf6b/Plcb4/Creb3l3/Cacna1g/Gnaq	6
Organismal Systems	Endocrine system	mmu04911	Insulin secretion - Mus musculus (house mouse)	7/749	86/11152	0.356248	0.621102	0.453531	Kcnn3/Atf6b/Plcb4/Creb3l3/Atp1a1/Gnaq/Adcyap1r1	7
Metabolism	Metabolism of other amino acids	mmu00410	beta-Alanine metabolism - Mus musculus (house mouse)	3/749	32/11152	0.364991	0.628618	0.459019	Aldh3a2/Hibch/Aldh9a1	3
Cellular Processes	Cell growth and death	mmu04215	Apoptosis - multiple species - Mus musculus (house mouse)	3/749	32/11152	0.364991	0.628618	0.459019	Bok/Ngfr/Becn1	3
Cellular Processes	Transport and catabolism	mmu04146	Peroxisome - Mus musculus (house mouse)	7/749	87/11152	0.367422	0.628618	0.459019	Acsl3/Eci2/Pex1/Acsl5/Pex10/Sod2/Agps	7
Metabolism	Lipid metabolism	mmu00061	Fatty acid biosynthesis - Mus musculus (house mouse)	2/749	19/11152	0.368109	0.628618	0.459019	Acsl3/Acsl5	2
Human Diseases	Cancer: overview	mmu05207	Chemical carcinogenesis - receptor activation - Mus musculus (house mouse)	17/749	231/11152	0.383672	0.651851	0.475984	Myc/Akt2/Stat3/Mtor/Chrna4/Chrnb2/Eif4ebp1/Pik3cd/Atf6b/Pik3r2/Pik3ca/Map2k2/Creb3l3/Ptges3-ps/Arnt/Ccnd1/Kpna6	17
Genetic Information Processing	Folding, sorting and degradation	mmu03050	Proteasome - Mus musculus (house mouse)	4/749	47/11152	0.389013	0.653802	0.477409	Pomp/Psmd12/Psmf1/Psmd2	4
Environmental Information Processing	Signaling molecules and interaction	mmu04512	ECM-receptor interaction - Mus musculus (house mouse)	7/749	89/11152	0.389829	0.653802	0.477409	Col4a2/Dag1/Gp9/Thbs3/Lama5/Hspg2/Agrn	7
Organismal Systems	Endocrine system	mmu04924	Renin secretion - Mus musculus (house mouse)	6/749	75/11152	0.390711	0.653802	0.477409	Ppp3cb/Nppa/Plcb4/Gnaq/Calm1/Adcyap1r1	6
Organismal Systems	Development and regeneration	mmu04380	Osteoclast differentiation - Mus musculus (house mouse)	10/749	132/11152	0.39403	0.656061	0.479058	Akt2/Ikbkb/Ifnar1/Pik3cd/Ppp3cb/Pik3r2/Pik3ca/Ikbkg/Sqstm1/Nfkbia	10
Organismal Systems	Endocrine system	mmu04912	GnRH signaling pathway - Mus musculus (house mouse)	7/749	90/11152	0.401043	0.659849	0.481824	Map2k4/Map3k4/Plcb4/Map2k2/Egr1/Gnaq/Calm1	7
Metabolism	Lipid metabolism	mmu01040	Biosynthesis of unsaturated fatty acids - Mus musculus (house mouse)	3/749	34/11152	0.40225	0.659849	0.481824	Hacd2/Hacd3/Fads2	3
Metabolism	Global and overview maps	mmu01210	2-Oxocarboxylic acid metabolism - Mus musculus (house mouse)	3/749	34/11152	0.40225	0.659849	0.481824	Idh3g/Gpt2/Dlat	3
Organismal Systems	Immune system	mmu04670	Leukocyte transendothelial migration - Mus musculus (house mouse)	9/749	119/11152	0.406235	0.66312	0.484213	Afdn/Cldn24/Pik3cd/Pik3r2/Pik3ca/Esam/Vav2/Actn4/Vasp	9
Metabolism	Nucleotide metabolism	mmu00230	Purine metabolism - Mus musculus (house mouse)	10/749	134/11152	0.412457	0.668965	0.488481	Nt5c2/Entpd6/Adsl/Nme1/Ada/Nt5c1a/Nme6/Pde10a/Enpp1/Dguok	10
Metabolism	Glycan biosynthesis and metabolism	mmu00531	Glycosaminoglycan degradation - Mus musculus (house mouse)	2/749	21/11152	0.416756	0.668965	0.488481	Hyal2/Hexb	2
Metabolism	Glycan biosynthesis and metabolism	mmu00541	Biosynthesis of various nucleotide sugars - Mus musculus (house mouse)	2/749	21/11152	0.416756	0.668965	0.488481	Cyb5r3/Cyb5r4	2
Human Diseases	Cancer: specific types	mmu05217	Basal cell carcinoma - Mus musculus (house mouse)	5/749	63/11152	0.417852	0.668965	0.488481	Cdkn1a/Ptch1/Axin2/Gsk3b/Wnt2b	5
Metabolism	Lipid metabolism	mmu00565	Ether lipid metabolism - Mus musculus (house mouse)	4/749	49/11152	0.419974	0.669145	0.488612	Pafah1b3/Tmem86b/Agps/Plpp1	4
Genetic Information Processing	Replication and repair	mmu03030	DNA replication - Mus musculus (house mouse)	3/749	36/11152	0.43886	0.69364	0.506499	Rfc2/Rfc5/Mcm7	3
Metabolism	Global and overview maps	mmu01230	Biosynthesis of amino acids - Mus musculus (house mouse)	6/749	79/11152	0.439514	0.69364	0.506499	Idh3g/Pklr/Pgam1/Gpt2/Arg2/Eno2	6
		mmu03272	Virion - Hepatitis viruses - Mus musculus (house mouse)	4/749	51/11152	0.450549	0.70438	0.514341	Cldn24/Vps4b/Chmp1a/Hspg2	4
Organismal Systems	Digestive system	mmu04979	Cholesterol metabolism - Mus musculus (house mouse)	4/749	51/11152	0.450549	0.70438	0.514341	Vdac3/Star/Stard3nl/Mylip	4
Human Diseases	Infectious disease: parasitic	mmu05143	African trypanosomiasis - Mus musculus (house mouse)	3/749	37/11152	0.456844	0.710884	0.51909	Nppa/Plcb4/Gnaq	3
Metabolism	Metabolism of terpenoids and polyketides	mmu00900	Terpenoid backbone biosynthesis - Mus musculus (house mouse)	2/749	23/11152	0.463438	0.717791	0.524133	Pcyox1/Pdss1	2
Organismal Systems	Nervous system	mmu04720	Long-term potentiation - Mus musculus (house mouse)	5/749	67/11152	0.471419	0.726772	0.530691	Ppp3cb/Plcb4/Map2k2/Gnaq/Calm1	5
Metabolism	Glycan biosynthesis and metabolism	mmu00534	Glycosaminoglycan biosynthesis - heparan sulfate / heparin - Mus musculus (house mouse)	2/749	24/11152	0.485941	0.745707	0.544518	Extl3/Glce	2
Metabolism	Carbohydrate metabolism	mmu00520	Amino sugar and nucleotide sugar metabolism - Mus musculus (house mouse)	3/749	39/11152	0.492046	0.751611	0.548829	Gale/Nagk/Hexb	3
Environmental Information Processing	Signal transduction	mmu04390	Hippo signaling pathway - Mus musculus (house mouse)	11/749	158/11152	0.496137	0.754401	0.550866	Myc/Btrc/Csnk1d/Ppp2r2b/Axin2/Gsk3b/Wnt2b/Crb2/Trp53bp2/Smad4/Ccnd1	11
Organismal Systems	Circulatory system	mmu04270	Vascular smooth muscle contraction - Mus musculus (house mouse)	10/749	144/11152	0.503879	0.76269	0.556919	Myh9/Ppp1r12a/Myh10/Nppa/Plcb4/Map2k2/Arhgef12/Gnaq/Arhgef1/Calm1	10
Metabolism	Amino acid metabolism	mmu00260	Glycine, serine and threonine metabolism - Mus musculus (house mouse)	3/749	40/11152	0.509219	0.767285	0.560274	Alas2/Pgam1/Bpgm	3
Organismal Systems	Endocrine system	mmu04916	Melanogenesis - Mus musculus (house mouse)	7/749	100/11152	0.511536	0.767303	0.560288	Plcb4/Gsk3b/Map2k2/Wnt2b/Creb3l3/Gnaq/Calm1	7
		mmu04081	Hormone signaling - Mus musculus (house mouse)	15/749	220/11152	0.514789	0.768721	0.561323	Stat3/Pik3cd/Ghrl/Gnb4/Pik3r2/Nppa/Plcb4/Avpr2/Pik3ca/Adipor1/Appl1/Thra/Insr/Smad4/Gnaq	15
Organismal Systems	Endocrine system	mmu04928	Parathyroid hormone synthesis, secretion and action - Mus musculus (house mouse)	8/749	116/11152	0.521989	0.775993	0.566633	Cdkn1a/Atf6b/Akap13/Plcb4/Creb3l3/Egr1/Gnaq/Arhgef1	8
Metabolism	Amino acid metabolism	mmu00340	Histidine metabolism - Mus musculus (house mouse)	2/749	26/11152	0.529132	0.776878	0.567279	Aldh3a2/Aldh9a1	2
Environmental Information Processing	Signal transduction	mmu04014	Ras signaling pathway - Mus musculus (house mouse)	16/749	237/11152	0.529197	0.776878	0.567279	Akt2/Afdn/Ikbkb/Ngfr/Pik3cd/Rasa3/Pak4/Gnb4/Pik3r2/Abl2/Pik3ca/Ikbkg/Map2k2/Rasa4/Insr/Calm1	16
Organismal Systems	Immune system	mmu04650	Natural killer cell mediated cytotoxicity - Mus musculus (house mouse)	8/749	117/11152	0.531917	0.776878	0.567279	Ifnar1/Pik3cd/Ppp3cb/Pik3r2/Pik3ca/Map2k2/Vav2/H2-K1	8
Organismal Systems	Nervous system	mmu04724	Glutamatergic synapse - Mus musculus (house mouse)	8/749	117/11152	0.531917	0.776878	0.567279	Ppp3cb/Gls/Gnb4/Shank2/Plcb4/Ncdn/Grk2/Gnaq	8
Metabolism	Carbohydrate metabolism	mmu00650	Butanoate metabolism - Mus musculus (house mouse)	2/749	27/11152	0.549783	0.795991	0.581236	Aacs/Bdh1	2
Organismal Systems	Sensory system	mmu04744	Phototransduction - Mus musculus (house mouse)	2/749	27/11152	0.549783	0.795991	0.581236	Guca1a/Calm1	2
Metabolism	Metabolism of cofactors and vitamins	mmu00760	Nicotinate and nicotinamide metabolism - Mus musculus (house mouse)	3/749	43/11152	0.55882	0.802492	0.585982	Nt5c2/Nt5c1a/Enpp1	3
Organismal Systems	Endocrine system	mmu04918	Thyroid hormone synthesis - Mus musculus (house mouse)	5/749	74/11152	0.560758	0.802492	0.585982	Atf6b/Plcb4/Creb3l3/Atp1a1/Gnaq	5
Metabolism	Metabolism of cofactors and vitamins	mmu00130	Ubiquinone and other terpenoid-quinone biosynthesis - Mus musculus (house mouse)	1/749	12/11152	0.566005	0.802492	0.585982	Coq5	1
Human Diseases	Infectious disease: bacterial	mmu05134	Legionellosis - Mus musculus (house mouse)	4/749	59/11152	0.566293	0.802492	0.585982	Bnip3/Pycard/Hsf1/Nfkbia	4
Organismal Systems	Immune system	mmu04621	NOD-like receptor signaling pathway - Mus musculus (house mouse)	14/749	212/11152	0.566323	0.802492	0.585982	Ikbkb/Vdac3/Dhx33/Ifnar1/Pkn2/Pycard/Ticam1/Plcb4/Ikbkg/Irf3/Trpm2/Rbck1/Nfkbia/Sharpin	14
Genetic Information Processing	Transcription	mmu03022	Basal transcription factors - Mus musculus (house mouse)	3/749	44/11152	0.574668	0.810867	0.592098	Tbp/Taf3/Gtf2h3	3
Metabolism	Global and overview maps	mmu01240	Biosynthesis of cofactors - Mus musculus (house mouse)	10/749	153/11152	0.582541	0.818507	0.597677	Rfk/Ppcdc/Adsl/Nme1/Alas2/Tpk1/Aldh3a2/Coq5/Nme6/Phospho2	10
Metabolism	Glycan biosynthesis and metabolism	mmu00514	Other types of O-glycan biosynthesis - Mus musculus (house mouse)	3/749	45/11152	0.590156	0.825723	0.602946	Galnt16/Pofut2/Colgalt1	3
Genetic Information Processing	Information processing in viruses	mmu03264	Virion - Flavivirus and Alphavirus - Mus musculus (house mouse)	1/749	13/11152	0.595185	0.829274	0.605539	Mxra8	1
Human Diseases	Infectious disease: parasitic	mmu05145	Toxoplasmosis - Mus musculus (house mouse)	7/749	109/11152	0.604337	0.838517	0.612289	Akt2/Ikbkb/Stat3/Ikbkg/Nfkbia/Lama5/Pdpk1	7
Environmental Information Processing	Signal transduction	mmu04350	TGF-beta signaling pathway - Mus musculus (house mouse)	7/749	112/11152	0.633148	0.874847	0.638817	Myc/Acvr2a/Tgif1/Cul1/Smurf1/Tfr2/Smad4	7
Metabolism	Carbohydrate metabolism	mmu00053	Ascorbate and aldarate metabolism - Mus musculus (house mouse)	2/749	32/11152	0.643277	0.881528	0.643695	Aldh3a2/Aldh9a1	2
Metabolism	Glycan biosynthesis and metabolism	mmu00512	Mucin type O-glycan biosynthesis - Mus musculus (house mouse)	2/749	32/11152	0.643277	0.881528	0.643695	St6galnac3/Galnt16	2
Metabolism	Metabolism of cofactors and vitamins	mmu00730	Thiamine metabolism - Mus musculus (house mouse)	1/749	15/11152	0.647797	0.884084	0.645561	Tpk1	1
Human Diseases	Cancer: overview	mmu05206	MicroRNAs in cancer - Mus musculus (house mouse)	20/749	318/11152	0.654061	0.888988	0.649143	Ddit4/Slc7a1/Myc/Crkl/Fscn1/Ikbkb/Stat3/Mtor/Cdkn1a/Crk/Pik3cd/Gls/Pak4/Pik3r2/Pik3ca/Map2k2/Dnmt3a/Zeb1/Tpm1/Ccnd1	20
Environmental Information Processing	Signal transduction	mmu04310	Wnt signaling pathway - Mus musculus (house mouse)	11/749	179/11152	0.664175	0.899066	0.656501	Myc/Btrc/Ppp3cb/Cul1/Plcb4/Axin2/Gsk3b/Wnt2b/Smad4/Lgr5/Ccnd1	11

## Sheet: XZ0934-L_Up
category	subcategory	ID	Description	GeneRatio	BgRatio	pvalue	p.adjust	qvalue	geneID	Count
Genetic Information Processing	Folding, sorting and degradation	mmu04141	Protein processing in endoplasmic reticulum - Mus musculus (house mouse)	7/97	178/11152	0.000900636	0.195884	0.178455	Skp1/Sil1/Stt3a/Ubqln1/Map3k5/Ssr3/Nfe2l2	7
Genetic Information Processing	Translation	mmu03010	Ribosome - Mus musculus (house mouse)	9/97	328/11152	0.00217406	0.195884	0.178455	Rpl10a/mt-Rnr1/Rps11/Mrps18b/Rps24/Rps16/Gm17669/Gm17415/Rps12-ps24	9
Genetic Information Processing	Transcription	mmu03020	RNA polymerase - Mus musculus (house mouse)	3/97	32/11152	0.00263522	0.195884	0.178455	Polr3b/Polr2e/Polr3c	3
Human Diseases	Infectious disease: bacterial	mmu05132	Salmonella infection - Mus musculus (house mouse)	7/97	251/11152	0.00619786	0.273709	0.249355	Skp1/Myl12b/Arf1/Tcf7l2/Rab5a/Exoc5/Arf6	7
Cellular Processes	Cellular community - eukaryotes	mmu04520	Adherens junction - Mus musculus (house mouse)	4/97	92/11152	0.00838512	0.273709	0.249355	Myl12b/Tcf7l2/Csnk2a2/Ctnnd1	4
Human Diseases	Infectious disease: viral	mmu05171	Coronavirus disease - COVID-19 - Mus musculus (house mouse)	8/97	334/11152	0.00852868	0.273709	0.249355	Rpl10a/Rps11/Pik3r3/Rps24/Rps16/Gm17669/Gm17415/Rps12-ps24	8
		mmu04980	Cobalamin transport and metabolism - Mus musculus (house mouse)	2/97	17/11152	0.00935356	0.273709	0.249355	Mtrr/Prdx1	2
Genetic Information Processing	Translation	mmu03008	Ribosome biogenesis in eukaryotes - Mus musculus (house mouse)	5/97	153/11152	0.0106794	0.273709	0.249355	Rbm28/Csnk2a2/Nhp2/Nob1/Mphosph10	5
Metabolism	Amino acid metabolism	mmu00330	Arginine and proline metabolism - Mus musculus (house mouse)	3/97	54/11152	0.011485	0.273709	0.249355	Got2/Sat1/Ckmt1	3
Human Diseases	Cancer: specific types	mmu05213	Endometrial cancer - Mus musculus (house mouse)	3/97	58/11152	0.0139362	0.273709	0.249355	Tcf7l2/Pik3r3/Pten	3
Human Diseases	Cancer: specific types	mmu05215	Prostate cancer - Mus musculus (house mouse)	4/97	107/11152	0.0140376	0.273709	0.249355	Tcf7l2/Gstp1/Pik3r3/Pten	4
Human Diseases	Cancer: overview	mmu05208	Chemical carcinogenesis - reactive oxygen species - Mus musculus (house mouse)	6/97	229/11152	0.0147287	0.273709	0.249355	Uqcrc2/Map3k5/Ndufb6/Pik3r3/Pten/Nfe2l2	6
Human Diseases	Cancer: specific types	mmu05225	Hepatocellular carcinoma - Mus musculus (house mouse)	5/97	175/11152	0.0181782	0.311826	0.28408	Tcf7l2/Gstp1/Pik3r3/Pten/Nfe2l2	5
Metabolism	Global and overview maps	mmu01200	Carbon metabolism - Mus musculus (house mouse)	4/97	123/11152	0.0222479	0.354377	0.322845	Prps1/Got2/Pgk1/Idnk	4
Environmental Information Processing	Signal transduction	mmu04071	Sphingolipid signaling pathway - Mus musculus (house mouse)	4/97	131/11152	0.0272574	0.356464	0.324747	Map3k5/Pik3r3/Abcc1/Pten	4
Cellular Processes	Cellular community - eukaryotes	mmu04510	Focal adhesion - Mus musculus (house mouse)	5/97	202/11152	0.0313233	0.356464	0.324747	Myl12b/Col6a5/Col6a6/Pik3r3/Pten	5
Metabolism	Global and overview maps	mmu01230	Biosynthesis of amino acids - Mus musculus (house mouse)	3/97	79/11152	0.0313641	0.356464	0.324747	Prps1/Got2/Pgk1	3
Human Diseases	Neurodegenerative disease	mmu05012	Parkinson disease - Mus musculus (house mouse)	6/97	274/11152	0.0321069	0.356464	0.324747	Uqcrc2/Uchl1/Map3k5/Ndufb6/Slc11a2/Nfe2l2	6
Human Diseases	Drug resistance: antineoplastic	mmu01524	Platinum drug resistance - Mus musculus (house mouse)	3/97	81/11152	0.0334251	0.356464	0.324747	Map3k5/Gstp1/Pik3r3	3
Organismal Systems	Immune system	mmu04623	Cytosolic DNA-sensing pathway - Mus musculus (house mouse)	3/97	82/11152	0.0344816	0.356464	0.324747	Polr3b/Polr2e/Polr3c	3
Metabolism	Carbohydrate metabolism	mmu00030	Pentose phosphate pathway - Mus musculus (house mouse)	2/97	34/11152	0.0350739	0.356464	0.324747	Prps1/Idnk	2
Genetic Information Processing	Replication and repair	mmu03030	DNA replication - Mus musculus (house mouse)	2/97	36/11152	0.0389512	0.356464	0.324747	Pola1/Rnaseh2a	2
Human Diseases	Cardiovascular disease	mmu05418	Fluid shear stress and atherosclerosis - Mus musculus (house mouse)	4/97	149/11152	0.0408277	0.356464	0.324747	Map3k5/Gstp1/Pik3r3/Nfe2l2	4
Human Diseases	Cancer: specific types	mmu05216	Thyroid cancer - Mus musculus (house mouse)	2/97	37/11152	0.0409484	0.356464	0.324747	Tcf7l2/Tpr	2
Human Diseases	Cancer: overview	mmu05235	PD-L1 expression and PD-1 checkpoint pathway in cancer - Mus musculus (house mouse)	3/97	88/11152	0.04118	0.356464	0.324747	Csnk2a2/Pik3r3/Pten	3
Environmental Information Processing	Signaling molecules and interaction	mmu04512	ECM-receptor interaction - Mus musculus (house mouse)	3/97	89/11152	0.0423558	0.356464	0.324747	Col6a5/Col6a6/Hmmr	3
Human Diseases	Neurodegenerative disease	mmu05014	Amyotrophic lateral sclerosis - Mus musculus (house mouse)	7/97	374/11152	0.0442117	0.356464	0.324747	Uqcrc2/Ubqln1/Map3k5/Tpr/Ndufb6/Rab5a/Nup155	7
Organismal Systems	Nervous system	mmu04727	GABAergic synapse - Mus musculus (house mouse)	3/97	91/11152	0.0447578	0.356464	0.324747	Gng2/Slc38a3/Gng5	3
Cellular Processes	Cell growth and death	mmu04110	Cell cycle - Mus musculus (house mouse)	4/97	157/11152	0.0478956	0.366526	0.333913	Skp1/Prkdc/Cdc7/Pds5a	4
Cellular Processes	Cell growth and death	mmu04216	Ferroptosis - Mus musculus (house mouse)	2/97	41/11152	0.0493085	0.366526	0.333913	Slc11a2/Sat1	2
Human Diseases	Endocrine and metabolic disease	mmu04932	Non-alcoholic fatty liver disease - Mus musculus (house mouse)	4/97	162/11152	0.0526372	0.378648	0.344957	Uqcrc2/Map3k5/Ndufb6/Pik3r3	4
Environmental Information Processing	Signal transduction	mmu04014	Ras signaling pathway - Mus musculus (house mouse)	5/97	237/11152	0.0555658	0.387224	0.352769	Gng2/Rab5a/Arf6/Pik3r3/Gng5	5
Cellular Processes	Transport and catabolism	mmu04137	Mitophagy - animal - Mus musculus (house mouse)	3/97	101/11152	0.0577553	0.390286	0.355559	Nbr1/Csnk2a2/Rab5a	3
Genetic Information Processing	Folding, sorting and degradation	mmu03050	Proteasome - Mus musculus (house mouse)	2/97	47/11152	0.0628785	0.412409	0.375714	Psme1/Psme3	2
Human Diseases	Infectious disease: parasitic	mmu05146	Amoebiasis - Mus musculus (house mouse)	3/97	107/11152	0.0663184	0.41998	0.382611	Rab5a/Prdx1/Pik3r3	3
Organismal Systems	Digestive system	mmu04974	Protein digestion and absorption - Mus musculus (house mouse)	3/97	108/11152	0.0677994	0.41998	0.382611	Col6a5/Col6a6/Col24a1	3
Organismal Systems	Nervous system	mmu04725	Cholinergic synapse - Mus musculus (house mouse)	3/97	114/11152	0.0769988	0.462658	0.421492	Gng2/Pik3r3/Gng5	3
Organismal Systems	Nervous system	mmu04724	Glutamatergic synapse - Mus musculus (house mouse)	3/97	117/11152	0.0817948	0.462658	0.421492	Gng2/Slc38a3/Gng5	3
Genetic Information Processing	Translation	mmu03013	Nucleocytoplasmic transport - Mus musculus (house mouse)	3/97	118/11152	0.0834218	0.462658	0.421492	Srrm1/Tpr/Nup155	3
Cellular Processes	Transport and catabolism	mmu04144	Endocytosis - Mus musculus (house mouse)	5/97	268/11152	0.0841105	0.462658	0.421492	Ap2b1/Arf1/Rab5a/Arf6/Chmp2a	5
Organismal Systems	Immune system	mmu04670	Leukocyte transendothelial migration - Mus musculus (house mouse)	3/97	119/11152	0.0850627	0.462658	0.421492	Myl12b/Pik3r3/Ctnnd1	3
Organismal Systems	Nervous system	mmu04722	Neurotrophin signaling pathway - Mus musculus (house mouse)	3/97	121/11152	0.0883859	0.469287	0.427531	Map3k5/Kidins220/Pik3r3	3
Human Diseases	Infectious disease: bacterial	mmu05134	Legionellosis - Mus musculus (house mouse)	2/97	59/11152	0.0931645	0.483155	0.440165	Arf1/Clk1	2
Environmental Information Processing	Signal transduction	mmu04151	PI3K-Akt signaling pathway - Mus musculus (house mouse)	6/97	368/11152	0.101138	0.501225	0.456627	Col6a5/Gng2/Col6a6/Pik3r3/Pten/Gng5	6
Organismal Systems	Endocrine system	mmu04926	Relaxin signaling pathway - Mus musculus (house mouse)	3/97	131/11152	0.105797	0.501225	0.456627	Gng2/Pik3r3/Gng5	3
Genetic Information Processing	Replication and repair	mmu03450	Non-homologous end-joining - Mus musculus (house mouse)	1/97	13/11152	0.107412	0.501225	0.456627	Prkdc	1
Metabolism	Nucleotide metabolism	mmu00230	Purine metabolism - Mus musculus (house mouse)	3/97	134/11152	0.111266	0.501225	0.456627	Paics/Prps1/Ak1	3
Human Diseases	Cardiovascular disease	mmu05415	Diabetic cardiomyopathy - Mus musculus (house mouse)	4/97	216/11152	0.118983	0.501225	0.456627	Uqcrc2/Ndufb6/Pik3r3/Pten	4
Human Diseases	Cardiovascular disease	mmu05417	Lipid and atherosclerosis - Mus musculus (house mouse)	4/97	217/11152	0.120454	0.501225	0.456627	Map3k5/Pik3r3/Nfe2l2/Cd40	4
Human Diseases	Cancer: overview	mmu05230	Central carbon metabolism in cancer - Mus musculus (house mouse)	2/97	69/11152	0.120955	0.501225	0.456627	Pik3r3/Pten	2
Human Diseases	Neurodegenerative disease	mmu05010	Alzheimer disease - Mus musculus (house mouse)	6/97	389/11152	0.122852	0.501225	0.456627	Uqcrc2/Csnk2a2/Map3k5/Ndufb6/Slc11a2/Pik3r3	6
Metabolism	Metabolism of cofactors and vitamins	mmu00730	Thiamine metabolism - Mus musculus (house mouse)	1/97	15/11152	0.12289	0.501225	0.456627	Ak1	1
Human Diseases	Cancer: specific types	mmu05221	Acute myeloid leukemia - Mus musculus (house mouse)	2/97	70/11152	0.123837	0.501225	0.456627	Tcf7l2/Pik3r3	2
Human Diseases	Endocrine and metabolic disease	mmu04936	Alcoholic liver disease - Mus musculus (house mouse)	3/97	141/11152	0.124438	0.501225	0.456627	Lpin1/Tcf7l2/Map3k5	3
Human Diseases	Infectious disease: viral	mmu05162	Measles - Mus musculus (house mouse)	3/97	142/11152	0.126365	0.501225	0.456627	Csnk2a2/Eif3h/Pik3r3	3
Human Diseases	Infectious disease: viral	mmu05167	Kaposi sarcoma-associated herpesvirus infection - Mus musculus (house mouse)	4/97	222/11152	0.127924	0.501225	0.456627	Gng2/Tcf7l2/Pik3r3/Gng5	4
Human Diseases	Cancer: specific types	mmu05218	Melanoma - Mus musculus (house mouse)	2/97	72/11152	0.129652	0.501225	0.456627	Pik3r3/Pten	2
Human Diseases	Neurodegenerative disease	mmu05016	Huntington disease - Mus musculus (house mouse)	5/97	308/11152	0.130363	0.501225	0.456627	Uqcrc2/Ap2b1/Map3k5/Ndufb6/Polr2e	5
Human Diseases	Cancer: specific types	mmu05224	Breast cancer - Mus musculus (house mouse)	3/97	147/11152	0.136158	0.512342	0.466755	Tcf7l2/Pik3r3/Pten	3
Human Diseases	Cancer: specific types	mmu05214	Glioma - Mus musculus (house mouse)	2/97	75/11152	0.13849	0.512342	0.466755	Pik3r3/Pten	2
Environmental Information Processing	Signal transduction	mmu04072	Phospholipase D signaling pathway - Mus musculus (house mouse)	3/97	149/11152	0.140147	0.512342	0.466755	Arf1/Arf6/Pik3r3	3
		mmu04518	Integrin signaling - Mus musculus (house mouse)	3/97	153/11152	0.148244	0.522643	0.47614	Col6a5/Col6a6/Pik3r3	3
Organismal Systems	Nervous system	mmu04723	Retrograde endocannabinoid signaling - Mus musculus (house mouse)	3/97	154/11152	0.150292	0.522643	0.47614	Gng2/Ndufb6/Gng5	3
Human Diseases	Drug resistance: antineoplastic	mmu01521	EGFR tyrosine kinase inhibitor resistance - Mus musculus (house mouse)	2/97	80/11152	0.1535	0.522643	0.47614	Pik3r3/Pten	2
Genetic Information Processing	Folding, sorting and degradation	mmu04120	Ubiquitin mediated proteolysis - Mus musculus (house mouse)	3/97	156/11152	0.154415	0.522643	0.47614	Skp1/Wwp2/Pias2	3
Human Diseases	Infectious disease: viral	mmu05170	Human immunodeficiency virus 1 infection - Mus musculus (house mouse)	4/97	241/11152	0.157994	0.522643	0.47614	Skp1/Gng2/Pik3r3/Gng5	4
Environmental Information Processing	Signal transduction	mmu04150	mTOR signaling pathway - Mus musculus (house mouse)	3/97	158/11152	0.158574	0.522643	0.47614	Lpin1/Pik3r3/Pten	3
Metabolism	Amino acid metabolism	mmu00220	Arginine biosynthesis - Mus musculus (house mouse)	1/97	21/11152	0.16775	0.522643	0.47614	Got2	1
Metabolism	Amino acid metabolism	mmu00360	Phenylalanine metabolism - Mus musculus (house mouse)	1/97	21/11152	0.16775	0.522643	0.47614	Got2	1
Cellular Processes	Transport and catabolism	mmu04148	Efferocytosis - Mus musculus (house mouse)	3/97	163/11152	0.16912	0.522643	0.47614	Rab5a/Slc66a1/Cd24a	3
Human Diseases	Infectious disease: viral	mmu05160	Hepatitis C - Mus musculus (house mouse)	3/97	164/11152	0.171254	0.522643	0.47614	Eif3e/Pik3r3/Psme3	3
Organismal Systems	Immune system	mmu04612	Antigen processing and presentation - Mus musculus (house mouse)	2/97	86/11152	0.171905	0.522643	0.47614	Psme1/Psme3	2
Organismal Systems	Excretory system	mmu04964	Proximal tubule bicarbonate reclamation - Mus musculus (house mouse)	1/97	22/11152	0.175002	0.522643	0.47614	Slc38a3	1
Cellular Processes	Transport and catabolism	mmu04142	Lysosome - Mus musculus (house mouse)	4/97	252/11152	0.176508	0.522643	0.47614	Ap2b1/Slc11a2/Ap5m1/Npc2	4
Cellular Processes	Transport and catabolism	mmu04140	Autophagy - animal - Mus musculus (house mouse)	3/97	167/11152	0.177703	0.522643	0.47614	Nbr1/Pik3r3/Pten	3
Human Diseases	Cancer: specific types	mmu05210	Colorectal cancer - Mus musculus (house mouse)	2/97	88/11152	0.178121	0.522643	0.47614	Tcf7l2/Pik3r3	2
Human Diseases	Cardiovascular disease	mmu05416	Viral myocarditis - Mus musculus (house mouse)	2/97	92/11152	0.190653	0.535546	0.487894	Eif4g2/Cd40	2
Human Diseases	Substance dependence	mmu05032	Morphine addiction - Mus musculus (house mouse)	2/97	93/11152	0.193806	0.535546	0.487894	Gng2/Gng5	2
Human Diseases	Immune disease	mmu05310	Asthma - Mus musculus (house mouse)	1/97	25/11152	0.196387	0.535546	0.487894	Cd40	1
Organismal Systems	Immune system	mmu04666	Fc gamma R-mediated phagocytosis - Mus musculus (house mouse)	2/97	94/11152	0.196965	0.535546	0.487894	Arf6/Pik3r3	2
Human Diseases	Cancer: specific types	mmu05222	Small cell lung cancer - Mus musculus (house mouse)	2/97	94/11152	0.196965	0.535546	0.487894	Pik3r3/Pten	2
Human Diseases	Infectious disease: viral	mmu05165	Human papillomavirus infection - Mus musculus (house mouse)	5/97	357/11152	0.199435	0.535546	0.487894	Col6a5/Tcf7l2/Col6a6/Pik3r3/Pten	5
Environmental Information Processing	Signal transduction	mmu04070	Phosphatidylinositol signaling system - Mus musculus (house mouse)	2/97	96/11152	0.203302	0.535546	0.487894	Pik3r3/Pten	2
Organismal Systems	Digestive system	mmu04977	Vitamin digestion and absorption - Mus musculus (house mouse)	1/97	26/11152	0.203392	0.535546	0.487894	Abcc1	1
Environmental Information Processing	Signal transduction	mmu04310	Wnt signaling pathway - Mus musculus (house mouse)	3/97	179/11152	0.204132	0.535546	0.487894	Skp1/Tcf7l2/Csnk2a2	3
		mmu04981	Folate transport and metabolism - Mus musculus (house mouse)	1/97	27/11152	0.210338	0.544277	0.495848	Abcc1	1
Human Diseases	Neurodegenerative disease	mmu05020	Prion disease - Mus musculus (house mouse)	4/97	273/11152	0.213747	0.544277	0.495848	Uqcrc2/Csnk2a2/Ndufb6/Pik3r3	4
Organismal Systems	Environmental adaptation	mmu04713	Circadian entrainment - Mus musculus (house mouse)	2/97	100/11152	0.216045	0.544277	0.495848	Gng2/Gng5	2
Human Diseases	Drug resistance: antineoplastic	mmu01523	Antifolate resistance - Mus musculus (house mouse)	1/97	28/11152	0.217223	0.544277	0.495848	Abcc1	1
Organismal Systems	Immune system	mmu04620	Toll-like receptor signaling pathway - Mus musculus (house mouse)	2/97	104/11152	0.22886	0.567064	0.516608	Pik3r3/Cd40	2
Organismal Systems	Immune system	mmu04062	Chemokine signaling pathway - Mus musculus (house mouse)	3/97	194/11152	0.238339	0.576904	0.525572	Gng2/Pik3r3/Gng5	3
Environmental Information Processing	Signal transduction	mmu04064	NF-kappa B signaling pathway - Mus musculus (house mouse)	2/97	107/11152	0.238507	0.576904	0.525572	Csnk2a2/Cd40	2
Human Diseases	Neurodegenerative disease	mmu05022	Pathways of neurodegeneration - multiple diseases - Mus musculus (house mouse)	6/97	481/11152	0.240592	0.576904	0.525572	Uqcrc2/Uchl1/Csnk2a2/Map3k5/Ndufb6/Rab5a	6
Human Diseases	Endocrine and metabolic disease	mmu04931	Insulin resistance - Mus musculus (house mouse)	2/97	110/11152	0.248176	0.588757	0.536371	Pik3r3/Pten	2
Metabolism	Global and overview maps	mmu01210	2-Oxocarboxylic acid metabolism - Mus musculus (house mouse)	1/97	34/11152	0.257303	0.597694	0.544513	Got2	1
Organismal Systems	Environmental adaptation	mmu04710	Circadian rhythm - Mus musculus (house mouse)	1/97	34/11152	0.257303	0.597694	0.544513	Skp1	1
		mmu04517	IgSF CAM signaling - Mus musculus (house mouse)	4/97	300/11152	0.264457	0.607978	0.553881	Myl12b/Pmp22/Arf6/Pik3r3	4
Human Diseases	Immune disease	mmu05340	Primary immunodeficiency - Mus musculus (house mouse)	1/97	36/11152	0.270207	0.609938	0.555667	Cd40	1
Environmental Information Processing	Signal transduction	mmu04066	HIF-1 signaling pathway - Mus musculus (house mouse)	2/97	117/11152	0.27078	0.609938	0.555667	Pgk1/Pik3r3	2
Environmental Information Processing	Signal transduction	mmu04668	TNF signaling pathway - Mus musculus (house mouse)	2/97	118/11152	0.27401	0.611042	0.556673	Map3k5/Pik3r3	2
Organismal Systems	Excretory system	mmu04960	Aldosterone-regulated sodium reabsorption - Mus musculus (house mouse)	1/97	38/11152	0.282888	0.622324	0.56695	Pik3r3	1
Metabolism	Amino acid metabolism	mmu00250	Alanine, aspartate and glutamate metabolism - Mus musculus (house mouse)	1/97	39/11152	0.289147	0.622324	0.56695	Got2	1
Metabolism	Amino acid metabolism	mmu00350	Tyrosine metabolism - Mus musculus (house mouse)	1/97	40/11152	0.295352	0.622324	0.56695	Got2	1
Human Diseases	Cancer: overview	mmu05202	Transcriptional misregulation in cancer - Mus musculus (house mouse)	3/97	219/11152	0.297188	0.622324	0.56695	Nsd2/Tspan7/Cd40	3
		mmu04081	Hormone signaling - Mus musculus (house mouse)	3/97	220/11152	0.29957	0.622324	0.56695	Gng2/Pik3r3/Gng5	3
Organismal Systems	Immune system	mmu04611	Platelet activation - Mus musculus (house mouse)	2/97	126/11152	0.299817	0.622324	0.56695	Myl12b/Pik3r3	2
Organismal Systems	Immune system	mmu04672	Intestinal immune network for IgA production - Mus musculus (house mouse)	1/97	43/11152	0.313646	0.622324	0.56695	Cd40	1
Organismal Systems	Digestive system	mmu04975	Fat digestion and absorption - Mus musculus (house mouse)	1/97	43/11152	0.313646	0.622324	0.56695	Got2	1
Metabolism	Glycan biosynthesis and metabolism	mmu00513	Various types of N-glycan biosynthesis - Mus musculus (house mouse)	1/97	44/11152	0.319639	0.622324	0.56695	Stt3a	1
Metabolism	Carbohydrate metabolism	mmu00620	Pyruvate metabolism - Mus musculus (house mouse)	1/97	44/11152	0.319639	0.622324	0.56695	Glo1	1
Organismal Systems	Excretory system	mmu04962	Vasopressin-regulated water reabsorption - Mus musculus (house mouse)	1/97	44/11152	0.319639	0.622324	0.56695	Rab5a	1
Environmental Information Processing	Signal transduction	mmu04068	FoxO signaling pathway - Mus musculus (house mouse)	2/97	133/11152	0.322288	0.622324	0.56695	Pik3r3/Pten	2
		mmu04820	Cytoskeleton in muscle cells - Mus musculus (house mouse)	3/97	233/11152	0.330603	0.622324	0.56695	Col6a5/Col6a6/Col24a1	3
Cellular Processes	Cell growth and death	mmu04210	Apoptosis - Mus musculus (house mouse)	2/97	136/11152	0.331868	0.622324	0.56695	Map3k5/Pik3r3	2
Human Diseases	Infectious disease: bacterial	mmu05135	Yersinia infection - Mus musculus (house mouse)	2/97	136/11152	0.331868	0.622324	0.56695	Arf6/Pik3r3	2
Organismal Systems	Nervous system	mmu04726	Serotonergic synapse - Mus musculus (house mouse)	2/97	137/11152	0.335054	0.622324	0.56695	Gng2/Gng5	2
Organismal Systems	Nervous system	mmu04728	Dopaminergic synapse - Mus musculus (house mouse)	2/97	137/11152	0.335054	0.622324	0.56695	Gng2/Gng5	2
Organismal Systems	Environmental adaptation	mmu04714	Thermogenesis - Mus musculus (house mouse)	3/97	238/11152	0.342548	0.622324	0.56695	Uqcrc2/Map3k5/Ndufb6	3
Human Diseases	Endocrine and metabolic disease	mmu04930	Type II diabetes mellitus - Mus musculus (house mouse)	1/97	48/11152	0.343098	0.622324	0.56695	Pik3r3	1
Environmental Information Processing	Signal transduction	mmu04371	Apelin signaling pathway - Mus musculus (house mouse)	2/97	140/11152	0.344584	0.622324	0.56695	Gng2/Gng5	2
Cellular Processes	Cellular community - eukaryotes	mmu04550	Signaling pathways regulating pluripotency of stem cells - Mus musculus (house mouse)	2/97	140/11152	0.344584	0.622324	0.56695	Smarcad1/Pik3r3	2
Organismal Systems	Endocrine system	mmu04910	Insulin signaling pathway - Mus musculus (house mouse)	2/97	140/11152	0.344584	0.622324	0.56695	Prkar2b/Pik3r3	2
Metabolism	Energy metabolism	mmu00190	Oxidative phosphorylation - Mus musculus (house mouse)	2/97	141/11152	0.347752	0.622324	0.56695	Uqcrc2/Ndufb6	2
Human Diseases	Neurodegenerative disease	mmu05017	Spinocerebellar ataxia - Mus musculus (house mouse)	2/97	141/11152	0.347752	0.622324	0.56695	Map3k5/Pik3r3	2
Organismal Systems	Digestive system	mmu04973	Carbohydrate digestion and absorption - Mus musculus (house mouse)	1/97	49/11152	0.348836	0.622324	0.56695	Pik3r3	1
Human Diseases	Infectious disease: viral	mmu05166	Human T-cell leukemia virus 1 infection - Mus musculus (house mouse)	3/97	245/11152	0.359247	0.632415	0.576144	Pik3r3/Pten/Cd40	3
Organismal Systems	Digestive system	mmu04979	Cholesterol metabolism - Mus musculus (house mouse)	1/97	51/11152	0.360165	0.632415	0.576144	Npc2	1
Human Diseases	Cancer: specific types	mmu05226	Gastric cancer - Mus musculus (house mouse)	2/97	150/11152	0.376022	0.638998	0.582142	Tcf7l2/Pik3r3	2
Human Diseases	Immune disease	mmu05322	Systemic lupus erythematosus - Mus musculus (house mouse)	2/97	150/11152	0.376022	0.638998	0.582142	Snrpd3/Cd40	2
Human Diseases	Infectious disease: viral	mmu05163	Human cytomegalovirus infection - Mus musculus (house mouse)	3/97	254/11152	0.380635	0.638998	0.582142	Gng2/Pik3r3/Gng5	3
Metabolism	Glycan biosynthesis and metabolism	mmu00510	N-Glycan biosynthesis - Mus musculus (house mouse)	1/97	55/11152	0.382239	0.638998	0.582142	Stt3a	1
Organismal Systems	Digestive system	mmu04978	Mineral absorption - Mus musculus (house mouse)	1/97	55/11152	0.382239	0.638998	0.582142	Slc11a2	1
Metabolism	Global and overview maps	mmu01240	Biosynthesis of cofactors - Mus musculus (house mouse)	2/97	153/11152	0.385339	0.638998	0.582142	Ak1/Bco1	2
Metabolism	Amino acid metabolism	mmu00270	Cysteine and methionine metabolism - Mus musculus (house mouse)	1/97	57/11152	0.392993	0.638998	0.582142	Got2	1
Organismal Systems	Endocrine system	mmu04923	Regulation of lipolysis in adipocytes - Mus musculus (house mouse)	1/97	57/11152	0.392993	0.638998	0.582142	Pik3r3	1
Environmental Information Processing	Membrane transport	mmu02010	ABC transporters - Mus musculus (house mouse)	1/97	58/11152	0.398299	0.638998	0.582142	Abcc1	1
Genetic Information Processing	Replication and repair	mmu03420	Nucleotide excision repair - Mus musculus (house mouse)	1/97	58/11152	0.398299	0.638998	0.582142	Polr2e	1
Environmental Information Processing	Signal transduction	mmu04370	VEGF signaling pathway - Mus musculus (house mouse)	1/97	58/11152	0.398299	0.638998	0.582142	Pik3r3	1
Human Diseases	Immune disease	mmu05330	Allograft rejection - Mus musculus (house mouse)	1/97	58/11152	0.398299	0.638998	0.582142	Cd40	1
Organismal Systems	Aging	mmu04213	Longevity regulating pathway - multiple species - Mus musculus (house mouse)	1/97	61/11152	0.413946	0.654681	0.596428	Pik3r3	1
Organismal Systems	Excretory system	mmu04961	Endocrine and other factor-regulated calcium reabsorption - Mus musculus (house mouse)	1/97	61/11152	0.413946	0.654681	0.596428	Ap2b1	1
Metabolism	Lipid metabolism	mmu00561	Glycerolipid metabolism - Mus musculus (house mouse)	1/97	63/11152	0.424153	0.656848	0.598403	Lpin1	1
Organismal Systems	Endocrine system	mmu04929	GnRH secretion - Mus musculus (house mouse)	1/97	63/11152	0.424153	0.656848	0.598403	Pik3r3	1
Human Diseases	Cancer: specific types	mmu05217	Basal cell carcinoma - Mus musculus (house mouse)	1/97	63/11152	0.424153	0.656848	0.598403	Tcf7l2	1
Metabolism	Amino acid metabolism	mmu00310	Lysine degradation - Mus musculus (house mouse)	1/97	64/11152	0.42919	0.65837	0.59979	Nsd2	1
Cellular Processes	Cellular community - eukaryotes	mmu04530	Tight junction - Mus musculus (house mouse)	2/97	169/11152	0.43396	0.65837	0.59979	Myl12b/Map3k5	2
Organismal Systems	Immune system	mmu04664	Fc epsilon RI signaling pathway - Mus musculus (house mouse)	1/97	66/11152	0.439134	0.65837	0.59979	Pik3r3	1
Human Diseases	Infectious disease: parasitic	mmu05144	Malaria - Mus musculus (house mouse)	1/97	66/11152	0.439134	0.65837	0.59979	Cd40	1
Environmental Information Processing	Signal transduction	mmu04630	JAK-STAT signaling pathway - Mus musculus (house mouse)	2/97	171/11152	0.439898	0.65837	0.59979	Pik3r3/Pias2	2
Metabolism	Carbohydrate metabolism	mmu00010	Glycolysis / Gluconeogenesis - Mus musculus (house mouse)	1/97	67/11152	0.444041	0.660141	0.601403	Pgk1	1
Human Diseases	Cancer: specific types	mmu05211	Renal cell carcinoma - Mus musculus (house mouse)	1/97	70/11152	0.45851	0.663374	0.604348	Pik3r3	1
Metabolism	Xenobiotics biodegradation and metabolism	mmu00982	Drug metabolism - cytochrome P450 - Mus musculus (house mouse)	1/97	72/11152	0.467948	0.663374	0.604348	Gstp1	1
Human Diseases	Cancer: specific types	mmu05223	Non-small cell lung cancer - Mus musculus (house mouse)	1/97	72/11152	0.467948	0.663374	0.604348	Pik3r3	1
Cellular Processes	Cell growth and death	mmu04218	Cellular senescence - Mus musculus (house mouse)	2/97	181/11152	0.469074	0.663374	0.604348	Pik3r3/Pten	2
Organismal Systems	Development and regeneration	mmu04360	Axon guidance - Mus musculus (house mouse)	2/97	181/11152	0.469074	0.663374	0.604348	Myl12b/Pik3r3	2
Metabolism	Metabolism of other amino acids	mmu00480	Glutathione metabolism - Mus musculus (house mouse)	1/97	73/11152	0.472606	0.663374	0.604348	Gstp1	1
Organismal Systems	Endocrine system	mmu04917	Prolactin signaling pathway - Mus musculus (house mouse)	1/97	74/11152	0.477224	0.663374	0.604348	Pik3r3	1
Human Diseases	Immune disease	mmu05320	Autoimmune thyroid disease - Mus musculus (house mouse)	1/97	74/11152	0.477224	0.663374	0.604348	Cd40	1
Cellular Processes	Cell growth and death	mmu04115	p53 signaling pathway - Mus musculus (house mouse)	1/97	75/11152	0.481801	0.663374	0.604348	Pten	1
Metabolism	Xenobiotics biodegradation and metabolism	mmu00980	Metabolism of xenobiotics by cytochrome P450 - Mus musculus (house mouse)	1/97	76/11152	0.486339	0.663374	0.604348	Gstp1	1
Human Diseases	Cancer: specific types	mmu05212	Pancreatic cancer - Mus musculus (house mouse)	1/97	76/11152	0.486339	0.663374	0.604348	Pik3r3	1
Human Diseases	Cancer: specific types	mmu05220	Chronic myeloid leukemia - Mus musculus (house mouse)	1/97	76/11152	0.486339	0.663374	0.604348	Pik3r3	1
Metabolism	Carbohydrate metabolism	mmu00562	Inositol phosphate metabolism - Mus musculus (house mouse)	1/97	77/11152	0.490837	0.663374	0.604348	Pten	1
Organismal Systems	Nervous system	mmu04721	Synaptic vesicle cycle - Mus musculus (house mouse)	1/97	77/11152	0.490837	0.663374	0.604348	Ap2b1	1
Human Diseases	Infectious disease: bacterial	mmu05100	Bacterial invasion of epithelial cells - Mus musculus (house mouse)	1/97	77/11152	0.490837	0.663374	0.604348	Pik3r3	1
Organismal Systems	Immune system	mmu04662	B cell receptor signaling pathway - Mus musculus (house mouse)	1/97	80/11152	0.5041	0.677195	0.616939	Pik3r3	1
		mmu04082	Neuroactive ligand signaling - Mus musculus (house mouse)	2/97	196/11152	0.511122	0.682517	0.621788	Gng2/Gng5	2
Cellular Processes	Cell motility	mmu04814	Motor proteins - Mus musculus (house mouse)	2/97	198/11152	0.516565	0.683762	0.622922	Myl12b/Kif24	2
Metabolism	Global and overview maps	mmu01232	Nucleotide metabolism - Mus musculus (house mouse)	1/97	84/11152	0.521253	0.683762	0.622922	Ak1	1
Environmental Information Processing	Signal transduction	mmu04012	ErbB signaling pathway - Mus musculus (house mouse)	1/97	84/11152	0.521253	0.683762	0.622922	Pik3r3	1
Human Diseases	Cancer: overview	mmu05206	MicroRNAs in cancer - Mus musculus (house mouse)	3/97	318/11152	0.525848	0.683894	0.623042	Pik3r3/Abcc1/Pten	3
Human Diseases	Cardiovascular disease	mmu05412	Arrhythmogenic right ventricular cardiomyopathy - Mus musculus (house mouse)	1/97	86/11152	0.529609	0.683894	0.623042	Tcf7l2	1
Cellular Processes	Transport and catabolism	mmu04146	Peroxisome - Mus musculus (house mouse)	1/97	87/11152	0.533732	0.683894	0.623042	Prdx1	1
Genetic Information Processing	Chromosome	mmu03083	Polycomb repressive complex - Mus musculus (house mouse)	1/97	88/11152	0.537819	0.683894	0.623042	Skp1	1
Organismal Systems	Circulatory system	mmu04260	Cardiac muscle contraction - Mus musculus (house mouse)	1/97	89/11152	0.541871	0.683894	0.623042	Uqcrc2	1
Human Diseases	Substance dependence	mmu05034	Alcoholism - Mus musculus (house mouse)	2/97	208/11152	0.543181	0.683894	0.623042	Gng2/Gng5	2
Organismal Systems	Aging	mmu04211	Longevity regulating pathway - Mus musculus (house mouse)	1/97	90/11152	0.545888	0.683894	0.623042	Pik3r3	1
Human Diseases	Cancer: overview	mmu05204	Chemical carcinogenesis - DNA adducts - Mus musculus (house mouse)	1/97	90/11152	0.545888	0.683894	0.623042	Gstp1	1
Human Diseases	Drug resistance: antineoplastic	mmu01522	Endocrine resistance - Mus musculus (house mouse)	1/97	93/11152	0.557731	0.684516	0.623609	Pik3r3	1
Organismal Systems	Immune system	mmu04640	Hematopoietic cell lineage - Mus musculus (house mouse)	1/97	93/11152	0.557731	0.684516	0.623609	Cd24a	1
Organismal Systems	Endocrine system	mmu04914	Progesterone-mediated oocyte maturation - Mus musculus (house mouse)	1/97	93/11152	0.557731	0.684516	0.623609	Pik3r3	1
Environmental Information Processing	Signal transduction	mmu04015	Rap1 signaling pathway - Mus musculus (house mouse)	2/97	214/11152	0.558664	0.684516	0.623609	Pik3r3/Ctnnd1	2
Metabolism	Xenobiotics biodegradation and metabolism	mmu00983	Drug metabolism - other enzymes - Mus musculus (house mouse)	1/97	95/11152	0.565455	0.689052	0.627742	Gstp1	1
Human Diseases	Cancer: overview	mmu05231	Choline metabolism in cancer - Mus musculus (house mouse)	1/97	98/11152	0.576793	0.694182	0.632415	Pik3r3	1
Organismal Systems	Endocrine system	mmu04916	Melanogenesis - Mus musculus (house mouse)	1/97	100/11152	0.584188	0.694182	0.632415	Tcf7l2	1
Metabolism	Lipid metabolism	mmu00564	Glycerophospholipid metabolism - Mus musculus (house mouse)	1/97	101/11152	0.587837	0.694182	0.632415	Lpin1	1
Human Diseases	Endocrine and metabolic disease	mmu04933	AGE-RAGE signaling pathway in diabetic complications - Mus musculus (house mouse)	1/97	101/11152	0.587837	0.694182	0.632415	Pik3r3	1
Human Diseases	Cancer: overview	mmu05203	Viral carcinogenesis - Mus musculus (house mouse)	2/97	226/11152	0.588514	0.694182	0.632415	Pik3r3/Mrps18b	2
Human Diseases	Infectious disease: viral	mmu05169	Epstein-Barr virus infection - Mus musculus (house mouse)	2/97	227/11152	0.590934	0.694182	0.632415	Pik3r3/Cd40	2
Metabolism	Metabolism of cofactors and vitamins	mmu00830	Retinol metabolism - Mus musculus (house mouse)	1/97	102/11152	0.591455	0.694182	0.632415	Bco1	1
Human Diseases	Infectious disease: parasitic	mmu05142	Chagas disease - Mus musculus (house mouse)	1/97	103/11152	0.595042	0.694734	0.632918	Pik3r3	1
Genetic Information Processing	Translation	mmu03015	mRNA surveillance pathway - Mus musculus (house mouse)	1/97	104/11152	0.598597	0.695245	0.633384	Srrm1	1
Cellular Processes	Cell motility	mmu04810	Regulation of actin cytoskeleton - Mus musculus (house mouse)	2/97	234/11152	0.607581	0.702024	0.639559	Myl12b/Pik3r3	2
Human Diseases	Infectious disease: parasitic	mmu05145	Toxoplasmosis - Mus musculus (house mouse)	1/97	109/11152	0.615914	0.707984	0.644989	Cd40	1
Environmental Information Processing	Signal transduction	mmu04350	TGF-beta signaling pathway - Mus musculus (house mouse)	1/97	112/11152	0.625948	0.712175	0.648807	Skp1	1
Organismal Systems	Immune system	mmu04625	C-type lectin receptor signaling pathway - Mus musculus (house mouse)	1/97	112/11152	0.625948	0.712175	0.648807	Pik3r3	1
Organismal Systems	Immune system	mmu04650	Natural killer cell mediated cytotoxicity - Mus musculus (house mouse)	1/97	117/11152	0.642097	0.72317	0.658824	Pik3r3	1
Organismal Systems	Endocrine system	mmu04935	Growth hormone synthesis, secretion and action - Mus musculus (house mouse)	1/97	117/11152	0.642097	0.72317	0.658824	Pik3r3	1
Organismal Systems	Endocrine system	mmu04919	Thyroid hormone signaling pathway - Mus musculus (house mouse)	1/97	120/11152	0.651453	0.730021	0.665065	Pik3r3	1
Organismal Systems	Immune system	mmu04660	T cell receptor signaling pathway - Mus musculus (house mouse)	1/97	122/11152	0.657556	0.732868	0.667659	Pik3r3	1
Cellular Processes	Cell growth and death	mmu04114	Oocyte meiosis - Mus musculus (house mouse)	1/97	123/11152	0.660567	0.732868	0.667659	Skp1	1
Environmental Information Processing	Signal transduction	mmu04152	AMPK signaling pathway - Mus musculus (house mouse)	1/97	127/11152	0.672354	0.742252	0.676208	Pik3r3	1
Organismal Systems	Sensory system	mmu04750	Inflammatory mediator regulation of TRP channels - Mus musculus (house mouse)	1/97	130/11152	0.680927	0.748013	0.681456	Pik3r3	1
Organismal Systems	Development and regeneration	mmu04380	Osteoclast differentiation - Mus musculus (house mouse)	1/97	132/11152	0.686518	0.750459	0.683684	Pik3r3	1
Organismal Systems	Endocrine system	mmu04915	Estrogen signaling pathway - Mus musculus (house mouse)	1/97	134/11152	0.692013	0.752775	0.685794	Pik3r3	1
Environmental Information Processing	Signal transduction	mmu04390	Hippo signaling pathway - Mus musculus (house mouse)	1/97	158/11152	0.750961	0.812934	0.7406	Tcf7l2	1
Human Diseases	Endocrine and metabolic disease	mmu04934	Cushing syndrome - Mus musculus (house mouse)	1/97	162/11152	0.759636	0.818352	0.745536	Tcf7l2	1
Human Diseases	Infectious disease: viral	mmu05161	Hepatitis B - Mus musculus (house mouse)	1/97	164/11152	0.76386	0.818946	0.746078	Pik3r3	1
Human Diseases	Infectious disease: viral	mmu05164	Influenza A - Mus musculus (house mouse)	1/97	174/11152	0.783905	0.834339	0.760102	Pik3r3	1
Cellular Processes	Cell growth and death	mmu04217	Necroptosis - Mus musculus (house mouse)	1/97	177/11152	0.789583	0.834339	0.760102	Chmp2a	1
Environmental Information Processing	Signaling molecules and interaction	mmu04514	Cell adhesion molecule (CAM) interaction - Mus musculus (house mouse)	1/97	179/11152	0.793286	0.834339	0.760102	Cd40	1
Human Diseases	Infectious disease: bacterial	mmu05152	Tuberculosis - Mus musculus (house mouse)	1/97	180/11152	0.795114	0.834339	0.760102	Rab5a	1
Cellular Processes	Transport and catabolism	mmu04145	Phagosome - Mus musculus (house mouse)	1/97	181/11152	0.796925	0.834339	0.760102	Rab5a	1
Human Diseases	Cancer: overview	mmu05205	Proteoglycans in cancer - Mus musculus (house mouse)	1/97	204/11152	0.834477	0.868959	0.791641	Pik3r3	1
Organismal Systems	Immune system	mmu04613	Neutrophil extracellular trap formation - Mus musculus (house mouse)	1/97	209/11152	0.841682	0.868959	0.791641	Pik3r3	1
Human Diseases	Infectious disease: viral	mmu05168	Herpes simplex virus 1 infection - Mus musculus (house mouse)	1/97	209/11152	0.841682	0.868959	0.791641	Pik3r3	1
		mmu04382	Cornified envelope formation - Mus musculus (house mouse)	1/97	222/11152	0.858995	0.881246	0.802834	S100a11	1
Environmental Information Processing	Signal transduction	mmu04024	cAMP signaling pathway - Mus musculus (house mouse)	1/97	224/11152	0.861487	0.881246	0.802834	Pik3r3	1
Human Diseases	Cancer: overview	mmu05207	Chemical carcinogenesis - receptor activation - Mus musculus (house mouse)	1/97	231/11152	0.86987	0.885758	0.806945	Pik3r3	1
		mmu04519	Cadherin signaling - Mus musculus (house mouse)	2/97	414/11152	0.880282	0.892286	0.812892	Tcf7l2/Ctnnd1	2

## Sheet: XZ0934-L_Down
category	subcategory	ID	Description	GeneRatio	BgRatio	pvalue	p.adjust	qvalue	geneID	Count
Metabolism	Energy metabolism	mmu00190	Oxidative phosphorylation - Mus musculus (house mouse)	14/211	141/11152	4.26467e-07	0.000115573	0.000109086	Atp6v0d1/Cox6a1/Ndufb8/Atp6v1b2/Atp5f1d/Atp5f1b/Ndufs3/Uqcrc1/Cox8a/Ndufab1/Cox5b/Atp5f1c/Atp5f1e/Ndufs7	14
Human Diseases	Neurodegenerative disease	mmu05014	Amyotrophic lateral sclerosis - Mus musculus (house mouse)	22/211	374/11152	2.3057e-06	0.000312422	0.000294887	Sqstm1/Psmd2/Cox6a1/Pfn1/Ndufb8/Klc1/Atp5f1d/Atp5f1b/Actr1b/Nup133/Ndufs3/Uqcrc1/Cox8a/Atg2a/Nup85/Ndufab1/Hap1/Fig4/Cox5b/Atp5f1c/Atp5f1e/Ndufs7	22
Human Diseases	Neurodegenerative disease	mmu05022	Pathways of neurodegeneration - multiple diseases - Mus musculus (house mouse)	25/211	481/11152	4.25092e-06	0.000321119	0.000303096	Sqstm1/Psmd2/Cox6a1/Ndufb8/Uba1/Klc1/Prnp/Atp5f1d/Atp5f1b/Actr1b/Ndufs3/Uqcrc1/Zfyve1/Cox8a/Atg2a/Gnaq/Ndufab1/Hap1/Fig4/Cox5b/Ube2j2/Calm1/Atp5f1c/Atp5f1e/Ndufs7	25
Cellular Processes	Transport and catabolism	mmu04142	Lysosome - Mus musculus (house mouse)	17/211	252/11152	5.7597e-06	0.000321119	0.000303096	Laptm4b/Atp6v0d1/Ap1m1/Tpcn1/Ap1b1/Atp6v1b2/Arsa/Cln8/Hexb/Ctso/Tfe3/Neu1/Rragd/Fig4/Deptor/Borcs5/Tfeb	17
Human Diseases	Neurodegenerative disease	mmu05016	Huntington disease - Mus musculus (house mouse)	19/211	308/11152	5.92471e-06	0.000321119	0.000303096	Polr2a/Psmd2/Cox6a1/Ndufb8/Klc1/Atp5f1d/Atp5f1b/Actr1b/Ndufs3/Uqcrc1/Cox8a/Atg2a/Gnaq/Ndufab1/Hap1/Cox5b/Atp5f1c/Atp5f1e/Ndufs7	19
Human Diseases	Neurodegenerative disease	mmu05012	Parkinson disease - Mus musculus (house mouse)	17/211	274/11152	1.73274e-05	0.00078262	0.000738694	Psmd2/Cox6a1/Ndufb8/Uba1/Klc1/Atp5f1d/Atp5f1b/Ndufs3/Uqcrc1/Cox8a/Ndufab1/Cox5b/Ube2j2/Calm1/Atp5f1c/Atp5f1e/Ndufs7	17
Human Diseases	Cardiovascular disease	mmu05415	Diabetic cardiomyopathy - Mus musculus (house mouse)	14/211	216/11152	6.08624e-05	0.00235624	0.002224	Cox6a1/Ndufb8/Insr/Atp5f1d/Atp5f1b/Pdk2/Ndufs3/Uqcrc1/Cox8a/Ndufab1/Cox5b/Atp5f1c/Atp5f1e/Ndufs7	14
Human Diseases	Cancer: overview	mmu05208	Chemical carcinogenesis - reactive oxygen species - Mus musculus (house mouse)	14/211	229/11152	0.000113962	0.00386048	0.0036438	Nfkbia/Cox6a1/Ndufb8/Atp5f1d/Atp5f1b/Ndufs3/Pdpk1/Uqcrc1/Cox8a/Ndufab1/Cox5b/Atp5f1c/Atp5f1e/Ndufs7	14
Human Diseases	Neurodegenerative disease	mmu05010	Alzheimer disease - Mus musculus (house mouse)	19/211	389/11152	0.000146107	0.00439943	0.0041525	Psmd2/Cox6a1/Ndufb8/Insr/Klc1/Atp5f1d/Atp5f1b/Ndufs3/Uqcrc1/Rtn3/Cox8a/Atg2a/Gnaq/Ndufab1/Cox5b/Calm1/Atp5f1c/Atp5f1e/Ndufs7	19
Human Diseases	Neurodegenerative disease	mmu05020	Prion disease - Mus musculus (house mouse)	15/211	273/11152	0.000212492	0.00575854	0.00543533	Psmd2/Cox6a1/Ndufb8/Klc1/Prnp/Atp5f1d/Atp5f1b/Ndufs3/Uqcrc1/Cox8a/Ndufab1/Cox5b/Atp5f1c/Atp5f1e/Ndufs7	15
Genetic Information Processing	Translation	mmu03013	Nucleocytoplasmic transport - Mus musculus (house mouse)	9/211	118/11152	0.000394245	0.00971277	0.00916762	Ipo4/Ipo7/Xpot/Nup133/Ipo13/Nup85/Ddx19a/Kpna6/Pym1	9
Cellular Processes	Transport and catabolism	mmu04144	Endocytosis - Mus musculus (house mouse)	14/211	268/11152	0.000572854	0.0122067	0.0115216	Washc4/Grk2/Epn2/Arfgap1/Zfyve27/H2-K1/Wipf3/Snx4/Rab4a/Iqsec2/Cblb/Arpc5/Iqsec1/Ehd1	14
Organismal Systems	Environmental adaptation	mmu04714	Thermogenesis - Mus musculus (house mouse)	13/211	238/11152	0.000592765	0.0122067	0.0115216	Cox6a1/Coa5/Ndufb8/Atp5f1d/Atp5f1b/Ndufs3/Uqcrc1/Cox8a/Ndufab1/Cox5b/Atp5f1c/Atp5f1e/Ndufs7	13
Metabolism	Lipid metabolism	mmu00600	Sphingolipid metabolism - Mus musculus (house mouse)	6/211	56/11152	0.000630604	0.0122067	0.0115216	Sgpl1/Arsa/Plpp1/Hexb/Neu1/Sgpp2	6
Cellular Processes	Cell growth and death	mmu04216	Ferroptosis - Mus musculus (house mouse)	5/211	41/11152	0.000995478	0.017985	0.0169755	Pcbp2/Pcbp1/Prnp/Slc3a2/Ncoa4	5
Genetic Information Processing	Folding, sorting and degradation	mmu03060	Protein export - Mus musculus (house mouse)	5/211	42/11152	0.00111285	0.0188489	0.0177909	Srp72/Sgta/Srp68/Bag6/Arxes2	5
Organismal Systems	Circulatory system	mmu04260	Cardiac muscle contraction - Mus musculus (house mouse)	7/211	89/11152	0.00145762	0.0232362	0.021932	Cox6a1/Tpm1/Uqcrc1/Tpm4/Cox8a/Asph/Cox5b	7
Genetic Information Processing	Folding, sorting and degradation	mmu04141	Protein processing in endoplasmic reticulum - Mus musculus (house mouse)	10/211	178/11152	0.00204795	0.030833	0.0291024	P4hb/Rpn1/Hsph1/Syvn1/Ppp1r15a/Dnajb1/Rnf5/Lman2/Ube2j2/Herpud1	10
Human Diseases	Endocrine and metabolic disease	mmu04932	Non-alcoholic fatty liver disease - Mus musculus (house mouse)	9/211	162/11152	0.0036536	0.0521118	0.0491869	Cox6a1/Ndufb8/Insr/Ndufs3/Uqcrc1/Cox8a/Ndufab1/Cox5b/Ndufs7	9
Metabolism	Glycan biosynthesis and metabolism	mmu00511	Other glycan degradation - Mus musculus (house mouse)	3/211	18/11152	0.0044175	0.0598571	0.0564975	Hexb/Man2b2/Neu1	3
Cellular Processes	Cellular community - eukaryotes	mmu04520	Adherens junction - Mus musculus (house mouse)	6/211	92/11152	0.00790667	0.102034	0.0963069	Actn4/Insr/Smad4/Wasf2/Ptprf/Nectin2	6
Genetic Information Processing	Chromosome	mmu03083	Polycomb repressive complex - Mus musculus (house mouse)	5/211	88/11152	0.0255547	0.314787	0.297119	Tex10/Max/Hcfc1/Lcor/Mtf2	5
Genetic Information Processing	Folding, sorting and degradation	mmu04120	Ubiquitin mediated proteolysis - Mus musculus (house mouse)	7/211	156/11152	0.0287387	0.338617	0.319612	Anapc2/Syvn1/Uba1/Cblb/Sae1/Ube2j2/Cdc27	7
Metabolism	Lipid metabolism	mmu00561	Glycerolipid metabolism - Mus musculus (house mouse)	4/211	63/11152	0.031171	0.351973	0.332218	Aldh9a1/Plpp1/Gpat4/Dgkz	4
Human Diseases	Cancer: specific types	mmu05222	Small cell lung cancer - Mus musculus (house mouse)	5/211	94/11152	0.0327379	0.354879	0.33496	Nfkbia/Lama5/Max/Cdk2/Ccnd1	5
Human Diseases	Cancer: overview	mmu05231	Choline metabolism in cancer - Mus musculus (house mouse)	5/211	98/11152	0.0381614	0.395428	0.373233	Wasf2/Plpp1/Dgkz/Pdpk1/Gpcpd1	5
Cellular Processes	Transport and catabolism	mmu04140	Autophagy - animal - Mus musculus (house mouse)	7/211	167/11152	0.0393968	0.395428	0.373233	Sqstm1/Gorasp2/Pdpk1/Zfyve1/Atg2a/Rragd/Deptor	7
Human Diseases	Infectious disease: bacterial	mmu05135	Yersinia infection - Mus musculus (house mouse)	6/211	136/11152	0.0443788	0.429523	0.405415	Nfkbia/Wasf2/Wipf3/Gnaq/Arhgef1/Arpc5	6
Human Diseases	Cancer: specific types	mmu05215	Prostate cancer - Mus musculus (house mouse)	5/211	107/11152	0.0522723	0.488475	0.461059	Nfkbia/Pdpk1/Etv5/Cdk2/Ccnd1	5
		mmu04820	Cytoskeleton in muscle cells - Mus musculus (house mouse)	8/211	233/11152	0.0751721	0.679055	0.640941	Eno2/Flnc/Tpm1/Hspg2/Inf2/Tpm4/Pdlim7/Agrn	8
Environmental Information Processing	Signal transduction	mmu04150	mTOR signaling pathway - Mus musculus (house mouse)	6/211	158/11152	0.0794922	0.694915	0.655912	Insr/Atp6v1b2/Pdpk1/Slc3a2/Rragd/Deptor	6
Organismal Systems	Excretory system	mmu04966	Collecting duct acid secretion - Mus musculus (house mouse)	2/211	27/11152	0.0918678	0.770548	0.727299	Atp6v0d1/Atp6v1b2	2
Human Diseases	Infectious disease: viral	mmu05166	Human T-cell leukemia virus 1 infection - Mus musculus (house mouse)	8/211	245/11152	0.0938306	0.770548	0.727299	Anapc2/Ranbp3/Nfkbia/Smad4/H2-K1/Cdk2/Ccnd1/Cdc27	8
Environmental Information Processing	Signal transduction	mmu04340	Hedgehog signaling pathway - Mus musculus (house mouse)	3/211	58/11152	0.0968279	0.771775	0.728458	Grk2/Ccnd1/Megf8	3
Organismal Systems	Immune system	mmu04666	Fc gamma R-mediated phagocytosis - Mus musculus (house mouse)	4/211	94/11152	0.102593	0.775176	0.731667	Wasf2/Plpp1/Arpc5/Vasp	4
Environmental Information Processing	Signal transduction	mmu04068	FoxO signaling pathway - Mus musculus (house mouse)	5/211	133/11152	0.10789	0.775176	0.731667	Insr/Smad4/Pdpk1/Cdk2/Ccnd1	5
Metabolism	Glycan biosynthesis and metabolism	mmu00563	Glycosylphosphatidylinositol (GPI)-anchor biosynthesis - Mus musculus (house mouse)	2/211	30/11152	0.109808	0.775176	0.731667	Pign/Pigt	2
Genetic Information Processing	Information processing in viruses	mmu03250	Viral life cycle - HIV-1 - Mus musculus (house mouse)	3/211	63/11152	0.116593	0.775176	0.731667	Mllt3/Furin/Map1s	3
Metabolism	Amino acid metabolism	mmu00310	Lysine degradation - Mus musculus (house mouse)	3/211	64/11152	0.120715	0.775176	0.731667	Kmt2e/Aldh9a1/Colgalt1	3
Organismal Systems	Environmental adaptation	mmu04713	Circadian entrainment - Mus musculus (house mouse)	4/211	100/11152	0.121261	0.775176	0.731667	Cacna1g/Gnaq/Calm1/Adcyap1r1	4
Metabolism	Carbohydrate metabolism	mmu00020	Citrate cycle (TCA cycle) - Mus musculus (house mouse)	2/211	32/11152	0.122235	0.775176	0.731667	Suclg2/Dlat	2
Genetic Information Processing	Transcription	mmu03020	RNA polymerase - Mus musculus (house mouse)	2/211	32/11152	0.122235	0.775176	0.731667	Polr2a/Polr3e	2
Metabolism	Lipid metabolism	mmu00564	Glycerophospholipid metabolism - Mus musculus (house mouse)	4/211	101/11152	0.124506	0.775176	0.731667	Plpp1/Gpat4/Dgkz/Gpcpd1	4
Organismal Systems	Endocrine system	mmu04910	Insulin signaling pathway - Mus musculus (house mouse)	5/211	140/11152	0.126435	0.775176	0.731667	Insr/Ptprf/Pdpk1/Cblb/Calm1	5
Cellular Processes	Cell growth and death	mmu04218	Cellular senescence - Mus musculus (house mouse)	6/211	181/11152	0.128979	0.775176	0.731667	Sqstm1/H2-K1/Cdk2/Traf3ip2/Calm1/Ccnd1	6
Metabolism	Carbohydrate metabolism	mmu00010	Glycolysis / Gluconeogenesis - Mus musculus (house mouse)	3/211	67/11152	0.133395	0.775176	0.731667	Aldh9a1/Eno2/Dlat	3
Metabolism	Lipid metabolism	mmu01040	Biosynthesis of unsaturated fatty acids - Mus musculus (house mouse)	2/211	34/11152	0.134984	0.775176	0.731667	Hacd3/Fads2	2
Human Diseases	Cancer: overview	mmu05203	Viral carcinogenesis - Mus musculus (house mouse)	7/211	226/11152	0.1373	0.775176	0.731667	Atp6v0d1/Snd1/Nfkbia/Actn4/H2-K1/Cdk2/Ccnd1	7
Human Diseases	Cancer: specific types	mmu05216	Thyroid cancer - Mus musculus (house mouse)	2/211	37/11152	0.154622	0.787184	0.743002	Ncoa4/Ccnd1	2
Human Diseases	Endocrine and metabolic disease	mmu04931	Insulin resistance - Mus musculus (house mouse)	4/211	110/11152	0.155291	0.787184	0.743002	Nfkbia/Insr/Ptprf/Pdpk1	4
Human Diseases	Cancer: specific types	mmu05223	Non-small cell lung cancer - Mus musculus (house mouse)	3/211	72/11152	0.155487	0.787184	0.743002	Alk/Pdpk1/Ccnd1	3
Organismal Systems	Excretory system	mmu04960	Aldosterone-regulated sodium reabsorption - Mus musculus (house mouse)	2/211	38/11152	0.161286	0.787184	0.743002	Insr/Pdpk1	2
Organismal Systems	Nervous system	mmu04723	Retrograde endocannabinoid signaling - Mus musculus (house mouse)	5/211	154/11152	0.167491	0.787184	0.743002	Ndufb8/Ndufs3/Gnaq/Ndufab1/Ndufs7	5
Organismal Systems	Endocrine system	mmu04924	Renin secretion - Mus musculus (house mouse)	3/211	75/11152	0.169255	0.787184	0.743002	Gnaq/Calm1/Adcyap1r1	3
Human Diseases	Infectious disease: viral	mmu05170	Human immunodeficiency virus 1 infection - Mus musculus (house mouse)	7/211	241/11152	0.17278	0.787184	0.743002	Ap1m1/Nfkbia/Ap1b1/Tapbp/H2-K1/Gnaq/Calm1	7
Cellular Processes	Cell motility	mmu04814	Motor proteins - Mus musculus (house mouse)	6/211	198/11152	0.173152	0.787184	0.743002	Dync1li1/Klc1/Actr1b/Tpm1/Tpm4/Myo18a	6
Human Diseases	Cancer: specific types	mmu05220	Chronic myeloid leukemia - Mus musculus (house mouse)	3/211	76/11152	0.173921	0.787184	0.743002	Nfkbia/Smad4/Ccnd1	3
Genetic Information Processing	Information processing in viruses	mmu03266	Virion - Herpesvirus - Mus musculus (house mouse)	1/211	10/11152	0.173945	0.787184	0.743002	Nectin2	1
Cellular Processes	Cell growth and death	mmu04110	Cell cycle - Mus musculus (house mouse)	5/211	157/11152	0.176909	0.787184	0.743002	Anapc2/Smad4/Cdk2/Ccnd1/Cdc27	5
Organismal Systems	Nervous system	mmu04721	Synaptic vesicle cycle - Mus musculus (house mouse)	3/211	77/11152	0.178623	0.787184	0.743002	Atp6v0d1/Unc13a/Atp6v1b2	3
Human Diseases	Infectious disease: bacterial	mmu05100	Bacterial invasion of epithelial cells - Mus musculus (house mouse)	3/211	77/11152	0.178623	0.787184	0.743002	Wasf2/Septin9/Arpc5	3
Cellular Processes	Cellular community - eukaryotes	mmu04510	Focal adhesion - Mus musculus (house mouse)	6/211	202/11152	0.184364	0.787184	0.743002	Emp1/Actn4/Lama5/Pdpk1/Ccnd1/Vasp	6
Metabolism	Glycan biosynthesis and metabolism	mmu00513	Various types of N-glycan biosynthesis - Mus musculus (house mouse)	2/211	44/11152	0.202203	0.787184	0.743002	Rpn1/Hexb	2
Metabolism	Carbohydrate metabolism	mmu00620	Pyruvate metabolism - Mus musculus (house mouse)	2/211	44/11152	0.202203	0.787184	0.743002	Aldh9a1/Dlat	2
Organismal Systems	Immune system	mmu04623	Cytosolic DNA-sensing pathway - Mus musculus (house mouse)	3/211	82/11152	0.202627	0.787184	0.743002	Nfkbia/Pcbp1/Polr3e	3
Cellular Processes	Cell growth and death	mmu04114	Oocyte meiosis - Mus musculus (house mouse)	4/211	123/11152	0.204081	0.787184	0.743002	Anapc2/Cdk2/Calm1/Cdc27	4
Human Diseases	Infectious disease: viral	mmu05168	Herpes simplex virus 1 infection - Mus musculus (house mouse)	6/211	209/11152	0.204649	0.787184	0.743002	Nfkbia/Hcfc2/Hcfc1/Tapbp/H2-K1/Nectin2	6
Human Diseases	Infectious disease: viral	mmu05163	Human cytomegalovirus infection - Mus musculus (house mouse)	7/211	254/11152	0.206414	0.787184	0.743002	Nfkbia/Tapbp/H2-K1/Gnaq/Arhgef1/Calm1/Ccnd1	7
Genetic Information Processing	Folding, sorting and degradation	mmu03018	RNA degradation - Mus musculus (house mouse)	3/211	83/11152	0.207517	0.787184	0.743002	Eno2/Cnot10/Cnot3	3
		mmu04517	IgSF CAM signaling - Mus musculus (house mouse)	8/211	300/11152	0.208722	0.787184	0.743002	Actn4/Ptprf/Unc5b/Pdpk1/Mtss1/Arpc5/Slit3/Nectin2	8
Environmental Information Processing	Signal transduction	mmu04020	Calcium signaling pathway - Mus musculus (house mouse)	7/211	255/11152	0.209101	0.787184	0.743002	Tpcn1/Cacna1g/Asph/Gnaq/Orai3/Calm1/Tfeb	7
Metabolism	Glycan biosynthesis and metabolism	mmu00514	Other types of O-glycan biosynthesis - Mus musculus (house mouse)	2/211	45/11152	0.209141	0.787184	0.743002	Pofut2/Colgalt1	2
Cellular Processes	Cellular community - eukaryotes	mmu04530	Tight junction - Mus musculus (house mouse)	5/211	169/11152	0.216444	0.80351	0.758411	Micall2/Actn4/Arpc5/Ccnd1/Vasp	5
Genetic Information Processing	Information processing in viruses	mmu03264	Virion - Flavivirus and Alphavirus - Mus musculus (house mouse)	1/211	13/11152	0.219996	0.805662	0.760442	Mxra8	1
Human Diseases	Endocrine and metabolic disease	mmu04930	Type II diabetes mellitus - Mus musculus (house mouse)	2/211	48/11152	0.230087	0.831383	0.784719	Insr/Cacna1g	2
Environmental Information Processing	Signal transduction	mmu04071	Sphingolipid signaling pathway - Mus musculus (house mouse)	4/211	131/11152	0.236091	0.83542	0.78853	Sgpl1/Pdpk1/Gnaq/Sgpp2	4
Environmental Information Processing	Signaling molecules and interaction	mmu04512	ECM-receptor interaction - Mus musculus (house mouse)	3/211	89/11152	0.23737	0.83542	0.78853	Lama5/Hspg2/Agrn	3
Metabolism	Glycan biosynthesis and metabolism	mmu00604	Glycosphingolipid biosynthesis - ganglio series - Mus musculus (house mouse)	1/211	15/11152	0.249268	0.856696	0.808612	Hexb	1
Cellular Processes	Cell growth and death	mmu04210	Apoptosis - Mus musculus (house mouse)	4/211	136/11152	0.256677	0.856696	0.808612	Nfkbia/Pdpk1/Ctso/Nol3	4
Organismal Systems	Endocrine system	mmu04914	Progesterone-mediated oocyte maturation - Mus musculus (house mouse)	3/211	93/11152	0.257667	0.856696	0.808612	Anapc2/Cdk2/Cdc27	3
Organismal Systems	Development and regeneration	mmu04360	Axon guidance - Mus musculus (house mouse)	5/211	181/11152	0.258438	0.856696	0.808612	Plxnb2/Unc5b/Dpysl5/Pdpk1/Slit3	5
Human Diseases	Infectious disease: viral	mmu05169	Epstein-Barr virus infection - Mus musculus (house mouse)	6/211	227/11152	0.260107	0.856696	0.808612	Psmd2/Nfkbia/Tapbp/H2-K1/Cdk2/Ccnd1	6
Environmental Information Processing	Signal transduction	mmu04371	Apelin signaling pathway - Mus musculus (house mouse)	4/211	140/11152	0.273399	0.856696	0.808612	Smad4/Gnaq/Calm1/Ccnd1	4
Metabolism	Glycan biosynthesis and metabolism	mmu00603	Glycosphingolipid biosynthesis - globo and isoglobo series - Mus musculus (house mouse)	1/211	17/11152	0.277446	0.856696	0.808612	Hexb	1
		mmu04980	Cobalamin transport and metabolism - Mus musculus (house mouse)	1/211	17/11152	0.277446	0.856696	0.808612	Hcfc1	1
Human Diseases	Endocrine and metabolic disease	mmu04936	Alcoholic liver disease - Mus musculus (house mouse)	4/211	141/11152	0.277609	0.856696	0.808612	Nfkbia/Aldh9a1/Ccnd1/Il17rc	4
Human Diseases	Neurodegenerative disease	mmu05017	Spinocerebellar ataxia - Mus musculus (house mouse)	4/211	141/11152	0.277609	0.856696	0.808612	Psmd2/Cic/Atg2a/Gnaq	4
Organismal Systems	Immune system	mmu04657	IL-17 signaling pathway - Mus musculus (house mouse)	3/211	97/11152	0.278189	0.856696	0.808612	Nfkbia/Traf3ip2/Il17rc	3
Human Diseases	Infectious disease: viral	mmu05162	Measles - Mus musculus (house mouse)	4/211	142/11152	0.28183	0.858156	0.80999	Nfkbia/Cdk2/Cblb/Ccnd1	4
Cellular Processes	Transport and catabolism	mmu04137	Mitophagy - animal - Mus musculus (house mouse)	3/211	101/11152	0.298863	0.881908	0.832409	Sqstm1/Tfe3/Tfeb	3
Human Diseases	Cancer: specific types	mmu05213	Endometrial cancer - Mus musculus (house mouse)	2/211	58/11152	0.300419	0.881908	0.832409	Pdpk1/Ccnd1	2
Metabolism	Metabolism of cofactors and vitamins	mmu00785	Lipoic acid metabolism - Mus musculus (house mouse)	1/211	19/11152	0.304572	0.881908	0.832409	Dlat	1
Genetic Information Processing	Translation	mmu03015	mRNA surveillance pathway - Mus musculus (house mouse)	3/211	104/11152	0.314427	0.881908	0.832409	Papola/Ddx19a/Pym1	3
Organismal Systems	Endocrine system	mmu04925	Aldosterone synthesis and secretion - Mus musculus (house mouse)	3/211	104/11152	0.314427	0.881908	0.832409	Cacna1g/Gnaq/Calm1	3
Metabolism	Lipid metabolism	mmu00100	Steroid biosynthesis - Mus musculus (house mouse)	1/211	20/11152	0.317752	0.881908	0.832409	Tm7sf2	1
Metabolism	Global and overview maps	mmu01212	Fatty acid metabolism - Mus musculus (house mouse)	2/211	62/11152	0.328366	0.881908	0.832409	Hacd3/Fads2	2
		mmu04518	Integrin signaling - Mus musculus (house mouse)	4/211	153/11152	0.328787	0.881908	0.832409	Actn4/Lama5/Lims1/Ccnd1	4
Human Diseases	Infectious disease: parasitic	mmu05146	Amoebiasis - Mus musculus (house mouse)	3/211	107/11152	0.33001	0.881908	0.832409	Actn4/Lama5/Gnaq	3
Metabolism	Glycan biosynthesis and metabolism	mmu00531	Glycosaminoglycan degradation - Mus musculus (house mouse)	1/211	21/11152	0.330684	0.881908	0.832409	Hexb	1
Metabolism	Glycan biosynthesis and metabolism	mmu00541	Biosynthesis of various nucleotide sugars - Mus musculus (house mouse)	1/211	21/11152	0.330684	0.881908	0.832409	Cyb5r4	1
Metabolism	Metabolism of cofactors and vitamins	mmu00770	Pantothenate and CoA biosynthesis - Mus musculus (house mouse)	1/211	21/11152	0.330684	0.881908	0.832409	Enpp1	1
Organismal Systems	Endocrine system	mmu04929	GnRH secretion - Mus musculus (house mouse)	2/211	63/11152	0.335309	0.881908	0.832409	Cacna1g/Gnaq	2
Human Diseases	Infectious disease: bacterial	mmu05132	Salmonella infection - Mus musculus (house mouse)	6/211	251/11152	0.339118	0.881908	0.832409	Nfkbia/Pfn1/Dync1li1/Klc1/Actr1b/Arpc5	6
Human Diseases	Infectious disease: parasitic	mmu05145	Toxoplasmosis - Mus musculus (house mouse)	3/211	109/11152	0.340397	0.881908	0.832409	Nfkbia/Lama5/Pdpk1	3
Organismal Systems	Circulatory system	mmu04261	Adrenergic signaling in cardiomyocytes - Mus musculus (house mouse)	4/211	156/11152	0.341699	0.881908	0.832409	Tpm1/Tpm4/Gnaq/Calm1	4
Organismal Systems	Immune system	mmu04625	C-type lectin receptor signaling pathway - Mus musculus (house mouse)	3/211	112/11152	0.355955	0.890969	0.840962	Nfkbia/Cblb/Calm1	3
Organismal Systems	Nervous system	mmu04720	Long-term potentiation - Mus musculus (house mouse)	2/211	67/11152	0.362857	0.890969	0.840962	Gnaq/Calm1	2
Human Diseases	Endocrine and metabolic disease	mmu04934	Cushing syndrome - Mus musculus (house mouse)	4/211	162/11152	0.367556	0.890969	0.840962	Cacna1g/Cdk2/Gnaq/Ccnd1	4
Metabolism	Glycan biosynthesis and metabolism	mmu00534	Glycosaminoglycan biosynthesis - heparan sulfate / heparin - Mus musculus (house mouse)	1/211	24/11152	0.368033	0.890969	0.840962	Glce	1
Human Diseases	Infectious disease: viral	mmu05161	Hepatitis B - Mus musculus (house mouse)	4/211	164/11152	0.376169	0.890969	0.840962	Nfkbia/Smad4/Hspg2/Cdk2	4
Metabolism	Lipid metabolism	mmu00592	alpha-Linolenic acid metabolism - Mus musculus (house mouse)	1/211	25/11152	0.380016	0.890969	0.840962	Fads2	1
Environmental Information Processing	Signal transduction	mmu04015	Rap1 signaling pathway - Mus musculus (house mouse)	5/211	214/11152	0.380865	0.890969	0.840962	Pfn1/Insr/Gnaq/Calm1/Vasp	5
Human Diseases	Cancer: specific types	mmu05221	Acute myeloid leukemia - Mus musculus (house mouse)	2/211	70/11152	0.383236	0.890969	0.840962	Pim2/Ccnd1	2
Metabolism	Amino acid metabolism	mmu00340	Histidine metabolism - Mus musculus (house mouse)	1/211	26/11152	0.391772	0.890969	0.840962	Aldh9a1	1
Metabolism	Metabolism of cofactors and vitamins	mmu00790	Folate biosynthesis - Mus musculus (house mouse)	1/211	26/11152	0.391772	0.890969	0.840962	Qdpr	1
Organismal Systems	Endocrine system	mmu04927	Cortisol synthesis and secretion - Mus musculus (house mouse)	2/211	72/11152	0.396667	0.890969	0.840962	Cacna1g/Gnaq	2
Organismal Systems	Endocrine system	mmu04919	Thyroid hormone signaling pathway - Mus musculus (house mouse)	3/211	120/11152	0.397157	0.890969	0.840962	Thra/Pdpk1/Ccnd1	3
Organismal Systems	Nervous system	mmu04722	Neurotrophin signaling pathway - Mus musculus (house mouse)	3/211	121/11152	0.402264	0.890969	0.840962	Nfkbia/Pdpk1/Calm1	3
Organismal Systems	Sensory system	mmu04744	Phototransduction - Mus musculus (house mouse)	1/211	27/11152	0.403307	0.890969	0.840962	Calm1	1
Organismal Systems	Immune system	mmu04660	T cell receptor signaling pathway - Mus musculus (house mouse)	3/211	122/11152	0.407358	0.890969	0.840962	Nfkbia/Pdpk1/Cblb	3
Organismal Systems	Endocrine system	mmu04917	Prolactin signaling pathway - Mus musculus (house mouse)	2/211	74/11152	0.409964	0.890969	0.840962	Socs6/Ccnd1	2
Environmental Information Processing	Signal transduction	mmu04022	cGMP-PKG signaling pathway - Mus musculus (house mouse)	4/211	172/11152	0.410489	0.890969	0.840962	Insr/Gnaq/Calm1/Vasp	4
Metabolism	Global and overview maps	mmu01200	Carbon metabolism - Mus musculus (house mouse)	3/211	123/11152	0.41244	0.890969	0.840962	Eno2/Suclg2/Dlat	3
Cellular Processes	Cell growth and death	mmu04115	p53 signaling pathway - Mus musculus (house mouse)	2/211	75/11152	0.416559	0.890969	0.840962	Cdk2/Ccnd1	2
Organismal Systems	Digestive system	mmu04971	Gastric acid secretion - Mus musculus (house mouse)	2/211	75/11152	0.416559	0.890969	0.840962	Gnaq/Calm1	2
Human Diseases	Cancer: specific types	mmu05214	Glioma - Mus musculus (house mouse)	2/211	75/11152	0.416559	0.890969	0.840962	Calm1/Ccnd1	2
Human Diseases	Cancer: specific types	mmu05212	Pancreatic cancer - Mus musculus (house mouse)	2/211	76/11152	0.423116	0.890969	0.840962	Smad4/Ccnd1	2
Organismal Systems	Immune system	mmu04611	Platelet activation - Mus musculus (house mouse)	3/211	126/11152	0.427603	0.890969	0.840962	Gnaq/Arhgef1/Vasp	3
Environmental Information Processing	Signal transduction	mmu04152	AMPK signaling pathway - Mus musculus (house mouse)	3/211	127/11152	0.432627	0.890969	0.840962	Insr/Pdpk1/Ccnd1	3
Metabolism	Lipid metabolism	mmu00062	Fatty acid elongation - Mus musculus (house mouse)	1/211	30/11152	0.436621	0.890969	0.840962	Hacd3	1
Environmental Information Processing	Signaling molecules and interaction	mmu04514	Cell adhesion molecule (CAM) interaction - Mus musculus (house mouse)	4/211	179/11152	0.440206	0.890969	0.840962	Ptprf/H2-K1/Glg1/Nectin2	4
Metabolism	Carbohydrate metabolism	mmu00640	Propanoate metabolism - Mus musculus (house mouse)	1/211	31/11152	0.447309	0.890969	0.840962	Suclg2	1
Cellular Processes	Transport and catabolism	mmu04145	Phagosome - Mus musculus (house mouse)	4/211	181/11152	0.448622	0.890969	0.840962	Atp6v0d1/Dync1li1/Atp6v1b2/H2-K1	4
Cellular Processes	Cell motility	mmu04810	Regulation of actin cytoskeleton - Mus musculus (house mouse)	5/211	234/11152	0.45567	0.890969	0.840962	Pfn1/Actn4/Wasf2/Arhgef1/Arpc5	5
Metabolism	Carbohydrate metabolism	mmu00053	Ascorbate and aldarate metabolism - Mus musculus (house mouse)	1/211	32/11152	0.457796	0.890969	0.840962	Aldh9a1	1
Metabolism	Metabolism of other amino acids	mmu00410	beta-Alanine metabolism - Mus musculus (house mouse)	1/211	32/11152	0.457796	0.890969	0.840962	Aldh9a1	1
Cellular Processes	Transport and catabolism	mmu04136	Autophagy - other - Mus musculus (house mouse)	1/211	32/11152	0.457796	0.890969	0.840962	Atg2a	1
Metabolism	Nucleotide metabolism	mmu00230	Purine metabolism - Mus musculus (house mouse)	3/211	134/11152	0.467321	0.890969	0.840962	Pde10a/Enpp1/Dguok	3
Metabolism	Global and overview maps	mmu01232	Nucleotide metabolism - Mus musculus (house mouse)	2/211	84/11152	0.474141	0.890969	0.840962	Enpp1/Dguok	2
Genetic Information Processing	Chromosome	mmu03082	ATP-dependent chromatin remodeling - Mus musculus (house mouse)	3/211	136/11152	0.477064	0.890969	0.840962	Ep400/Chd3/Mcrs1	3
Metabolism	Global and overview maps	mmu01210	2-Oxocarboxylic acid metabolism - Mus musculus (house mouse)	1/211	34/11152	0.478178	0.890969	0.840962	Dlat	1
Organismal Systems	Immune system	mmu04612	Antigen processing and presentation - Mus musculus (house mouse)	2/211	86/11152	0.486471	0.890969	0.840962	Tapbp/H2-K1	2
Organismal Systems	Endocrine system	mmu04911	Insulin secretion - Mus musculus (house mouse)	2/211	86/11152	0.486471	0.890969	0.840962	Gnaq/Adcyap1r1	2
Metabolism	Carbohydrate metabolism	mmu00500	Starch and sucrose metabolism - Mus musculus (house mouse)	1/211	35/11152	0.488081	0.890969	0.840962	Enpp1	1
Organismal Systems	Digestive system	mmu04970	Salivary secretion - Mus musculus (house mouse)	2/211	87/11152	0.492568	0.890969	0.840962	Gnaq/Calm1	2
Human Diseases	Immune disease	mmu05323	Rheumatoid arthritis - Mus musculus (house mouse)	2/211	87/11152	0.492568	0.890969	0.840962	Atp6v0d1/Atp6v1b2	2
Metabolism	Carbohydrate metabolism	mmu00040	Pentose and glucuronate interconversions - Mus musculus (house mouse)	1/211	36/11152	0.497797	0.890969	0.840962	Xylb	1
Human Diseases	Cancer: specific types	mmu05210	Colorectal cancer - Mus musculus (house mouse)	2/211	88/11152	0.49862	0.890969	0.840962	Smad4/Ccnd1	2
Human Diseases	Cancer: overview	mmu05235	PD-L1 expression and PD-1 checkpoint pathway in cancer - Mus musculus (house mouse)	2/211	88/11152	0.49862	0.890969	0.840962	Nfkbia/Alk	2
Organismal Systems	Endocrine system	mmu03320	PPAR signaling pathway - Mus musculus (house mouse)	2/211	89/11152	0.504626	0.890969	0.840962	Fads2/Pdpk1	2
Human Diseases	Infectious disease: parasitic	mmu05143	African trypanosomiasis - Mus musculus (house mouse)	1/211	37/11152	0.50733	0.890969	0.840962	Gnaq	1
Organismal Systems	Endocrine system	mmu04912	GnRH signaling pathway - Mus musculus (house mouse)	2/211	90/11152	0.510585	0.890969	0.840962	Gnaq/Calm1	2
Organismal Systems	Circulatory system	mmu04270	Vascular smooth muscle contraction - Mus musculus (house mouse)	3/211	144/11152	0.515178	0.890969	0.840962	Gnaq/Arhgef1/Calm1	3
Human Diseases	Infectious disease: viral	mmu05165	Human papillomavirus infection - Mus musculus (house mouse)	7/211	357/11152	0.516086	0.890969	0.840962	Atp6v0d1/Lama5/Atp6v1b2/H2-K1/Cdk2/Ccnd1/Tada3	7
Human Diseases	Cardiovascular disease	mmu05416	Viral myocarditis - Mus musculus (house mouse)	2/211	92/11152	0.522363	0.890969	0.840962	H2-K1/Ccnd1	2
Metabolism	Carbohydrate metabolism	mmu00520	Amino sugar and nucleotide sugar metabolism - Mus musculus (house mouse)	1/211	39/11152	0.525858	0.890969	0.840962	Hexb	1
Human Diseases	Substance dependence	mmu05032	Morphine addiction - Mus musculus (house mouse)	2/211	93/11152	0.52818	0.890969	0.840962	Grk2/Pde10a	2
Environmental Information Processing	Signal transduction	mmu04072	Phospholipase D signaling pathway - Mus musculus (house mouse)	3/211	149/11152	0.53824	0.890969	0.840962	Insr/Plpp1/Dgkz	3
Human Diseases	Cancer: overview	mmu05205	Proteoglycans in cancer - Mus musculus (house mouse)	4/211	204/11152	0.541906	0.890969	0.840962	Pdpk1/Hspg2/Arhgef1/Ccnd1	4
Human Diseases	Cancer: specific types	mmu05226	Gastric cancer - Mus musculus (house mouse)	3/211	150/11152	0.542777	0.890969	0.840962	Smad4/Cdk2/Ccnd1	3
Human Diseases	Cancer: specific types	mmu05219	Bladder cancer - Mus musculus (house mouse)	1/211	41/11152	0.543693	0.890969	0.840962	Ccnd1	1
Environmental Information Processing	Signal transduction	mmu04070	Phosphatidylinositol signaling system - Mus musculus (house mouse)	2/211	96/11152	0.545344	0.890969	0.840962	Dgkz/Calm1	2
Genetic Information Processing	Replication and repair	mmu03440	Homologous recombination - Mus musculus (house mouse)	1/211	42/11152	0.552358	0.890969	0.840962	Xrcc3	1
Genetic Information Processing	Translation	mmu03008	Ribosome biogenesis in eukaryotes - Mus musculus (house mouse)	3/211	153/11152	0.556235	0.890969	0.840962	Gtpbp4/Tcof1/Rcl1	3
Organismal Systems	Endocrine system	mmu04921	Oxytocin signaling pathway - Mus musculus (house mouse)	3/211	154/11152	0.560668	0.890969	0.840962	Gnaq/Calm1/Ccnd1	3
Metabolism	Metabolism of cofactors and vitamins	mmu00760	Nicotinate and nicotinamide metabolism - Mus musculus (house mouse)	1/211	43/11152	0.56086	0.890969	0.840962	Enpp1	1
Organismal Systems	Digestive system	mmu04975	Fat digestion and absorption - Mus musculus (house mouse)	1/211	43/11152	0.56086	0.890969	0.840962	Plpp1	1
Organismal Systems	Endocrine system	mmu04916	Melanogenesis - Mus musculus (house mouse)	2/211	100/11152	0.567548	0.890969	0.840962	Gnaq/Calm1	2
Human Diseases	Cardiovascular disease	mmu05410	Hypertrophic cardiomyopathy - Mus musculus (house mouse)	2/211	100/11152	0.567548	0.890969	0.840962	Tpm1/Tpm4	2
Organismal Systems	Excretory system	mmu04962	Vasopressin-regulated water reabsorption - Mus musculus (house mouse)	1/211	44/11152	0.569201	0.890969	0.840962	Dync1li1	1
Human Diseases	Endocrine and metabolic disease	mmu04933	AGE-RAGE signaling pathway in diabetic complications - Mus musculus (house mouse)	2/211	101/11152	0.572976	0.890969	0.840962	Smad4/Ccnd1	2
Human Diseases	Infectious disease: parasitic	mmu05142	Chagas disease - Mus musculus (house mouse)	2/211	103/11152	0.583683	0.890969	0.840962	Nfkbia/Gnaq	2
Human Diseases	Cardiovascular disease	mmu05414	Dilated cardiomyopathy - Mus musculus (house mouse)	2/211	103/11152	0.583683	0.890969	0.840962	Tpm1/Tpm4	2
Organismal Systems	Endocrine system	mmu04922	Glucagon signaling pathway - Mus musculus (house mouse)	2/211	104/11152	0.588963	0.890969	0.840962	Gnaq/Calm1	2
Human Diseases	Cardiovascular disease	mmu05417	Lipid and atherosclerosis - Mus musculus (house mouse)	4/211	217/11152	0.590966	0.890969	0.840962	Nfkbia/Pdpk1/Arhgef1/Calm1	4
Genetic Information Processing	Folding, sorting and degradation	mmu03050	Proteasome - Mus musculus (house mouse)	1/211	47/11152	0.593289	0.890969	0.840962	Psmd2	1
Genetic Information Processing	Replication and repair	mmu03410	Base excision repair - Mus musculus (house mouse)	1/211	47/11152	0.593289	0.890969	0.840962	Smug1	1
Organismal Systems	Immune system	mmu04659	Th17 cell differentiation - Mus musculus (house mouse)	2/211	105/11152	0.594193	0.890969	0.840962	Nfkbia/Smad4	2
Human Diseases	Cancer: overview	mmu05202	Transcriptional misregulation in cancer - Mus musculus (house mouse)	4/211	219/11152	0.598238	0.890969	0.840962	Max/Mllt3/Etv5/Tfe3	4
		mmu04081	Hormone signaling - Mus musculus (house mouse)	4/211	220/11152	0.601845	0.890969	0.840962	Thra/Insr/Smad4/Gnaq	4
Human Diseases	Infectious disease: viral	mmu05160	Hepatitis C - Mus musculus (house mouse)	3/211	164/11152	0.603505	0.890969	0.840962	Nfkbia/Cdk2/Ccnd1	3
Metabolism	Lipid metabolism	mmu00565	Ether lipid metabolism - Mus musculus (house mouse)	1/211	49/11152	0.608598	0.890969	0.840962	Plpp1	1
Human Diseases	Infectious disease: viral	mmu05167	Kaposi sarcoma-associated herpesvirus infection - Mus musculus (house mouse)	4/211	222/11152	0.609002	0.890969	0.840962	Nfkbia/H2-K1/Calm1/Ccnd1	4
Environmental Information Processing	Signal transduction	mmu04024	cAMP signaling pathway - Mus musculus (house mouse)	4/211	224/11152	0.616079	0.890969	0.840962	Nfkbia/Pde10a/Calm1/Adcyap1r1	4
		mmu03272	Virion - Hepatitis viruses - Mus musculus (house mouse)	1/211	51/11152	0.623334	0.890969	0.840962	Hspg2	1
Metabolism	Lipid metabolism	mmu00071	Fatty acid degradation - Mus musculus (house mouse)	1/211	52/11152	0.630493	0.890969	0.840962	Aldh9a1	1
Metabolism	Amino acid metabolism	mmu00380	Tryptophan metabolism - Mus musculus (house mouse)	1/211	52/11152	0.630493	0.890969	0.840962	Aldh9a1	1
Genetic Information Processing	Replication and repair	mmu03460	Fanconi anemia pathway - Mus musculus (house mouse)	1/211	52/11152	0.630493	0.890969	0.840962	Atrip	1
Human Diseases	Infectious disease: viral	mmu05164	Influenza A - Mus musculus (house mouse)	3/211	174/11152	0.643515	0.890969	0.840962	Nfkbia/Dnajb1/Kpna6	3
Metabolism	Amino acid metabolism	mmu00330	Arginine and proline metabolism - Mus musculus (house mouse)	1/211	54/11152	0.644408	0.890969	0.840962	Aldh9a1	1
Organismal Systems	Endocrine system	mmu04928	Parathyroid hormone synthesis, secretion and action - Mus musculus (house mouse)	2/211	116/11152	0.648455	0.890969	0.840962	Gnaq/Arhgef1	2
Metabolism	Glycan biosynthesis and metabolism	mmu00510	N-Glycan biosynthesis - Mus musculus (house mouse)	1/211	55/11152	0.651169	0.890969	0.840962	Rpn1	1
Environmental Information Processing	Signal transduction	mmu04066	HIF-1 signaling pathway - Mus musculus (house mouse)	2/211	117/11152	0.653093	0.890969	0.840962	Insr/Eno2	2
Organismal Systems	Nervous system	mmu04724	Glutamatergic synapse - Mus musculus (house mouse)	2/211	117/11152	0.653093	0.890969	0.840962	Grk2/Gnaq	2
Cellular Processes	Cell growth and death	mmu04217	Necroptosis - Mus musculus (house mouse)	3/211	177/11152	0.654951	0.890969	0.840962	Sqstm1/Rbck1/Sharpin	3
Environmental Information Processing	Signal transduction	mmu04668	TNF signaling pathway - Mus musculus (house mouse)	2/211	118/11152	0.657683	0.890969	0.840962	Nfkbia/Rhbdf2	2
Metabolism	Nucleotide metabolism	mmu00240	Pyrimidine metabolism - Mus musculus (house mouse)	1/211	56/11152	0.657802	0.890969	0.840962	Enpp1	1
Organismal Systems	Immune system	mmu04670	Leukocyte transendothelial migration - Mus musculus (house mouse)	2/211	119/11152	0.662224	0.890969	0.840962	Actn4/Vasp	2
Environmental Information Processing	Signal transduction	mmu04310	Wnt signaling pathway - Mus musculus (house mouse)	3/211	179/11152	0.662429	0.890969	0.840962	Smad4/Lgr5/Ccnd1	3
Metabolism	Amino acid metabolism	mmu00280	Valine, leucine and isoleucine degradation - Mus musculus (house mouse)	1/211	57/11152	0.664309	0.890969	0.840962	Aldh9a1	1
Organismal Systems	Endocrine system	mmu04923	Regulation of lipolysis in adipocytes - Mus musculus (house mouse)	1/211	57/11152	0.664309	0.890969	0.840962	Insr	1
Genetic Information Processing	Replication and repair	mmu03420	Nucleotide excision repair - Mus musculus (house mouse)	1/211	58/11152	0.670693	0.890969	0.840962	Polr2a	1
Human Diseases	Immune disease	mmu05330	Allograft rejection - Mus musculus (house mouse)	1/211	58/11152	0.670693	0.890969	0.840962	H2-K1	1
Human Diseases	Immune disease	mmu05332	Graft-versus-host disease - Mus musculus (house mouse)	1/211	58/11152	0.670693	0.890969	0.840962	H2-K1	1
Human Diseases	Infectious disease: bacterial	mmu05134	Legionellosis - Mus musculus (house mouse)	1/211	59/11152	0.676956	0.894903	0.844674	Nfkbia	1
Organismal Systems	Nervous system	mmu04730	Long-term depression - Mus musculus (house mouse)	1/211	60/11152	0.683101	0.897856	0.847461	Gnaq	1
Organismal Systems	Aging	mmu04213	Longevity regulating pathway - multiple species - Mus musculus (house mouse)	1/211	61/11152	0.689129	0.897856	0.847461	Insr	1
Organismal Systems	Excretory system	mmu04961	Endocrine and other factor-regulated calcium reabsorption - Mus musculus (house mouse)	1/211	61/11152	0.689129	0.897856	0.847461	Gnaq	1

## Sheet: NX1889_Up
category	subcategory	ID	Description	GeneRatio	BgRatio	pvalue	p.adjust	qvalue	geneID	Count
Human Diseases	Neurodegenerative disease	mmu05017	Spinocerebellar ataxia - Mus musculus (house mouse)	7/72	141/11152	3.30214e-05	0.00581176	0.00510963	Psmd2/Psmd11/Atxn2/Itpr1/Psmd8/Wipi2/Sp1	7
Human Diseases	Neurodegenerative disease	mmu05012	Parkinson disease - Mus musculus (house mouse)	8/72	274/11152	0.000367717	0.0323591	0.0284497	Psmd2/Txn2/Psmd11/Itpr1/Cox6b1/Klc2/Psmd8/Gnai2	8
Human Diseases	Neurodegenerative disease	mmu05014	Amyotrophic lateral sclerosis - Mus musculus (house mouse)	9/72	374/11152	0.000641034	0.034607	0.030426	Psmd2/Psmd11/Rac1/Atxn2/Cox6b1/Klc2/Psmd8/Wipi2/Map1lc3b	9
Human Diseases	Neurodegenerative disease	mmu05016	Huntington disease - Mus musculus (house mouse)	8/72	308/11152	0.000796541	0.034607	0.030426	Psmd2/Psmd11/Itpr1/Cox6b1/Klc2/Psmd8/Wipi2/Sp1	8
Human Diseases	Neurodegenerative disease	mmu05022	Pathways of neurodegeneration - multiple diseases - Mus musculus (house mouse)	10/72	481/11152	0.000983152	0.034607	0.030426	Psmd2/Psmd11/Rac1/Atxn2/Itpr1/Cox6b1/Klc2/Psmd8/Wipi2/Map1lc3b	10
Human Diseases	Neurodegenerative disease	mmu05020	Prion disease - Mus musculus (house mouse)	7/72	273/11152	0.00184864	0.0542269	0.0476755	Psmd2/Psmd11/Rac1/Itpr1/Cox6b1/Klc2/Psmd8	7
Organismal Systems	Immune system	mmu04612	Antigen processing and presentation - Mus musculus (house mouse)	4/72	86/11152	0.00227609	0.0544575	0.0478783	Hspa4/Cd74/Nfyb/Nfyc	4
Genetic Information Processing	Chromosome	mmu03083	Polycomb repressive complex - Mus musculus (house mouse)	4/72	88/11152	0.00247534	0.0544575	0.0478783	Ezh1/Mbd6/Phc1/Ube2d1	4
Genetic Information Processing	Folding, sorting and degradation	mmu03050	Proteasome - Mus musculus (house mouse)	3/72	47/11152	0.00341374	0.064305	0.0565361	Psmd2/Psmd11/Psmd8	3
Human Diseases	Cancer: overview	mmu05231	Choline metabolism in cancer - Mus musculus (house mouse)	4/72	98/11152	0.00365369	0.064305	0.0565361	Rac1/Pla2g4b/Sp1/Dgki	4
Cellular Processes	Transport and catabolism	mmu04137	Mitophagy - animal - Mus musculus (house mouse)	4/72	101/11152	0.00407039	0.0651262	0.0572581	Sp1/Fis1/Map1lc3b/Rras	4
Organismal Systems	Nervous system	mmu04730	Long-term depression - Mus musculus (house mouse)	3/72	60/11152	0.00678664	0.0995374	0.0875119	Itpr1/Pla2g4b/Gnai2	3
Organismal Systems	Nervous system	mmu04726	Serotonergic synapse - Mus musculus (house mouse)	4/72	137/11152	0.0117749	0.138954	0.122166	Itpr1/Pla2g4b/Gnai2/Cyp2d22	4
Organismal Systems	Immune system	mmu04621	NOD-like receptor signaling pathway - Mus musculus (house mouse)	5/72	212/11152	0.0118274	0.138954	0.122166	Txn2/Itpr1/Trpm2/Nampt/Map1lc3b	5
Human Diseases	Neurodegenerative disease	mmu05010	Alzheimer disease - Mus musculus (house mouse)	7/72	389/11152	0.0125128	0.138954	0.122166	Psmd2/Psmd11/Itpr1/Cox6b1/Klc2/Psmd8/Wipi2	7
Environmental Information Processing	Signal transduction	mmu04371	Apelin signaling pathway - Mus musculus (house mouse)	4/72	140/11152	0.0126694	0.138954	0.122166	Itpr1/Gnai2/Map1lc3b/Rras	4
Human Diseases	Infectious disease: bacterial	mmu05133	Pertussis - Mus musculus (house mouse)	3/72	77/11152	0.0134217	0.138954	0.122166	Cfl1/Serping1/Gnai2	3
Organismal Systems	Endocrine system	mmu04921	Oxytocin signaling pathway - Mus musculus (house mouse)	4/72	154/11152	0.0174158	0.170287	0.149714	Itpr1/Trpm2/Pla2g4b/Gnai2	4
Cellular Processes	Transport and catabolism	mmu04140	Autophagy - animal - Mus musculus (house mouse)	4/72	167/11152	0.0227041	0.183983	0.161756	Itpr1/Wipi2/Map1lc3b/Rras	4
Organismal Systems	Immune system	mmu04666	Fc gamma R-mediated phagocytosis - Mus musculus (house mouse)	3/72	94/11152	0.0227622	0.183983	0.161756	Cfl1/Rac1/Pla2g4b	3
Human Diseases	Infectious disease: bacterial	mmu05132	Salmonella infection - Mus musculus (house mouse)	5/72	251/11152	0.0228824	0.183983	0.161756	Txn2/Anxa2/Rac1/Klc2/Rras	5
Cellular Processes	Cellular community - eukaryotes	mmu04530	Tight junction - Mus musculus (house mouse)	4/72	169/11152	0.0235955	0.183983	0.161756	Cttn/Rac1/Hspa4/Arhgef2	4
Environmental Information Processing	Signal transduction	mmu04070	Phosphatidylinositol signaling system - Mus musculus (house mouse)	3/72	96/11152	0.0240433	0.183983	0.161756	Itpr1/Dgki/Pi4ka	3
Organismal Systems	Development and regeneration	mmu04360	Axon guidance - Mus musculus (house mouse)	4/72	181/11152	0.029391	0.215534	0.189495	Cfl1/Rac1/Gnai2/Rras	4
Organismal Systems	Endocrine system	mmu04928	Parathyroid hormone synthesis, secretion and action - Mus musculus (house mouse)	3/72	116/11152	0.0389587	0.269441	0.236889	Itpr1/Sp1/Gnai2	3
Organismal Systems	Nervous system	mmu04724	Glutamatergic synapse - Mus musculus (house mouse)	3/72	117/11152	0.0398038	0.269441	0.236889	Itpr1/Pla2g4b/Gnai2	3
Human Diseases	Cancer: overview	mmu05205	Proteoglycans in cancer - Mus musculus (house mouse)	4/72	204/11152	0.0426829	0.278229	0.244616	Cttn/Rac1/Itpr1/Rras	4
Organismal Systems	Immune system	mmu04611	Platelet activation - Mus musculus (house mouse)	3/72	126/11152	0.0478266	0.299613	0.263416	Itpr1/Pla2g4b/Gnai2	3
Environmental Information Processing	Signal transduction	mmu04015	Rap1 signaling pathway - Mus musculus (house mouse)	4/72	214/11152	0.049368	0.299613	0.263416	Krit1/Rac1/Gnai2/Rras	4
Organismal Systems	Development and regeneration	mmu04380	Osteoclast differentiation - Mus musculus (house mouse)	3/72	132/11152	0.0535844	0.305662	0.268734	Rac1/Itpr1/Fosl2	3
Environmental Information Processing	Signal transduction	mmu04370	VEGF signaling pathway - Mus musculus (house mouse)	2/72	58/11152	0.0538904	0.305662	0.268734	Rac1/Pla2g4b	2
Organismal Systems	Endocrine system	mmu04915	Estrogen signaling pathway - Mus musculus (house mouse)	3/72	134/11152	0.0555749	0.305662	0.268734	Itpr1/Sp1/Gnai2	3
Human Diseases	Infectious disease: viral	mmu05169	Epstein-Barr virus infection - Mus musculus (house mouse)	4/72	227/11152	0.0588777	0.312885	0.275085	Psmd2/Psmd11/Rac1/Psmd8	4
Genetic Information Processing	Translation	mmu03010	Ribosome - Mus musculus (house mouse)	5/72	328/11152	0.0604438	0.312885	0.275085	Rpl13a/Rps23/Rps7/Rps29/Rpl36a	5
Human Diseases	Infectious disease: viral	mmu05171	Coronavirus disease - COVID-19 - Mus musculus (house mouse)	5/72	334/11152	0.0643142	0.323132	0.284094	Rpl13a/Rps23/Rps7/Rps29/Rpl36a	5
Organismal Systems	Immune system	mmu04664	Fc epsilon RI signaling pathway - Mus musculus (house mouse)	2/72	66/11152	0.0676873	0.323132	0.284094	Rac1/Pla2g4b	2
Human Diseases	Infectious disease: viral	mmu05170	Human immunodeficiency virus 1 infection - Mus musculus (house mouse)	4/72	241/11152	0.0701408	0.323132	0.284094	Cfl1/Rac1/Itpr1/Gnai2	4
Environmental Information Processing	Signal transduction	mmu04072	Phospholipase D signaling pathway - Mus musculus (house mouse)	3/72	149/11152	0.0716032	0.323132	0.284094	Pla2g4b/Dgki/Rras	3
Human Diseases	Cardiovascular disease	mmu05418	Fluid shear stress and atherosclerosis - Mus musculus (house mouse)	3/72	149/11152	0.0716032	0.323132	0.284094	Txn2/Rac1/Arhgef2	3
Organismal Systems	Endocrine system	mmu04927	Cortisol synthesis and secretion - Mus musculus (house mouse)	2/72	72/11152	0.0787154	0.345367	0.303642	Itpr1/Sp1	2
Human Diseases	Infectious disease: viral	mmu05163	Human cytomegalovirus infection - Mus musculus (house mouse)	4/72	254/11152	0.0815264	0.345367	0.303642	Rac1/Itpr1/Sp1/Gnai2	4
Organismal Systems	Endocrine system	mmu04924	Renin secretion - Mus musculus (house mouse)	2/72	75/11152	0.0844274	0.345367	0.303642	Itpr1/Gnai2	2
Organismal Systems	Digestive system	mmu04971	Gastric acid secretion - Mus musculus (house mouse)	2/72	75/11152	0.0844274	0.345367	0.303642	Itpr1/Gnai2	2
Human Diseases	Endocrine and metabolic disease	mmu04934	Cushing syndrome - Mus musculus (house mouse)	3/72	162/11152	0.0869859	0.345367	0.303642	Itpr1/Sp1/Gnai2	3
Human Diseases	Infectious disease: bacterial	mmu05100	Bacterial invasion of epithelial cells - Mus musculus (house mouse)	2/72	77/11152	0.088304	0.345367	0.303642	Cttn/Rac1	2
Metabolism	Metabolism of cofactors and vitamins	mmu00730	Thiamine metabolism - Mus musculus (house mouse)	1/72	15/11152	0.0926426	0.354459	0.311635	Ak2	1
Metabolism	Global and overview maps	mmu01232	Nucleotide metabolism - Mus musculus (house mouse)	2/72	84/11152	0.102273	0.382981	0.336712	Ak2/Dtymk	2
Cellular Processes	Cellular community - eukaryotes	mmu04540	Gap junction - Mus musculus (house mouse)	2/72	86/11152	0.106371	0.385589	0.339005	Itpr1/Gnai2	2
Genetic Information Processing	Folding, sorting and degradation	mmu04141	Protein processing in endoplasmic reticulum - Mus musculus (house mouse)	3/72	178/11152	0.107659	0.385589	0.339005	Rpn2/Marchf6/Ube2d1	3
Human Diseases	Infectious disease: bacterial	mmu05152	Tuberculosis - Mus musculus (house mouse)	3/72	180/11152	0.110368	0.385589	0.339005	Cd74/Nfyb/Nfyc	3
Cellular Processes	Cell growth and death	mmu04218	Cellular senescence - Mus musculus (house mouse)	3/72	181/11152	0.111733	0.385589	0.339005	Itpr1/Hipk1/Rras	3
Organismal Systems	Endocrine system	mmu04912	GnRH signaling pathway - Mus musculus (house mouse)	2/72	90/11152	0.114698	0.388208	0.341307	Itpr1/Pla2g4b	2
Cellular Processes	Cellular community - eukaryotes	mmu04520	Adherens junction - Mus musculus (house mouse)	2/72	92/11152	0.118923	0.394913	0.347203	Krit1/Rac1	2
Organismal Systems	Immune system	mmu04610	Complement and coagulation cascades - Mus musculus (house mouse)	2/72	94/11152	0.123187	0.401497	0.352991	Serping1/Clu	2
Environmental Information Processing	Signal transduction	mmu04010	MAPK signaling pathway - Mus musculus (house mouse)	4/72	299/11152	0.127371	0.407588	0.358345	Rac1/Pla2g4b/Mapkapk5/Rras	4
Organismal Systems	Environmental adaptation	mmu04713	Circadian entrainment - Mus musculus (house mouse)	2/72	100/11152	0.136195	0.427318	0.375692	Itpr1/Gnai2	2
Metabolism	Lipid metabolism	mmu00564	Glycerophospholipid metabolism - Mus musculus (house mouse)	2/72	101/11152	0.138393	0.427318	0.375692	Pla2g4b/Dgki	2
Organismal Systems	Endocrine system	mmu04922	Glucagon signaling pathway - Mus musculus (house mouse)	2/72	104/11152	0.145032	0.440098	0.386928	Itpr1/Phkg1	2
Metabolism	Lipid metabolism	mmu00592	alpha-Linolenic acid metabolism - Mus musculus (house mouse)	1/72	25/11152	0.149648	0.446406	0.392474	Pla2g4b	1
Organismal Systems	Immune system	mmu04625	C-type lectin receptor signaling pathway - Mus musculus (house mouse)	2/72	112/11152	0.163048	0.462095	0.406267	Itpr1/Rras	2
Human Diseases	Cardiovascular disease	mmu05415	Diabetic cardiomyopathy - Mus musculus (house mouse)	3/72	216/11152	0.16325	0.462095	0.406267	Rac1/Cox6b1/Sp1	3
Human Diseases	Cardiovascular disease	mmu05417	Lipid and atherosclerosis - Mus musculus (house mouse)	3/72	217/11152	0.164817	0.462095	0.406267	Rac1/Hspa4/Itpr1	3
Organismal Systems	Nervous system	mmu04725	Cholinergic synapse - Mus musculus (house mouse)	2/72	114/11152	0.167615	0.462095	0.406267	Itpr1/Gnai2	2
Organismal Systems	Digestive system	mmu04972	Pancreatic secretion - Mus musculus (house mouse)	2/72	115/11152	0.169907	0.462095	0.406267	Rac1/Itpr1	2
Human Diseases	Infectious disease: viral	mmu05167	Kaposi sarcoma-associated herpesvirus infection - Mus musculus (house mouse)	3/72	222/11152	0.172719	0.462095	0.406267	Rac1/Itpr1/Map1lc3b	3
Organismal Systems	Endocrine system	mmu04935	Growth hormone synthesis, secretion and action - Mus musculus (house mouse)	2/72	117/11152	0.174507	0.462095	0.406267	Itpr1/Gnai2	2
Environmental Information Processing	Signal transduction	mmu04024	cAMP signaling pathway - Mus musculus (house mouse)	3/72	224/11152	0.175911	0.462095	0.406267	Rac1/Gnai2/Rras	3
Organismal Systems	Immune system	mmu04670	Leukocyte transendothelial migration - Mus musculus (house mouse)	2/72	119/11152	0.179127	0.463623	0.407611	Rac1/Gnai2	2
Cellular Processes	Transport and catabolism	mmu04136	Autophagy - other - Mus musculus (house mouse)	1/72	32/11152	0.187435	0.477186	0.419535	Wipi2	1
Cellular Processes	Cell motility	mmu04810	Regulation of actin cytoskeleton - Mus musculus (house mouse)	3/72	234/11152	0.192113	0.477186	0.419535	Cfl1/Rac1/Rras	3
Environmental Information Processing	Signal transduction	mmu04014	Ras signaling pathway - Mus musculus (house mouse)	3/72	237/11152	0.197048	0.477186	0.419535	Rac1/Pla2g4b/Rras	3
Metabolism	Carbohydrate metabolism	mmu00030	Pentose phosphate pathway - Mus musculus (house mouse)	1/72	34/11152	0.197924	0.477186	0.419535	Aldoc	1
Organismal Systems	Environmental adaptation	mmu04710	Circadian rhythm - Mus musculus (house mouse)	1/72	34/11152	0.197924	0.477186	0.419535	Nr1d1	1
Organismal Systems	Sensory system	mmu04750	Inflammatory mediator regulation of TRP channels - Mus musculus (house mouse)	2/72	130/11152	0.20485	0.486254	0.427508	Itpr1/Pla2g4b	2
Environmental Information Processing	Signal transduction	mmu04071	Sphingolipid signaling pathway - Mus musculus (house mouse)	2/72	131/11152	0.207211	0.486254	0.427508	Rac1/Gnai2	2
Metabolism	Carbohydrate metabolism	mmu00051	Fructose and mannose metabolism - Mus musculus (house mouse)	1/72	37/11152	0.213407	0.494206	0.434499	Aldoc	1
Cellular Processes	Cell growth and death	mmu04210	Apoptosis - Mus musculus (house mouse)	2/72	136/11152	0.219056	0.498069	0.437896	Sptan1/Itpr1	2
Organismal Systems	Nervous system	mmu04728	Dopaminergic synapse - Mus musculus (house mouse)	2/72	137/11152	0.221433	0.498069	0.437896	Itpr1/Gnai2	2
Metabolism	Carbohydrate metabolism	mmu00520	Amino sugar and nucleotide sugar metabolism - Mus musculus (house mouse)	1/72	39/11152	0.223565	0.498069	0.437896	Gnpda1	1
Cellular Processes	Cell growth and death	mmu04216	Ferroptosis - Mus musculus (house mouse)	1/72	41/11152	0.233594	0.512032	0.450171	Map1lc3b	1
Organismal Systems	Circulatory system	mmu04270	Vascular smooth muscle contraction - Mus musculus (house mouse)	2/72	144/11152	0.238126	0.512032	0.450171	Itpr1/Pla2g4b	2
Genetic Information Processing	Folding, sorting and degradation	mmu03060	Protein export - Mus musculus (house mouse)	1/72	42/11152	0.23856	0.512032	0.450171	Get3	1
Metabolism	Metabolism of cofactors and vitamins	mmu00760	Nicotinate and nicotinamide metabolism - Mus musculus (house mouse)	1/72	43/11152	0.243495	0.51433	0.452192	Nampt	1
Metabolism	Glycan biosynthesis and metabolism	mmu00513	Various types of N-glycan biosynthesis - Mus musculus (house mouse)	1/72	44/11152	0.248398	0.51433	0.452192	Rpn2	1
Genetic Information Processing	Transcription	mmu03022	Basal transcription factors - Mus musculus (house mouse)	1/72	44/11152	0.248398	0.51433	0.452192	Cdk7	1
Metabolism	Global and overview maps	mmu01240	Biosynthesis of cofactors - Mus musculus (house mouse)	2/72	153/11152	0.259685	0.52584	0.462311	Ak2/Uros	2
Organismal Systems	Nervous system	mmu04723	Retrograde endocannabinoid signaling - Mus musculus (house mouse)	2/72	154/11152	0.262084	0.52584	0.462311	Itpr1/Gnai2	2
Metabolism	Metabolism of cofactors and vitamins	mmu00860	Porphyrin metabolism - Mus musculus (house mouse)	1/72	47/11152	0.26292	0.52584	0.462311	Uros	1
Human Diseases	Substance dependence	mmu05030	Cocaine addiction - Mus musculus (house mouse)	1/72	48/11152	0.267699	0.529382	0.465426	Gnai2	1
Metabolism	Lipid metabolism	mmu00565	Ether lipid metabolism - Mus musculus (house mouse)	1/72	49/11152	0.272447	0.532786	0.468418	Pla2g4b	1
Human Diseases	Endocrine and metabolic disease	mmu04932	Non-alcoholic fatty liver disease - Mus musculus (house mouse)	2/72	162/11152	0.281279	0.536852	0.471993	Rac1/Cox6b1	2
		mmu03272	Virion - Hepatitis viruses - Mus musculus (house mouse)	1/72	51/11152	0.281853	0.536852	0.471993	Cd9	1
Cellular Processes	Transport and catabolism	mmu04148	Efferocytosis - Mus musculus (house mouse)	2/72	163/11152	0.283677	0.536852	0.471993	Rac1/Slc16a1	2
Metabolism	Glycan biosynthesis and metabolism	mmu00510	N-Glycan biosynthesis - Mus musculus (house mouse)	1/72	55/11152	0.300306	0.55381	0.486903	Rpn2	1
Metabolism	Lipid metabolism	mmu00591	Linoleic acid metabolism - Mus musculus (house mouse)	1/72	55/11152	0.300306	0.55381	0.486903	Pla2g4b	1
Metabolism	Nucleotide metabolism	mmu00240	Pyrimidine metabolism - Mus musculus (house mouse)	1/72	56/11152	0.304846	0.55381	0.486903	Dtymk	1
Environmental Information Processing	Signal transduction	mmu04022	cGMP-PKG signaling pathway - Mus musculus (house mouse)	2/72	172/11152	0.305225	0.55381	0.486903	Itpr1/Gnai2	2
Organismal Systems	Endocrine system	mmu04923	Regulation of lipolysis in adipocytes - Mus musculus (house mouse)	1/72	57/11152	0.309357	0.55558	0.488458	Gnai2	1
Genetic Information Processing	Replication and repair	mmu03420	Nucleotide excision repair - Mus musculus (house mouse)	1/72	58/11152	0.313839	0.557935	0.490529	Cdk7	1
Environmental Information Processing	Signal transduction	mmu04310	Wnt signaling pathway - Mus musculus (house mouse)	2/72	179/11152	0.321912	0.566565	0.498117	Rac1/Tle4	2
Metabolism	Lipid metabolism	mmu00561	Glycerolipid metabolism - Mus musculus (house mouse)	1/72	63/11152	0.335821	0.570129	0.50125	Dgki	1
Environmental Information Processing	Signal transduction	mmu04330	Notch signaling pathway - Mus musculus (house mouse)	1/72	63/11152	0.335821	0.570129	0.50125	Tle4	1
Organismal Systems	Endocrine system	mmu04929	GnRH secretion - Mus musculus (house mouse)	1/72	63/11152	0.335821	0.570129	0.50125	Itpr1	1
Metabolism	Amino acid metabolism	mmu00310	Lysine degradation - Mus musculus (house mouse)	1/72	64/11152	0.340134	0.570129	0.50125	Ezh1	1
Organismal Systems	Endocrine system	mmu04913	Ovarian steroidogenesis - Mus musculus (house mouse)	1/72	64/11152	0.340134	0.570129	0.50125	Pla2g4b	1
Human Diseases	Endocrine and metabolic disease	mmu04940	Type I diabetes mellitus - Mus musculus (house mouse)	1/72	65/11152	0.344419	0.571865	0.502776	Cpe	1
Metabolism	Carbohydrate metabolism	mmu00010	Glycolysis / Gluconeogenesis - Mus musculus (house mouse)	1/72	67/11152	0.352906	0.575106	0.505626	Aldoc	1
Organismal Systems	Nervous system	mmu04720	Long-term potentiation - Mus musculus (house mouse)	1/72	67/11152	0.352906	0.575106	0.505626	Itpr1	1
Organismal Systems	Immune system	mmu04062	Chemokine signaling pathway - Mus musculus (house mouse)	2/72	194/11152	0.357327	0.576968	0.507263	Rac1/Gnai2	2
Human Diseases	Cancer: specific types	mmu05211	Renal cell carcinoma - Mus musculus (house mouse)	1/72	70/11152	0.365435	0.581385	0.511146	Rac1	1
Cellular Processes	Cell motility	mmu04814	Motor proteins - Mus musculus (house mouse)	2/72	198/11152	0.366669	0.581385	0.511146	Klc2/Bicdl1	2
Organismal Systems	Endocrine system	mmu04918	Thyroid hormone synthesis - Mus musculus (house mouse)	1/72	74/11152	0.381768	0.599921	0.527443	Itpr1	1
Human Diseases	Cancer: specific types	mmu05212	Pancreatic cancer - Mus musculus (house mouse)	1/72	76/11152	0.389779	0.607089	0.533744	Rac1	1
Metabolism	Carbohydrate metabolism	mmu00562	Inositol phosphate metabolism - Mus musculus (house mouse)	1/72	77/11152	0.393745	0.607888	0.534447	Pi4ka	1
Metabolism	Global and overview maps	mmu01230	Biosynthesis of amino acids - Mus musculus (house mouse)	1/72	79/11152	0.401603	0.614627	0.540372	Aldoc	1
Organismal Systems	Immune system	mmu04662	B cell receptor signaling pathway - Mus musculus (house mouse)	1/72	80/11152	0.405494	0.615232	0.540904	Rac1	1
Human Diseases	Cancer: overview	mmu05202	Transcriptional misregulation in cancer - Mus musculus (house mouse)	2/72	219/11152	0.414815	0.619223	0.544412	Ewsr1/Sp1	2
Genetic Information Processing	Folding, sorting and degradation	mmu03018	RNA degradation - Mus musculus (house mouse)	1/72	83/11152	0.417017	0.619223	0.544412	Pan2	1
Organismal Systems	Digestive system	mmu04970	Salivary secretion - Mus musculus (house mouse)	1/72	87/11152	0.432041	0.619223	0.544412	Itpr1	1
Human Diseases	Cancer: specific types	mmu05210	Colorectal cancer - Mus musculus (house mouse)	1/72	88/11152	0.435736	0.619223	0.544412	Rac1	1
Human Diseases	Cancer: overview	mmu05208	Chemical carcinogenesis - reactive oxygen species - Mus musculus (house mouse)	2/72	229/11152	0.437123	0.619223	0.544412	Rac1/Cox6b1	2
Metabolism	Lipid metabolism	mmu00590	Arachidonic acid metabolism - Mus musculus (house mouse)	1/72	89/11152	0.439408	0.619223	0.544412	Pla2g4b	1
Organismal Systems	Circulatory system	mmu04260	Cardiac muscle contraction - Mus musculus (house mouse)	1/72	89/11152	0.439408	0.619223	0.544412	Cox6b1	1
Organismal Systems	Nervous system	mmu04727	GABAergic synapse - Mus musculus (house mouse)	1/72	91/11152	0.446682	0.619223	0.544412	Gnai2	1
Human Diseases	Cardiovascular disease	mmu05416	Viral myocarditis - Mus musculus (house mouse)	1/72	92/11152	0.450283	0.619223	0.544412	Rac1	1
Human Diseases	Drug resistance: antineoplastic	mmu01522	Endocrine resistance - Mus musculus (house mouse)	1/72	93/11152	0.453862	0.619223	0.544412	Sp1	1
Organismal Systems	Immune system	mmu04640	Hematopoietic cell lineage - Mus musculus (house mouse)	1/72	93/11152	0.453862	0.619223	0.544412	Cd9	1
Organismal Systems	Endocrine system	mmu04914	Progesterone-mediated oocyte maturation - Mus musculus (house mouse)	1/72	93/11152	0.453862	0.619223	0.544412	Gnai2	1
Human Diseases	Substance dependence	mmu05032	Morphine addiction - Mus musculus (house mouse)	1/72	93/11152	0.453862	0.619223	0.544412	Gnai2	1
Organismal Systems	Endocrine system	mmu04916	Melanogenesis - Mus musculus (house mouse)	1/72	100/11152	0.478277	0.633252	0.556746	Gnai2	1
Metabolism	Lipid metabolism	mmu00140	Steroid hormone biosynthesis - Mus musculus (house mouse)	1/72	101/11152	0.481676	0.633252	0.556746	Cyp2d22	1
Human Diseases	Endocrine and metabolic disease	mmu04933	AGE-RAGE signaling pathway in diabetic complications - Mus musculus (house mouse)	1/72	101/11152	0.481676	0.633252	0.556746	Rac1	1
Human Diseases	Infectious disease: parasitic	mmu05142	Chagas disease - Mus musculus (house mouse)	1/72	103/11152	0.488408	0.633252	0.556746	Gnai2	1
Genetic Information Processing	Translation	mmu03015	mRNA surveillance pathway - Mus musculus (house mouse)	1/72	104/11152	0.491742	0.633252	0.556746	Cstf2	1
Organismal Systems	Immune system	mmu04620	Toll-like receptor signaling pathway - Mus musculus (house mouse)	1/72	104/11152	0.491742	0.633252	0.556746	Rac1	1
Organismal Systems	Endocrine system	mmu04925	Aldosterone synthesis and secretion - Mus musculus (house mouse)	1/72	104/11152	0.491742	0.633252	0.556746	Itpr1	1
Environmental Information Processing	Signal transduction	mmu04020	Calcium signaling pathway - Mus musculus (house mouse)	2/72	255/11152	0.492929	0.633252	0.556746	Itpr1/Phkg1	2
Human Diseases	Infectious disease: parasitic	mmu05145	Toxoplasmosis - Mus musculus (house mouse)	1/72	109/11152	0.508092	0.648002	0.569714	Gnai2	1
Environmental Information Processing	Signal transduction	mmu04350	TGF-beta signaling pathway - Mus musculus (house mouse)	1/72	112/11152	0.517652	0.655444	0.576258	Sp1	1
Environmental Information Processing	Signal transduction	mmu04066	HIF-1 signaling pathway - Mus musculus (house mouse)	1/72	117/11152	0.53318	0.665529	0.585125	Aldoc	1
Organismal Systems	Immune system	mmu04650	Natural killer cell mediated cytotoxicity - Mus musculus (house mouse)	1/72	117/11152	0.53318	0.665529	0.585125	Rac1	1
Organismal Systems	Nervous system	mmu04722	Neurotrophin signaling pathway - Mus musculus (house mouse)	1/72	121/11152	0.545246	0.673644	0.592259	Rac1	1
Metabolism	Global and overview maps	mmu01200	Carbon metabolism - Mus musculus (house mouse)	1/72	123/11152	0.551163	0.673644	0.592259	Aldoc	1
Cellular Processes	Cell growth and death	mmu04114	Oocyte meiosis - Mus musculus (house mouse)	1/72	123/11152	0.551163	0.673644	0.592259	Itpr1	1
Organismal Systems	Endocrine system	mmu04926	Relaxin signaling pathway - Mus musculus (house mouse)	1/72	131/11152	0.574083	0.694334	0.61045	Gnai2	1
		mmu04517	IgSF CAM signaling - Mus musculus (house mouse)	2/72	300/11152	0.581039	0.694334	0.61045	Rac1/Sptan1	2
Metabolism	Nucleotide metabolism	mmu00230	Purine metabolism - Mus musculus (house mouse)	1/72	134/11152	0.582377	0.694334	0.61045	Ak2	1
Genetic Information Processing	Chromosome	mmu03082	ATP-dependent chromatin remodeling - Mus musculus (house mouse)	1/72	136/11152	0.587817	0.694334	0.61045	Dpf2	1
Human Diseases	Infectious disease: bacterial	mmu05135	Yersinia infection - Mus musculus (house mouse)	1/72	136/11152	0.587817	0.694334	0.61045	Rac1	1
Organismal Systems	Endocrine system	mmu04910	Insulin signaling pathway - Mus musculus (house mouse)	1/72	140/11152	0.59849	0.700637	0.615991	Phkg1	1
Metabolism	Energy metabolism	mmu00190	Oxidative phosphorylation - Mus musculus (house mouse)	1/72	141/11152	0.601115	0.700637	0.615991	Cox6b1	1
Human Diseases	Cancer: specific types	mmu05224	Breast cancer - Mus musculus (house mouse)	1/72	147/11152	0.616514	0.713859	0.627615	Sp1	1
		mmu04518	Integrin signaling - Mus musculus (house mouse)	1/72	153/11152	0.631327	0.723053	0.635698	Rac1	1
Genetic Information Processing	Folding, sorting and degradation	mmu04120	Ubiquitin mediated proteolysis - Mus musculus (house mouse)	1/72	156/11152	0.638521	0.723053	0.635698	Ube2d1	1
Organismal Systems	Circulatory system	mmu04261	Adrenergic signaling in cardiomyocytes - Mus musculus (house mouse)	1/72	156/11152	0.638521	0.723053	0.635698	Gnai2	1
Cellular Processes	Cell growth and death	mmu04110	Cell cycle - Mus musculus (house mouse)	1/72	157/11152	0.640887	0.723053	0.635698	Cdk7	1
Cellular Processes	Cell growth and death	mmu04217	Necroptosis - Mus musculus (house mouse)	1/72	177/11152	0.685142	0.768057	0.675265	Pla2g4b	1
Cellular Processes	Transport and catabolism	mmu04145	Phagosome - Mus musculus (house mouse)	1/72	181/11152	0.693324	0.772311	0.679005	Rac1	1
		mmu04082	Neuroactive ligand signaling - Mus musculus (house mouse)	1/72	196/11152	0.722183	0.799398	0.70282	Gnai2	1
Cellular Processes	Cellular community - eukaryotes	mmu04510	Focal adhesion - Mus musculus (house mouse)	1/72	202/11152	0.732962	0.804435	0.707248	Rac1	1
Human Diseases	Substance dependence	mmu05034	Alcoholism - Mus musculus (house mouse)	1/72	208/11152	0.743328	0.804435	0.707248	Gnai2	1
Organismal Systems	Immune system	mmu04613	Neutrophil extracellular trap formation - Mus musculus (house mouse)	1/72	209/11152	0.745016	0.804435	0.707248	Rac1	1
Human Diseases	Infectious disease: viral	mmu05168	Herpes simplex virus 1 infection - Mus musculus (house mouse)	1/72	209/11152	0.745016	0.804435	0.707248	Cd74	1
		mmu04519	Cadherin signaling - Mus musculus (house mouse)	2/72	414/11152	0.753182	0.808293	0.710641	Rac1/Rras	2
		mmu04081	Hormone signaling - Mus musculus (house mouse)	1/72	220/11152	0.762883	0.812141	0.714023	Gnai2	1
		mmu04382	Cornified envelope formation - Mus musculus (house mouse)	1/72	222/11152	0.765996	0.812141	0.714023	Dst	1
Human Diseases	Cancer: overview	mmu05203	Viral carcinogenesis - Mus musculus (house mouse)	1/72	226/11152	0.772103	0.813713	0.715405	Rac1	1
Human Diseases	Cancer: overview	mmu05207	Chemical carcinogenesis - receptor activation - Mus musculus (house mouse)	1/72	231/11152	0.779515	0.81482	0.716379	Gnai2	1
		mmu04820	Cytoskeleton in muscle cells - Mus musculus (house mouse)	1/72	233/11152	0.782412	0.81482	0.716379	Sptan1	1
Organismal Systems	Environmental adaptation	mmu04714	Thermogenesis - Mus musculus (house mouse)	1/72	238/11152	0.789493	0.817358	0.71861	Cox6b1	1
Human Diseases	Infectious disease: viral	mmu05166	Human T-cell leukemia virus 1 infection - Mus musculus (house mouse)	1/72	245/11152	0.799027	0.82239	0.723034	Nfyb	1
Cellular Processes	Transport and catabolism	mmu04142	Lysosome - Mus musculus (house mouse)	1/72	252/11152	0.808134	0.826928	0.727024	Gga1	1
Cellular Processes	Transport and catabolism	mmu04144	Endocytosis - Mus musculus (house mouse)	1/72	268/11152	0.82745	0.841799	0.740099	Arf4	1
Human Diseases	Cancer: overview	mmu05206	MicroRNAs in cancer - Mus musculus (house mouse)	1/72	318/11152	0.876274	0.886346	0.779263	Reck	1

## Sheet: NX1889_Down
category	subcategory	ID	Description	GeneRatio	BgRatio	pvalue	p.adjust	qvalue	geneID	Count
Cellular Processes	Cell growth and death	mmu04110	Cell cycle - Mus musculus (house mouse)	6/61	157/11152	0.00020736	0.0412647	0.0351421	Wapl/Cdkn1a/Mcm7/Chek1/Atr/Gsk3b	6
Human Diseases	Cancer: specific types	mmu05215	Prostate cancer - Mus musculus (house mouse)	4/61	107/11152	0.0027473	0.134807	0.114805	Cdkn1a/Pik3cd/Gsk3b/Ikbkg	4
Human Diseases	Cancer: specific types	mmu05213	Endometrial cancer - Mus musculus (house mouse)	3/61	58/11152	0.00388012	0.134807	0.114805	Cdkn1a/Pik3cd/Gsk3b	3
Human Diseases	Cancer: specific types	mmu05217	Basal cell carcinoma - Mus musculus (house mouse)	3/61	63/11152	0.00489805	0.134807	0.114805	Cdkn1a/Ptch1/Gsk3b	3
Metabolism	Lipid metabolism	mmu00100	Steroid biosynthesis - Mus musculus (house mouse)	2/61	20/11152	0.00524846	0.134807	0.114805	Cyp51/Msmo1	2
		mmu03273	Virion - Lassa virus and SFTS virus - Mus musculus (house mouse)	2/61	21/11152	0.0057806	0.134807	0.114805	Myh9/Dag1	2
Human Diseases	Cancer: specific types	mmu05221	Acute myeloid leukemia - Mus musculus (house mouse)	3/61	70/11152	0.00657176	0.134807	0.114805	Pik3cd/Ikbkg/Pml	3
Human Diseases	Infectious disease: viral	mmu05167	Kaposi sarcoma-associated herpesvirus infection - Mus musculus (house mouse)	5/61	222/11152	0.0071958	0.134807	0.114805	Cdkn1a/Pik3cd/Il6st/Gsk3b/Ikbkg	5
Human Diseases	Cancer: overview	mmu05203	Viral carcinogenesis - Mus musculus (house mouse)	5/61	226/11152	0.00774488	0.134807	0.114805	Cdkn1a/Chek1/Pik3cd/Il6st/Ikbkg	5
Cellular Processes	Cell growth and death	mmu04115	p53 signaling pathway - Mus musculus (house mouse)	3/61	75/11152	0.00795189	0.134807	0.114805	Cdkn1a/Chek1/Atr	3
Human Diseases	Cancer: specific types	mmu05212	Pancreatic cancer - Mus musculus (house mouse)	3/61	76/11152	0.00824684	0.134807	0.114805	Cdkn1a/Pik3cd/Ikbkg	3
Human Diseases	Cancer: specific types	mmu05220	Chronic myeloid leukemia - Mus musculus (house mouse)	3/61	76/11152	0.00824684	0.134807	0.114805	Cdkn1a/Pik3cd/Ikbkg	3
Organismal Systems	Immune system	mmu04662	B cell receptor signaling pathway - Mus musculus (house mouse)	3/61	80/11152	0.00949082	0.134807	0.114805	Pik3cd/Gsk3b/Ikbkg	3
Human Diseases	Drug resistance: antineoplastic	mmu01523	Antifolate resistance - Mus musculus (house mouse)	2/61	28/11152	0.0101529	0.134807	0.114805	Mthfr/Ikbkg	2
Human Diseases	Infectious disease: viral	mmu05166	Human T-cell leukemia virus 1 infection - Mus musculus (house mouse)	5/61	245/11152	0.0107566	0.134807	0.114805	Cdkn1a/Chek1/Pik3cd/Atr/Ikbkg	5
Environmental Information Processing	Signal transduction	mmu04012	ErbB signaling pathway - Mus musculus (house mouse)	3/61	84/11152	0.0108388	0.134807	0.114805	Cdkn1a/Pik3cd/Gsk3b	3
Human Diseases	Infectious disease: viral	mmu05160	Hepatitis C - Mus musculus (house mouse)	4/61	164/11152	0.0122849	0.135898	0.115734	Cdkn1a/Pik3cd/Gsk3b/Ikbkg	4
Human Diseases	Cancer: specific types	mmu05210	Colorectal cancer - Mus musculus (house mouse)	3/61	88/11152	0.0122922	0.135898	0.115734	Cdkn1a/Pik3cd/Gsk3b	3
Human Diseases	Infectious disease: viral	mmu05165	Human papillomavirus infection - Mus musculus (house mouse)	6/61	357/11152	0.0130327	0.136501	0.116248	Cdkn1a/Pik3cd/Atp6v1c1/Atr/Gsk3b/Ikbkg	6
Human Diseases	Cancer: specific types	mmu05222	Small cell lung cancer - Mus musculus (house mouse)	3/61	94/11152	0.0146732	0.145998	0.124336	Cdkn1a/Pik3cd/Ikbkg	3
Cellular Processes	Cell growth and death	mmu04218	Cellular senescence - Mus musculus (house mouse)	4/61	181/11152	0.0170823	0.154517	0.131591	Cdkn1a/Chek1/Pik3cd/Atr	4
Organismal Systems	Development and regeneration	mmu04360	Axon guidance - Mus musculus (house mouse)	4/61	181/11152	0.0170823	0.154517	0.131591	Pik3cd/Ptch1/Epha1/Gsk3b	4
Metabolism	Amino acid metabolism	mmu00260	Glycine, serine and threonine metabolism - Mus musculus (house mouse)	2/61	40/11152	0.0200909	0.17383	0.148038	Alas2/Bpgm	2
Organismal Systems	Immune system	mmu04062	Chemokine signaling pathway - Mus musculus (house mouse)	4/61	194/11152	0.0214471	0.177832	0.151446	Ccl25/Pik3cd/Gsk3b/Ikbkg	4
Organismal Systems	Immune system	mmu04660	T cell receptor signaling pathway - Mus musculus (house mouse)	3/61	122/11152	0.0290361	0.231127	0.196834	Pik3cd/Gsk3b/Ikbkg	3
Human Diseases	Cancer: overview	mmu05202	Transcriptional misregulation in cancer - Mus musculus (house mouse)	4/61	219/11152	0.0316266	0.241452	0.205627	Cdkn1a/H3f3b/Klf3/Pml	4
Genetic Information Processing	Replication and repair	mmu03460	Fanconi anemia pathway - Mus musculus (house mouse)	2/61	52/11152	0.0327598	0.241452	0.205627	Atr/Slx4	2
Human Diseases	Infectious disease: bacterial	mmu05135	Yersinia infection - Mus musculus (house mouse)	3/61	136/11152	0.0382336	0.242179	0.206246	Pik3cd/Gsk3b/Ikbkg	3
		mmu04820	Cytoskeleton in muscle cells - Mus musculus (house mouse)	4/61	233/11152	0.0383856	0.242179	0.206246	Myh9/Dag1/Fhl3/Neb	4
Genetic Information Processing	Replication and repair	mmu03420	Nucleotide excision repair - Mus musculus (house mouse)	2/61	58/11152	0.039999	0.242179	0.206246	Rad23a/Polr2j	2
Environmental Information Processing	Signal transduction	mmu04340	Hedgehog signaling pathway - Mus musculus (house mouse)	2/61	58/11152	0.039999	0.242179	0.206246	Ptch1/Gsk3b	2
Cellular Processes	Cellular community - eukaryotes	mmu04550	Signaling pathways regulating pluripotency of stem cells - Mus musculus (house mouse)	3/61	140/11152	0.0411047	0.242179	0.206246	Pik3cd/Il6st/Gsk3b	3
Organismal Systems	Endocrine system	mmu04910	Insulin signaling pathway - Mus musculus (house mouse)	3/61	140/11152	0.0411047	0.242179	0.206246	Sorbs1/Pik3cd/Gsk3b	3
Human Diseases	Infectious disease: viral	mmu05162	Measles - Mus musculus (house mouse)	3/61	142/11152	0.0425802	0.242179	0.206246	Pik3cd/Gsk3b/Ikbkg	3
Human Diseases	Infectious disease: viral	mmu05170	Human immunodeficiency virus 1 infection - Mus musculus (house mouse)	4/61	241/11152	0.0425943	0.242179	0.206246	Chek1/Pik3cd/Atr/Ikbkg	4
Human Diseases	Cancer: specific types	mmu05224	Breast cancer - Mus musculus (house mouse)	3/61	147/11152	0.0463848	0.256405	0.218361	Cdkn1a/Pik3cd/Gsk3b	3
Human Diseases	Cancer: specific types	mmu05226	Gastric cancer - Mus musculus (house mouse)	3/61	150/11152	0.0487461	0.261077	0.22234	Cdkn1a/Pik3cd/Gsk3b	3
Human Diseases	Infectious disease: viral	mmu05163	Human cytomegalovirus infection - Mus musculus (house mouse)	4/61	254/11152	0.0499723	0.261077	0.22234	Cdkn1a/Pik3cd/Gsk3b/Ikbkg	4
Metabolism	Global and overview maps	mmu01240	Biosynthesis of cofactors - Mus musculus (house mouse)	3/61	153/11152	0.0511659	0.261077	0.22234	Alas2/Tpk1/Nme6	3
Environmental Information Processing	Signal transduction	mmu04150	mTOR signaling pathway - Mus musculus (house mouse)	3/61	158/11152	0.0553269	0.261883	0.223027	Pik3cd/Atp6v1c1/Gsk3b	3
Human Diseases	Cancer: specific types	mmu05211	Renal cell carcinoma - Mus musculus (house mouse)	2/61	70/11152	0.0560683	0.261883	0.223027	Cdkn1a/Pik3cd	2
Human Diseases	Endocrine and metabolic disease	mmu04932	Non-alcoholic fatty liver disease - Mus musculus (house mouse)	3/61	162/11152	0.0587696	0.261883	0.223027	Pik3cd/Gsk3b/Cox6b2	3
Human Diseases	Cancer: specific types	mmu05218	Melanoma - Mus musculus (house mouse)	2/61	72/11152	0.0589351	0.261883	0.223027	Cdkn1a/Pik3cd	2
Human Diseases	Cancer: specific types	mmu05223	Non-small cell lung cancer - Mus musculus (house mouse)	2/61	72/11152	0.0589351	0.261883	0.223027	Cdkn1a/Pik3cd	2
Human Diseases	Infectious disease: viral	mmu05161	Hepatitis B - Mus musculus (house mouse)	3/61	164/11152	0.0605284	0.261883	0.223027	Cdkn1a/Pik3cd/Ikbkg	3
Human Diseases	Neurodegenerative disease	mmu05010	Alzheimer disease - Mus musculus (house mouse)	5/61	389/11152	0.0610108	0.261883	0.223027	Slc39a9/Pik3cd/Gsk3b/Ikbkg/Cox6b2	5
Organismal Systems	Endocrine system	mmu04917	Prolactin signaling pathway - Mus musculus (house mouse)	2/61	74/11152	0.0618518	0.261883	0.223027	Pik3cd/Gsk3b	2
Human Diseases	Cancer: specific types	mmu05214	Glioma - Mus musculus (house mouse)	2/61	75/11152	0.0633285	0.26255	0.223594	Cdkn1a/Pik3cd	2
Metabolism	Carbohydrate metabolism	mmu00562	Inositol phosphate metabolism - Mus musculus (house mouse)	2/61	77/11152	0.0663178	0.266166	0.226674	Synj1/Pik3cd	2
Environmental Information Processing	Signal transduction	mmu04630	JAK-STAT signaling pathway - Mus musculus (house mouse)	3/61	171/11152	0.0668776	0.266166	0.226674	Cdkn1a/Pik3cd/Il6st	3
Human Diseases	Infectious disease: viral	mmu05164	Influenza A - Mus musculus (house mouse)	3/61	174/11152	0.0696893	0.266166	0.226674	Pik3cd/Ikbkg/Pml	3
Human Diseases	Cancer: specific types	mmu05225	Hepatocellular carcinoma - Mus musculus (house mouse)	3/61	175/11152	0.0706384	0.266166	0.226674	Cdkn1a/Pik3cd/Gsk3b	3
Human Diseases	Drug resistance: antineoplastic	mmu01521	EGFR tyrosine kinase inhibitor resistance - Mus musculus (house mouse)	2/61	80/11152	0.0708885	0.266166	0.226674	Pik3cd/Gsk3b	2
Human Diseases	Drug resistance: antineoplastic	mmu01524	Platinum drug resistance - Mus musculus (house mouse)	2/61	81/11152	0.0724346	0.266935	0.227329	Cdkn1a/Pik3cd	2
Metabolism	Metabolism of cofactors and vitamins	mmu00730	Thiamine metabolism - Mus musculus (house mouse)	1/61	15/11152	0.0790275	0.285936	0.243511	Tpk1	1
		mmu04517	IgSF CAM signaling - Mus musculus (house mouse)	4/61	300/11152	0.0813606	0.289121	0.246223	Myh9/Sorbs1/Pik3cd/Gsk3b	4
Human Diseases	Cancer: overview	mmu05235	PD-L1 expression and PD-1 checkpoint pathway in cancer - Mus musculus (house mouse)	2/61	88/11152	0.0835558	0.291712	0.24843	Pik3cd/Ikbkg	2
Human Diseases	Drug resistance: antineoplastic	mmu01522	Endocrine resistance - Mus musculus (house mouse)	2/61	93/11152	0.0917991	0.309627	0.263687	Cdkn1a/Pik3cd	2
Organismal Systems	Endocrine system	mmu04914	Progesterone-mediated oocyte maturation - Mus musculus (house mouse)	2/61	93/11152	0.0917991	0.309627	0.263687	Pik3cd/Cpeb2	2
Environmental Information Processing	Signaling molecules and interaction	mmu04061	Viral protein interaction with cytokine and cytokine receptor - Mus musculus (house mouse)	2/61	95/11152	0.0951614	0.315618	0.268789	Ccl25/Il6st	2
Environmental Information Processing	Signal transduction	mmu04070	Phosphatidylinositol signaling system - Mus musculus (house mouse)	2/61	96/11152	0.0968558	0.315972	0.26909	Synj1/Pik3cd	2
Organismal Systems	Immune system	mmu04657	IL-17 signaling pathway - Mus musculus (house mouse)	2/61	97/11152	0.098559	0.316343	0.269406	Gsk3b/Ikbkg	2
Human Diseases	Cancer: overview	mmu05205	Proteoglycans in cancer - Mus musculus (house mouse)	3/61	204/11152	0.100614	0.317812	0.270657	Cdkn1a/Pik3cd/Ptch1	3
Human Diseases	Infectious disease: viral	mmu05168	Herpes simplex virus 1 infection - Mus musculus (house mouse)	3/61	209/11152	0.106232	0.328272	0.279565	Pik3cd/Ikbkg/Pml	3
Metabolism	Glycan biosynthesis and metabolism	mmu00531	Glycosaminoglycan degradation - Mus musculus (house mouse)	1/61	21/11152	0.108889	0.328272	0.279565	Hyal2	1
Human Diseases	Infectious disease: parasitic	mmu05142	Chagas disease - Mus musculus (house mouse)	2/61	103/11152	0.108953	0.328272	0.279565	Pik3cd/Ikbkg	2
Organismal Systems	Immune system	mmu04620	Toll-like receptor signaling pathway - Mus musculus (house mouse)	2/61	104/11152	0.110713	0.328272	0.279565	Pik3cd/Ikbkg	2
Organismal Systems	Immune system	mmu04659	Th17 cell differentiation - Mus musculus (house mouse)	2/61	105/11152	0.112481	0.328272	0.279565	Il6st/Ikbkg	2
Human Diseases	Cardiovascular disease	mmu05415	Diabetic cardiomyopathy - Mus musculus (house mouse)	3/61	216/11152	0.114301	0.328272	0.279565	Pik3cd/Gsk3b/Cox6b2	3
Human Diseases	Cardiovascular disease	mmu05417	Lipid and atherosclerosis - Mus musculus (house mouse)	3/61	217/11152	0.115473	0.328272	0.279565	Pik3cd/Gsk3b/Ikbkg	3
Human Diseases	Endocrine and metabolic disease	mmu04931	Insulin resistance - Mus musculus (house mouse)	2/61	110/11152	0.121429	0.339724	0.289318	Pik3cd/Gsk3b	2
Organismal Systems	Immune system	mmu04625	C-type lectin receptor signaling pathway - Mus musculus (house mouse)	2/61	112/11152	0.125057	0.339724	0.289318	Pik3cd/Ikbkg	2
Human Diseases	Infectious disease: viral	mmu05169	Epstein-Barr virus infection - Mus musculus (house mouse)	3/61	227/11152	0.127438	0.339724	0.289318	Cdkn1a/Pik3cd/Ikbkg	3
Human Diseases	Cancer: overview	mmu05208	Chemical carcinogenesis - reactive oxygen species - Mus musculus (house mouse)	3/61	229/11152	0.129884	0.339724	0.289318	Pik3cd/Ikbkg/Cox6b2	3
Environmental Information Processing	Signal transduction	mmu04066	HIF-1 signaling pathway - Mus musculus (house mouse)	2/61	117/11152	0.13424	0.339724	0.289318	Cdkn1a/Pik3cd	2
Organismal Systems	Endocrine system	mmu04935	Growth hormone synthesis, secretion and action - Mus musculus (house mouse)	2/61	117/11152	0.13424	0.339724	0.289318	Pik3cd/Gsk3b	2
Environmental Information Processing	Signal transduction	mmu04668	TNF signaling pathway - Mus musculus (house mouse)	2/61	118/11152	0.136095	0.339724	0.289318	Pik3cd/Ikbkg	2
Organismal Systems	Excretory system	mmu04966	Collecting duct acid secretion - Mus musculus (house mouse)	1/61	27/11152	0.137798	0.339724	0.289318	Atp6v1c1	1
		mmu04981	Folate transport and metabolism - Mus musculus (house mouse)	1/61	27/11152	0.137798	0.339724	0.289318	Mthfr	1
Organismal Systems	Endocrine system	mmu04919	Thyroid hormone signaling pathway - Mus musculus (house mouse)	2/61	120/11152	0.139822	0.339724	0.289318	Pik3cd/Gsk3b	2
Environmental Information Processing	Signal transduction	mmu04014	Ras signaling pathway - Mus musculus (house mouse)	3/61	237/11152	0.139833	0.339724	0.289318	Pik3cd/Rasa3/Ikbkg	3
Environmental Information Processing	Signal transduction	mmu04151	PI3K-Akt signaling pathway - Mus musculus (house mouse)	4/61	368/11152	0.141655	0.339724	0.289318	Cdkn1a/Pik3cd/Gsk3b/Ikbkg	4
Organismal Systems	Nervous system	mmu04722	Neurotrophin signaling pathway - Mus musculus (house mouse)	2/61	121/11152	0.141694	0.339724	0.289318	Pik3cd/Gsk3b	2
Metabolism	Lipid metabolism	mmu00062	Fatty acid elongation - Mus musculus (house mouse)	1/61	30/11152	0.151904	0.359868	0.306473	Mblac2	1
Metabolism	Carbohydrate metabolism	mmu00640	Propanoate metabolism - Mus musculus (house mouse)	1/61	31/11152	0.156556	0.363625	0.309673	Hibch	1
Human Diseases	Infectious disease: bacterial	mmu05132	Salmonella infection - Mus musculus (house mouse)	3/61	251/11152	0.157845	0.363625	0.309673	Pik3cd/Ikbkg/Dynlt1c	3
Metabolism	Metabolism of other amino acids	mmu00410	beta-Alanine metabolism - Mus musculus (house mouse)	1/61	32/11152	0.161182	0.363625	0.309673	Hibch	1
Genetic Information Processing	Transcription	mmu03020	RNA polymerase - Mus musculus (house mouse)	1/61	32/11152	0.161182	0.363625	0.309673	Polr2j	1
Organismal Systems	Development and regeneration	mmu04380	Osteoclast differentiation - Mus musculus (house mouse)	2/61	132/11152	0.162626	0.363625	0.309673	Pik3cd/Ikbkg	2
Environmental Information Processing	Signal transduction	mmu04068	FoxO signaling pathway - Mus musculus (house mouse)	2/61	133/11152	0.164557	0.363854	0.309868	Cdkn1a/Pik3cd	2
Cellular Processes	Cell growth and death	mmu04210	Apoptosis - Mus musculus (house mouse)	2/61	136/11152	0.170375	0.372578	0.317297	Pik3cd/Ikbkg	2
Genetic Information Processing	Replication and repair	mmu03030	DNA replication - Mus musculus (house mouse)	1/61	36/11152	0.179439	0.377362	0.321372	Mcm7	1
Human Diseases	Immune disease	mmu05340	Primary immunodeficiency - Mus musculus (house mouse)	1/61	36/11152	0.179439	0.377362	0.321372	Ikbkg	1
Metabolism	Energy metabolism	mmu00190	Oxidative phosphorylation - Mus musculus (house mouse)	2/61	141/11152	0.180148	0.377362	0.321372	Atp6v1c1/Cox6b2	2
Human Diseases	Endocrine and metabolic disease	mmu04936	Alcoholic liver disease - Mus musculus (house mouse)	2/61	141/11152	0.180148	0.377362	0.321372	Gsk3b/Ikbkg	2
Metabolism	Metabolism of cofactors and vitamins	mmu00670	One carbon pool by folate - Mus musculus (house mouse)	1/61	37/11152	0.183942	0.377366	0.321375	Mthfr	1
Human Diseases	Cancer: specific types	mmu05216	Thyroid cancer - Mus musculus (house mouse)	1/61	37/11152	0.183942	0.377366	0.321375	Cdkn1a	1
Human Diseases	Neurodegenerative disease	mmu05020	Prion disease - Mus musculus (house mouse)	3/61	273/11152	0.187499	0.378494	0.322336	Pik3cd/Gsk3b/Cox6b2	3
Organismal Systems	Excretory system	mmu04960	Aldosterone-regulated sodium reabsorption - Mus musculus (house mouse)	1/61	38/11152	0.188421	0.378494	0.322336	Pik3cd	1
		mmu04519	Cadherin signaling - Mus musculus (house mouse)	4/61	414/11152	0.190198	0.378494	0.322336	Pcdhb16/Pcdha8/Gsk3b/Ikbkg	4
Human Diseases	Cardiovascular disease	mmu05418	Fluid shear stress and atherosclerosis - Mus musculus (house mouse)	2/61	149/11152	0.195958	0.386095	0.328809	Pik3cd/Ikbkg	2
Human Diseases	Cancer: specific types	mmu05219	Bladder cancer - Mus musculus (house mouse)	1/61	41/11152	0.201712	0.393536	0.335146	Cdkn1a	1
		mmu04518	Integrin signaling - Mus musculus (house mouse)	2/61	153/11152	0.203931	0.394002	0.335542	Pik3cd/Gsk3b	2
Genetic Information Processing	Folding, sorting and degradation	mmu03060	Protein export - Mus musculus (house mouse)	1/61	42/11152	0.206095	0.394354	0.335842	Get1	1
Organismal Systems	Immune system	mmu04672	Intestinal immune network for IgA production - Mus musculus (house mouse)	1/61	43/11152	0.210454	0.398859	0.339679	Ccl25	1
Human Diseases	Endocrine and metabolic disease	mmu04934	Cushing syndrome - Mus musculus (house mouse)	2/61	162/11152	0.221999	0.415627	0.353959	Cdkn1a/Gsk3b	2
Metabolism	Metabolism of cofactors and vitamins	mmu00860	Porphyrin metabolism - Mus musculus (house mouse)	1/61	47/11152	0.227655	0.415627	0.353959	Alas2	1
Genetic Information Processing	Folding, sorting and degradation	mmu03050	Proteasome - Mus musculus (house mouse)	1/61	47/11152	0.227655	0.415627	0.353959	Psmf1	1
Genetic Information Processing	Replication and repair	mmu03410	Base excision repair - Mus musculus (house mouse)	1/61	47/11152	0.227655	0.415627	0.353959	Polg	1
Human Diseases	Endocrine and metabolic disease	mmu04930	Type II diabetes mellitus - Mus musculus (house mouse)	1/61	48/11152	0.231898	0.416103	0.354365	Pik3cd	1
Cellular Processes	Transport and catabolism	mmu04140	Autophagy - animal - Mus musculus (house mouse)	2/61	167/11152	0.232098	0.416103	0.354365	Pik3cd/Rab33b	2
Organismal Systems	Digestive system	mmu04973	Carbohydrate digestion and absorption - Mus musculus (house mouse)	1/61	49/11152	0.236117	0.41953	0.357283	Pik3cd	1
Human Diseases	Cancer: overview	mmu05206	MicroRNAs in cancer - Mus musculus (house mouse)	3/61	318/11152	0.251973	0.44374	0.3779	Slc7a1/Cdkn1a/Pik3cd	3
Metabolism	Glycan biosynthesis and metabolism	mmu00510	N-Glycan biosynthesis - Mus musculus (house mouse)	1/61	55/11152	0.26096	0.455536	0.387946	Dpm1	1
Metabolism	Nucleotide metabolism	mmu00240	Pyrimidine metabolism - Mus musculus (house mouse)	1/61	56/11152	0.265023	0.457637	0.389736	Nme6	1
Metabolism	Amino acid metabolism	mmu00280	Valine, leucine and isoleucine degradation - Mus musculus (house mouse)	1/61	57/11152	0.269063	0.457637	0.389736	Hibch	1
Organismal Systems	Endocrine system	mmu04923	Regulation of lipolysis in adipocytes - Mus musculus (house mouse)	1/61	57/11152	0.269063	0.457637	0.389736	Pik3cd	1
Environmental Information Processing	Signal transduction	mmu04370	VEGF signaling pathway - Mus musculus (house mouse)	1/61	58/11152	0.273082	0.460536	0.392205	Pik3cd	1
Human Diseases	Infectious disease: viral	mmu05171	Coronavirus disease - COVID-19 - Mus musculus (house mouse)	3/61	334/11152	0.275715	0.46107	0.39266	Pik3cd/Il6st/Ikbkg	3
Organismal Systems	Aging	mmu04213	Longevity regulating pathway - multiple species - Mus musculus (house mouse)	1/61	61/11152	0.285008	0.472638	0.402511	Pik3cd	1
Organismal Systems	Endocrine system	mmu04929	GnRH secretion - Mus musculus (house mouse)	1/61	63/11152	0.292851	0.481326	0.40991	Pik3cd	1
Cellular Processes	Cell motility	mmu04814	Motor proteins - Mus musculus (house mouse)	2/61	198/11152	0.295084	0.481326	0.40991	Myh9/Dynlt1c	2
Cellular Processes	Cellular community - eukaryotes	mmu04510	Focal adhesion - Mus musculus (house mouse)	2/61	202/11152	0.3032	0.488607	0.41611	Pik3cd/Gsk3b	2
Organismal Systems	Immune system	mmu04664	Fc epsilon RI signaling pathway - Mus musculus (house mouse)	1/61	66/11152	0.304458	0.488607	0.41611	Pik3cd	1
Metabolism	Carbohydrate metabolism	mmu00010	Glycolysis / Gluconeogenesis - Mus musculus (house mouse)	1/61	67/11152	0.308286	0.490791	0.41797	Bpgm	1
Human Diseases	Cancer: overview	mmu05230	Central carbon metabolism in cancer - Mus musculus (house mouse)	1/61	69/11152	0.315878	0.497291	0.423506	Pik3cd	1
Organismal Systems	Immune system	mmu04613	Neutrophil extracellular trap formation - Mus musculus (house mouse)	2/61	209/11152	0.317366	0.497291	0.423506	Pik3cd/H3f3b	2
Organismal Systems	Immune system	mmu04621	NOD-like receptor signaling pathway - Mus musculus (house mouse)	2/61	212/11152	0.32342	0.502817	0.428212	Dhx33/Ikbkg	2
Organismal Systems	Endocrine system	mmu04920	Adipocytokine signaling pathway - Mus musculus (house mouse)	1/61	72/11152	0.327113	0.504616	0.429744	Ikbkg	1
Organismal Systems	Immune system	mmu04622	RIG-I-like receptor signaling pathway - Mus musculus (house mouse)	1/61	73/11152	0.330817	0.506405	0.431268	Ikbkg	1
Human Diseases	Neurodegenerative disease	mmu05014	Amyotrophic lateral sclerosis - Mus musculus (house mouse)	3/61	374/11152	0.335895	0.510253	0.434545	Matr3/Tardbp/Cox6b2	3
Organismal Systems	Nervous system	mmu04721	Synaptic vesicle cycle - Mus musculus (house mouse)	1/61	77/11152	0.345436	0.516063	0.439493	Atp6v1c1	1
Human Diseases	Infectious disease: bacterial	mmu05100	Bacterial invasion of epithelial cells - Mus musculus (house mouse)	1/61	77/11152	0.345436	0.516063	0.439493	Pik3cd	1
Environmental Information Processing	Signal transduction	mmu04024	cAMP signaling pathway - Mus musculus (house mouse)	2/61	224/11152	0.3475	0.516063	0.439493	Pik3cd/Ptch1	2
Organismal Systems	Immune system	mmu04623	Cytosolic DNA-sensing pathway - Mus musculus (house mouse)	1/61	82/11152	0.363268	0.531718	0.452825	Ikbkg	1
Genetic Information Processing	Folding, sorting and degradation	mmu03018	RNA degradation - Mus musculus (house mouse)	1/61	83/11152	0.366777	0.531718	0.452825	Lsm3	1
Cellular Processes	Cell motility	mmu04810	Regulation of actin cytoskeleton - Mus musculus (house mouse)	2/61	234/11152	0.367363	0.531718	0.452825	Myh9/Pik3cd	2
Metabolism	Global and overview maps	mmu01232	Nucleotide metabolism - Mus musculus (house mouse)	1/61	84/11152	0.370266	0.531718	0.452825	Nme6	1
Human Diseases	Cardiovascular disease	mmu05412	Arrhythmogenic right ventricular cardiomyopathy - Mus musculus (house mouse)	1/61	86/11152	0.377189	0.531718	0.452825	Dag1	1
Cellular Processes	Transport and catabolism	mmu04146	Peroxisome - Mus musculus (house mouse)	1/61	87/11152	0.380622	0.531718	0.452825	Pex1	1
Human Diseases	Immune disease	mmu05323	Rheumatoid arthritis - Mus musculus (house mouse)	1/61	87/11152	0.380622	0.531718	0.452825	Atp6v1c1	1
Organismal Systems	Immune system	mmu04658	Th1 and Th2 cell differentiation - Mus musculus (house mouse)	1/61	88/11152	0.384037	0.531718	0.452825	Ikbkg	1
Organismal Systems	Endocrine system	mmu03320	PPAR signaling pathway - Mus musculus (house mouse)	1/61	89/11152	0.387433	0.531718	0.452825	Sorbs1	1
Organismal Systems	Circulatory system	mmu04260	Cardiac muscle contraction - Mus musculus (house mouse)	1/61	89/11152	0.387433	0.531718	0.452825	Cox6b2	1
Environmental Information Processing	Signaling molecules and interaction	mmu04512	ECM-receptor interaction - Mus musculus (house mouse)	1/61	89/11152	0.387433	0.531718	0.452825	Dag1	1
Organismal Systems	Aging	mmu04211	Longevity regulating pathway - Mus musculus (house mouse)	1/61	90/11152	0.39081	0.53268	0.453644	Pik3cd	1
Cellular Processes	Cellular community - eukaryotes	mmu04520	Adherens junction - Mus musculus (house mouse)	1/61	92/11152	0.397511	0.534491	0.455186	Sorbs1	1
Human Diseases	Cardiovascular disease	mmu05416	Viral myocarditis - Mus musculus (house mouse)	1/61	92/11152	0.397511	0.534491	0.455186	Dag1	1
Cellular Processes	Transport and catabolism	mmu04142	Lysosome - Mus musculus (house mouse)	2/61	252/11152	0.402531	0.536157	0.456606	Atp6v1c1/Hyal2	2
Organismal Systems	Immune system	mmu04666	Fc gamma R-mediated phagocytosis - Mus musculus (house mouse)	1/61	94/11152	0.404139	0.536157	0.456606	Pik3cd	1
Metabolism	Xenobiotics biodegradation and metabolism	mmu00983	Drug metabolism - other enzymes - Mus musculus (house mouse)	1/61	95/11152	0.407426	0.536938	0.457271	Nme6	1
Human Diseases	Cancer: overview	mmu05231	Choline metabolism in cancer - Mus musculus (house mouse)	1/61	98/11152	0.41718	0.546176	0.465138	Pik3cd	1
Organismal Systems	Endocrine system	mmu04916	Melanogenesis - Mus musculus (house mouse)	1/61	100/11152	0.423595	0.547373	0.466157	Gsk3b	1
Human Diseases	Cardiovascular disease	mmu05410	Hypertrophic cardiomyopathy - Mus musculus (house mouse)	1/61	100/11152	0.423595	0.547373	0.466157	Dag1	1
Human Diseases	Endocrine and metabolic disease	mmu04933	AGE-RAGE signaling pathway in diabetic complications - Mus musculus (house mouse)	1/61	101/11152	0.426776	0.547926	0.466628	Pik3cd	1
Cellular Processes	Transport and catabolism	mmu04144	Endocytosis - Mus musculus (house mouse)	2/61	268/11152	0.433037	0.548945	0.467496	Eps15/Pml	2
Human Diseases	Cardiovascular disease	mmu05414	Dilated cardiomyopathy - Mus musculus (house mouse)	1/61	103/11152	0.433087	0.548945	0.467496	Dag1	1
Genetic Information Processing	Translation	mmu03015	mRNA surveillance pathway - Mus musculus (house mouse)	1/61	104/11152	0.436217	0.549413	0.467894	Tardbp	1
Human Diseases	Neurodegenerative disease	mmu05012	Parkinson disease - Mus musculus (house mouse)	2/61	274/11152	0.444271	0.550655	0.468953	Slc39a9/Cox6b2	2
Environmental Information Processing	Signal transduction	mmu04064	NF-kappa B signaling pathway - Mus musculus (house mouse)	1/61	107/11152	0.445505	0.550655	0.468953	Ikbkg	1
Human Diseases	Infectious disease: parasitic	mmu05146	Amoebiasis - Mus musculus (house mouse)	1/61	107/11152	0.445505	0.550655	0.468953	Pik3cd	1
Human Diseases	Infectious disease: parasitic	mmu05145	Toxoplasmosis - Mus musculus (house mouse)	1/61	109/11152	0.451613	0.554759	0.472448	Ikbkg	1
Organismal Systems	Nervous system	mmu04725	Cholinergic synapse - Mus musculus (house mouse)	1/61	114/11152	0.466596	0.569647	0.485127	Pik3cd	1
Organismal Systems	Endocrine system	mmu04928	Parathyroid hormone synthesis, secretion and action - Mus musculus (house mouse)	1/61	116/11152	0.472475	0.573308	0.488244	Cdkn1a	1
Organismal Systems	Immune system	mmu04650	Natural killer cell mediated cytotoxicity - Mus musculus (house mouse)	1/61	117/11152	0.475391	0.57335	0.48828	Pik3cd	1
Environmental Information Processing	Signaling molecules and interaction	mmu04060	Cytokine-cytokine receptor interaction - Mus musculus (house mouse)	2/61	294/11152	0.480833	0.573376	0.488302	Ccl25/Il6st	2
Organismal Systems	Immune system	mmu04670	Leukocyte transendothelial migration - Mus musculus (house mouse)	1/61	119/11152	0.481175	0.573376	0.488302	Pik3cd	1
Metabolism	Global and overview maps	mmu01200	Carbon metabolism - Mus musculus (house mouse)	1/61	123/11152	0.492556	0.577339	0.491677	Hibch	1
Cellular Processes	Cell growth and death	mmu04114	Oocyte meiosis - Mus musculus (house mouse)	1/61	123/11152	0.492556	0.577339	0.491677	Cpeb2	1
Human Diseases	Neurodegenerative disease	mmu05022	Pathways of neurodegeneration - multiple diseases - Mus musculus (house mouse)	3/61	481/11152	0.493204	0.577339	0.491677	Tardbp/Gsk3b/Cox6b2	3
Organismal Systems	Immune system	mmu04611	Platelet activation - Mus musculus (house mouse)	1/61	126/11152	0.50093	0.581544	0.495258	Pik3cd	1
Environmental Information Processing	Signal transduction	mmu04152	AMPK signaling pathway - Mus musculus (house mouse)	1/61	127/11152	0.503691	0.581544	0.495258	Pik3cd	1
Human Diseases	Neurodegenerative disease	mmu05016	Huntington disease - Mus musculus (house mouse)	2/61	308/11152	0.505563	0.581544	0.495258	Cox6b2/Polr2j	2
Organismal Systems	Sensory system	mmu04750	Inflammatory mediator regulation of TRP channels - Mus musculus (house mouse)	1/61	130/11152	0.511884	0.581833	0.495504	Pik3cd	1
Environmental Information Processing	Signal transduction	mmu04071	Sphingolipid signaling pathway - Mus musculus (house mouse)	1/61	131/11152	0.514586	0.581833	0.495504	Pik3cd	1
Organismal Systems	Endocrine system	mmu04926	Relaxin signaling pathway - Mus musculus (house mouse)	1/61	131/11152	0.514586	0.581833	0.495504	Pik3cd	1
Metabolism	Nucleotide metabolism	mmu00230	Purine metabolism - Mus musculus (house mouse)	1/61	134/11152	0.522602	0.584257	0.497569	Nme6	1
Organismal Systems	Endocrine system	mmu04915	Estrogen signaling pathway - Mus musculus (house mouse)	1/61	134/11152	0.522602	0.584257	0.497569	Pik3cd	1
Organismal Systems	Nervous system	mmu04728	Dopaminergic synapse - Mus musculus (house mouse)	1/61	137/11152	0.530488	0.589761	0.502256	Gsk3b	1
Human Diseases	Neurodegenerative disease	mmu05017	Spinocerebellar ataxia - Mus musculus (house mouse)	1/61	141/11152	0.540804	0.597889	0.509178	Pik3cd	1
Organismal Systems	Circulatory system	mmu04270	Vascular smooth muscle contraction - Mus musculus (house mouse)	1/61	144/11152	0.548394	0.602931	0.513472	Myh9	1
Environmental Information Processing	Signal transduction	mmu04072	Phospholipase D signaling pathway - Mus musculus (house mouse)	1/61	149/11152	0.560771	0.612448	0.521577	Pik3cd	1
Human Diseases	Immune disease	mmu05322	Systemic lupus erythematosus - Mus musculus (house mouse)	1/61	150/11152	0.563206	0.612448	0.521577	H3f3b	1
Organismal Systems	Endocrine system	mmu04921	Oxytocin signaling pathway - Mus musculus (house mouse)	1/61	154/11152	0.572814	0.619511	0.527592	Cdkn1a	1
Genetic Information Processing	Folding, sorting and degradation	mmu04120	Ubiquitin mediated proteolysis - Mus musculus (house mouse)	1/61	156/11152	0.57754	0.621246	0.529069	Pml	1
Environmental Information Processing	Signal transduction	mmu04390	Hippo signaling pathway - Mus musculus (house mouse)	1/61	158/11152	0.582215	0.622907	0.530484	Gsk3b	1
Cellular Processes	Transport and catabolism	mmu04148	Efferocytosis - Mus musculus (house mouse)	1/61	163/11152	0.593679	0.631776	0.538037	Tgfbrap1	1
Cellular Processes	Cellular community - eukaryotes	mmu04530	Tight junction - Mus musculus (house mouse)	1/61	169/11152	0.607029	0.642546	0.547209	Myh9	1
Genetic Information Processing	Folding, sorting and degradation	mmu04141	Protein processing in endoplasmic reticulum - Mus musculus (house mouse)	1/61	178/11152	0.626248	0.658088	0.560445	Rad23a	1
Environmental Information Processing	Signal transduction	mmu04310	Wnt signaling pathway - Mus musculus (house mouse)	1/61	179/11152	0.628325	0.658088	0.560445	Gsk3b	1
Cellular Processes	Transport and catabolism	mmu04145	Phagosome - Mus musculus (house mouse)	1/61	181/11152	0.632446	0.658936	0.561168	Atp6v1c1	1
Human Diseases	Substance dependence	mmu05034	Alcoholism - Mus musculus (house mouse)	1/61	208/11152	0.683872	0.708805	0.603637	H3f3b	1
Environmental Information Processing	Signal transduction	mmu04015	Rap1 signaling pathway - Mus musculus (house mouse)	1/61	214/11152	0.6943	0.715885	0.609666	Pik3cd	1
		mmu04081	Hormone signaling - Mus musculus (house mouse)	1/61	220/11152	0.70439	0.722544	0.615338	Pik3cd	1
Human Diseases	Cancer: overview	mmu05207	Chemical carcinogenesis - receptor activation - Mus musculus (house mouse)	1/61	231/11152	0.722044	0.734373	0.625411	Pik3cd	1
Genetic Information Processing	Translation	mmu00970	Aminoacyl-tRNA biosynthesis - Mus musculus (house mouse)	2/61	460/11152	0.723302	0.734373	0.625411	Gatb/Cars2	2
Organismal Systems	Environmental adaptation	mmu04714	Thermogenesis - Mus musculus (house mouse)	1/61	238/11152	0.732735	0.740174	0.630351	Cox6b2	1
Environmental Information Processing	Signal transduction	mmu04010	MAPK signaling pathway - Mus musculus (house mouse)	1/61	299/11152	0.810308	0.8144	0.693565	Ikbkg	1
Genetic Information Processing	Translation	mmu03010	Ribosome - Mus musculus (house mouse)	1/61	328/11152	0.838947	0.838947	0.71447	Mrpl15	1

## Sheet: P3_Up
category	subcategory	ID	Description	GeneRatio	BgRatio	pvalue	p.adjust	qvalue	geneID	Count
Genetic Information Processing	Folding, sorting and degradation	mmu03018	RNA degradation - Mus musculus (house mouse)	3/36	83/11152	0.00237773	0.297217	0.267808	Btg2/Exosc9/Hspd1	3
Cellular Processes	Cell growth and death	mmu04210	Apoptosis - Mus musculus (house mouse)	3/36	136/11152	0.0094419	0.324894	0.292747	Fos/Casp2/Ctso	3
Genetic Information Processing	Folding, sorting and degradation	mmu03050	Proteasome - Mus musculus (house mouse)	2/36	47/11152	0.00999831	0.324894	0.292747	Psmb2/Psmc6	2
Human Diseases	Neurodegenerative disease	mmu05017	Spinocerebellar ataxia - Mus musculus (house mouse)	3/36	141/11152	0.0104153	0.324894	0.292747	Psmb2/Psmc6/Atp2a2	3
Genetic Information Processing	Information processing in viruses	mmu03250	Viral life cycle - HIV-1 - Mus musculus (house mouse)	2/36	63/11152	0.0174906	0.324894	0.292747	Map1b/Mx2	2
Organismal Systems	Nervous system	mmu04721	Synaptic vesicle cycle - Mus musculus (house mouse)	2/36	77/11152	0.0254781	0.324894	0.292747	Atp6v0a1/Napa	2
Metabolism	Global and overview maps	mmu01230	Biosynthesis of amino acids - Mus musculus (house mouse)	2/36	79/11152	0.0267203	0.324894	0.292747	Idh2/Mat2a	2
Human Diseases	Infectious disease: viral	mmu05165	Human papillomavirus infection - Mus musculus (house mouse)	4/36	357/11152	0.0271489	0.324894	0.292747	Atp6v0a1/Ppp2r2d/Mx2/Itga6	4
Human Diseases	Cardiovascular disease	mmu05412	Arrhythmogenic right ventricular cardiomyopathy - Mus musculus (house mouse)	2/36	86/11152	0.031257	0.324894	0.292747	Atp2a2/Itga6	2
Cellular Processes	Transport and catabolism	mmu04146	Peroxisome - Mus musculus (house mouse)	2/36	87/11152	0.0319285	0.324894	0.292747	Pex3/Idh2	2
Human Diseases	Immune disease	mmu05323	Rheumatoid arthritis - Mus musculus (house mouse)	2/36	87/11152	0.0319285	0.324894	0.292747	Atp6v0a1/Fos	2
Human Diseases	Cancer: specific types	mmu05210	Colorectal cancer - Mus musculus (house mouse)	2/36	88/11152	0.0326057	0.324894	0.292747	Fos/Appl1	2
Human Diseases	Cancer: specific types	mmu05222	Small cell lung cancer - Mus musculus (house mouse)	2/36	94/11152	0.0367868	0.324894	0.292747	Itga6/Skp2	2
Human Diseases	Cardiovascular disease	mmu05410	Hypertrophic cardiomyopathy - Mus musculus (house mouse)	2/36	100/11152	0.0411634	0.324894	0.292747	Atp2a2/Itga6	2
Human Diseases	Infectious disease: parasitic	mmu05142	Chagas disease - Mus musculus (house mouse)	2/36	103/11152	0.0434224	0.324894	0.292747	Fos/Ppp2r2d	2
Human Diseases	Cardiovascular disease	mmu05414	Dilated cardiomyopathy - Mus musculus (house mouse)	2/36	103/11152	0.0434224	0.324894	0.292747	Atp2a2/Itga6	2
Genetic Information Processing	Translation	mmu03015	mRNA surveillance pathway - Mus musculus (house mouse)	2/36	104/11152	0.0441856	0.324894	0.292747	Ppp2r2d/Dazap1	2
Metabolism	Metabolism of cofactors and vitamins	mmu00730	Thiamine metabolism - Mus musculus (house mouse)	1/36	15/11152	0.0473719	0.328971	0.29642	Ntpcr	1
Organismal Systems	Immune system	mmu04660	T cell receptor signaling pathway - Mus musculus (house mouse)	2/36	122/11152	0.0587482	0.372695	0.335818	Fos/Ppp2r2d	2
Metabolism	Lipid metabolism	mmu00061	Fatty acid biosynthesis - Mus musculus (house mouse)	1/36	19/11152	0.0596313	0.372695	0.335818	Acsf3	1
Organismal Systems	Development and regeneration	mmu04380	Osteoclast differentiation - Mus musculus (house mouse)	2/36	132/11152	0.0674645	0.401574	0.361839	Fos/Atp2a2	2
Organismal Systems	Nervous system	mmu04728	Dopaminergic synapse - Mus musculus (house mouse)	2/36	137/11152	0.0719758	0.408953	0.368489	Fos/Ppp2r2d	2
Human Diseases	Infectious disease: viral	mmu05162	Measles - Mus musculus (house mouse)	2/36	142/11152	0.0765837	0.416216	0.375032	Fos/Mx2	2
Organismal Systems	Excretory system	mmu04966	Collecting duct acid secretion - Mus musculus (house mouse)	1/36	27/11152	0.0836916	0.424243	0.382265	Atp6v0a1	1
Genetic Information Processing	Translation	mmu03008	Ribosome biogenesis in eukaryotes - Mus musculus (house mouse)	2/36	153/11152	0.0870412	0.424243	0.382265	Rpp30/Gnl2	2
Organismal Systems	Circulatory system	mmu04261	Adrenergic signaling in cardiomyocytes - Mus musculus (house mouse)	2/36	156/11152	0.0899654	0.424243	0.382265	Ppp2r2d/Atp2a2	2
Environmental Information Processing	Signal transduction	mmu04150	mTOR signaling pathway - Mus musculus (house mouse)	2/36	158/11152	0.0919313	0.424243	0.382265	Fnip2/Skp2	2
Human Diseases	Infectious disease: viral	mmu05160	Hepatitis C - Mus musculus (house mouse)	2/36	164/11152	0.097905	0.424243	0.382265	Ppp2r2d/Mx2	2
Metabolism	Carbohydrate metabolism	mmu00020	Citrate cycle (TCA cycle) - Mus musculus (house mouse)	1/36	32/11152	0.0984243	0.424243	0.382265	Idh2	1
Metabolism	Global and overview maps	mmu01210	2-Oxocarboxylic acid metabolism - Mus musculus (house mouse)	1/36	34/11152	0.104253	0.434386	0.391405	Idh2	1
Metabolism	Metabolism of cofactors and vitamins	mmu00670	One carbon pool by folate - Mus musculus (house mouse)	1/36	37/11152	0.112927	0.446687	0.402489	Mat2a	1
Human Diseases	Infectious disease: bacterial	mmu05152	Tuberculosis - Mus musculus (house mouse)	2/36	180/11152	0.114352	0.446687	0.402489	Atp6v0a1/Hspd1	2
Human Diseases	Neurodegenerative disease	mmu05010	Alzheimer disease - Mus musculus (house mouse)	3/36	389/11152	0.129511	0.483515	0.435672	Psmb2/Psmc6/Atp2a2	3
Genetic Information Processing	Transcription	mmu03022	Basal transcription factors - Mus musculus (house mouse)	1/36	44/11152	0.132849	0.483515	0.435672	Gtf2h5	1
Human Diseases	Cardiovascular disease	mmu05417	Lipid and atherosclerosis - Mus musculus (house mouse)	2/36	217/11152	0.154755	0.483515	0.435672	Fos/Hspd1	2
		mmu04382	Cornified envelope formation - Mus musculus (house mouse)	2/36	222/11152	0.160419	0.483515	0.435672	Ppp2r2d/Itga6	2
Environmental Information Processing	Signal transduction	mmu04024	cAMP signaling pathway - Mus musculus (house mouse)	2/36	224/11152	0.162695	0.483515	0.435672	Fos/Atp2a2	2
Human Diseases	Infectious disease: viral	mmu05169	Epstein-Barr virus infection - Mus musculus (house mouse)	2/36	227/11152	0.166122	0.483515	0.435672	Psmc6/Skp2	2
Metabolism	Amino acid metabolism	mmu00270	Cysteine and methionine metabolism - Mus musculus (house mouse)	1/36	57/11152	0.168701	0.483515	0.435672	Mat2a	1
Metabolism	Amino acid metabolism	mmu00280	Valine, leucine and isoleucine degradation - Mus musculus (house mouse)	1/36	57/11152	0.168701	0.483515	0.435672	Acsf3	1
Genetic Information Processing	Replication and repair	mmu03420	Nucleotide excision repair - Mus musculus (house mouse)	1/36	58/11152	0.171398	0.483515	0.435672	Gtf2h5	1
Human Diseases	Infectious disease: bacterial	mmu05134	Legionellosis - Mus musculus (house mouse)	1/36	59/11152	0.174087	0.483515	0.435672	Hspd1	1
Cellular Processes	Cell motility	mmu04810	Regulation of actin cytoskeleton - Mus musculus (house mouse)	2/36	234/11152	0.174169	0.483515	0.435672	Abi2/Itga6	2
Metabolism	Global and overview maps	mmu01212	Fatty acid metabolism - Mus musculus (house mouse)	1/36	62/11152	0.182103	0.483515	0.435672	Acsf3	1
Human Diseases	Endocrine and metabolic disease	mmu04940	Type I diabetes mellitus - Mus musculus (house mouse)	1/36	65/11152	0.190043	0.483515	0.435672	Hspd1	1
Cellular Processes	Transport and catabolism	mmu04142	Lysosome - Mus musculus (house mouse)	2/36	252/11152	0.195148	0.483515	0.435672	Atp6v0a1/Ctso	2
Human Diseases	Substance dependence	mmu05031	Amphetamine addiction - Mus musculus (house mouse)	1/36	69/11152	0.200513	0.483515	0.435672	Fos	1
Human Diseases	Cancer: overview	mmu05230	Central carbon metabolism in cancer - Mus musculus (house mouse)	1/36	69/11152	0.200513	0.483515	0.435672	Idh2	1
Human Diseases	Neurodegenerative disease	mmu05022	Pathways of neurodegeneration - multiple diseases - Mus musculus (house mouse)	3/36	481/11152	0.201698	0.483515	0.435672	Psmb2/Psmc6/Atp2a2	3
Human Diseases	Infectious disease: parasitic	mmu05140	Leishmaniasis - Mus musculus (house mouse)	1/36	70/11152	0.20311	0.483515	0.435672	Fos	1
Organismal Systems	Endocrine system	mmu04920	Adipocytokine signaling pathway - Mus musculus (house mouse)	1/36	72/11152	0.208279	0.483515	0.435672	Appl1	1
Metabolism	Metabolism of other amino acids	mmu00480	Glutathione metabolism - Mus musculus (house mouse)	1/36	73/11152	0.210851	0.483515	0.435672	Idh2	1
Organismal Systems	Endocrine system	mmu04917	Prolactin signaling pathway - Mus musculus (house mouse)	1/36	74/11152	0.213416	0.483515	0.435672	Fos	1
Human Diseases	Neurodegenerative disease	mmu05020	Prion disease - Mus musculus (house mouse)	2/36	273/11152	0.220027	0.483515	0.435672	Psmb2/Psmc6	2
Human Diseases	Infectious disease: bacterial	mmu05133	Pertussis - Mus musculus (house mouse)	1/36	77/11152	0.22106	0.483515	0.435672	Fos	1
Human Diseases	Neurodegenerative disease	mmu05012	Parkinson disease - Mus musculus (house mouse)	2/36	274/11152	0.22122	0.483515	0.435672	Psmb2/Psmc6	2
Organismal Systems	Immune system	mmu04662	B cell receptor signaling pathway - Mus musculus (house mouse)	1/36	80/11152	0.228632	0.483515	0.435672	Fos	1
Metabolism	Global and overview maps	mmu01232	Nucleotide metabolism - Mus musculus (house mouse)	1/36	84/11152	0.238617	0.483515	0.435672	Ntpcr	1
Genetic Information Processing	Chromosome	mmu03083	Polycomb repressive complex - Mus musculus (house mouse)	1/36	88/11152	0.248476	0.483515	0.435672	Cbx3	1
Organismal Systems	Immune system	mmu04658	Th1 and Th2 cell differentiation - Mus musculus (house mouse)	1/36	88/11152	0.248476	0.483515	0.435672	Fos	1
Human Diseases	Cancer: overview	mmu05235	PD-L1 expression and PD-1 checkpoint pathway in cancer - Mus musculus (house mouse)	1/36	88/11152	0.248476	0.483515	0.435672	Fos	1
Organismal Systems	Circulatory system	mmu04260	Cardiac muscle contraction - Mus musculus (house mouse)	1/36	89/11152	0.250921	0.483515	0.435672	Atp2a2	1
Environmental Information Processing	Signaling molecules and interaction	mmu04512	ECM-receptor interaction - Mus musculus (house mouse)	1/36	89/11152	0.250921	0.483515	0.435672	Itga6	1
Organismal Systems	Aging	mmu04211	Longevity regulating pathway - Mus musculus (house mouse)	1/36	90/11152	0.253358	0.483515	0.435672	Appl1	1
Human Diseases	Drug resistance: antineoplastic	mmu01522	Endocrine resistance - Mus musculus (house mouse)	1/36	93/11152	0.260625	0.483515	0.435672	Fos	1
Organismal Systems	Immune system	mmu04640	Hematopoietic cell lineage - Mus musculus (house mouse)	1/36	93/11152	0.260625	0.483515	0.435672	Itga6	1
Human Diseases	Neurodegenerative disease	mmu05016	Huntington disease - Mus musculus (house mouse)	2/36	308/11152	0.262056	0.483515	0.435672	Psmb2/Psmc6	2
Organismal Systems	Immune system	mmu04610	Complement and coagulation cascades - Mus musculus (house mouse)	1/36	94/11152	0.263032	0.483515	0.435672	Plaur	1
Organismal Systems	Immune system	mmu04657	IL-17 signaling pathway - Mus musculus (house mouse)	1/36	97/11152	0.270207	0.485763	0.437698	Fos	1
Human Diseases	Cancer: overview	mmu05231	Choline metabolism in cancer - Mus musculus (house mouse)	1/36	98/11152	0.272583	0.485763	0.437698	Fos	1
Organismal Systems	Environmental adaptation	mmu04713	Circadian entrainment - Mus musculus (house mouse)	1/36	100/11152	0.277314	0.485763	0.437698	Fos	1
Organismal Systems	Immune system	mmu04620	Toll-like receptor signaling pathway - Mus musculus (house mouse)	1/36	104/11152	0.286685	0.485763	0.437698	Fos	1
Organismal Systems	Immune system	mmu04659	Th17 cell differentiation - Mus musculus (house mouse)	1/36	105/11152	0.28901	0.485763	0.437698	Fos	1
Human Diseases	Infectious disease: viral	mmu05171	Coronavirus disease - COVID-19 - Mus musculus (house mouse)	2/36	334/11152	0.29342	0.485763	0.437698	Fos/Mx2	2
Human Diseases	Infectious disease: parasitic	mmu05145	Toxoplasmosis - Mus musculus (house mouse)	1/36	109/11152	0.298234	0.485763	0.437698	Itga6	1
Organismal Systems	Nervous system	mmu04725	Cholinergic synapse - Mus musculus (house mouse)	1/36	114/11152	0.3096	0.485763	0.437698	Fos	1
Organismal Systems	Digestive system	mmu04972	Pancreatic secretion - Mus musculus (house mouse)	1/36	115/11152	0.311852	0.485763	0.437698	Atp2a2	1
Organismal Systems	Endocrine system	mmu04928	Parathyroid hormone synthesis, secretion and action - Mus musculus (house mouse)	1/36	116/11152	0.314096	0.485763	0.437698	Fos	1
Organismal Systems	Endocrine system	mmu04935	Growth hormone synthesis, secretion and action - Mus musculus (house mouse)	1/36	117/11152	0.316334	0.485763	0.437698	Fos	1
Environmental Information Processing	Signal transduction	mmu04668	TNF signaling pathway - Mus musculus (house mouse)	1/36	118/11152	0.318564	0.485763	0.437698	Fos	1
Organismal Systems	Endocrine system	mmu04919	Thyroid hormone signaling pathway - Mus musculus (house mouse)	1/36	120/11152	0.323004	0.485763	0.437698	Atp2a2	1
Metabolism	Global and overview maps	mmu01200	Carbon metabolism - Mus musculus (house mouse)	1/36	123/11152	0.32961	0.485763	0.437698	Idh2	1
Environmental Information Processing	Signal transduction	mmu04151	PI3K-Akt signaling pathway - Mus musculus (house mouse)	2/36	368/11152	0.334227	0.485763	0.437698	Ppp2r2d/Itga6	2
Environmental Information Processing	Signal transduction	mmu04152	AMPK signaling pathway - Mus musculus (house mouse)	1/36	127/11152	0.338322	0.485763	0.437698	Ppp2r2d	1
Human Diseases	Neurodegenerative disease	mmu05014	Amyotrophic lateral sclerosis - Mus musculus (house mouse)	2/36	374/11152	0.341376	0.485763	0.437698	Psmb2/Psmc6	2
Environmental Information Processing	Signal transduction	mmu04071	Sphingolipid signaling pathway - Mus musculus (house mouse)	1/36	131/11152	0.346923	0.485763	0.437698	Ppp2r2d	1
Organismal Systems	Endocrine system	mmu04926	Relaxin signaling pathway - Mus musculus (house mouse)	1/36	131/11152	0.346923	0.485763	0.437698	Fos	1
Environmental Information Processing	Signal transduction	mmu04068	FoxO signaling pathway - Mus musculus (house mouse)	1/36	133/11152	0.351183	0.485763	0.437698	Skp2	1
Metabolism	Nucleotide metabolism	mmu00230	Purine metabolism - Mus musculus (house mouse)	1/36	134/11152	0.353302	0.485763	0.437698	Ntpcr	1
Organismal Systems	Endocrine system	mmu04915	Estrogen signaling pathway - Mus musculus (house mouse)	1/36	134/11152	0.353302	0.485763	0.437698	Fos	1
Genetic Information Processing	Chromosome	mmu03082	ATP-dependent chromatin remodeling - Mus musculus (house mouse)	1/36	136/11152	0.357522	0.485763	0.437698	Ing3	1
Human Diseases	Infectious disease: bacterial	mmu05135	Yersinia infection - Mus musculus (house mouse)	1/36	136/11152	0.357522	0.485763	0.437698	Fos	1
Metabolism	Energy metabolism	mmu00190	Oxidative phosphorylation - Mus musculus (house mouse)	1/36	141/11152	0.367953	0.494561	0.445625	Atp6v0a1	1
Human Diseases	Cancer: specific types	mmu05224	Breast cancer - Mus musculus (house mouse)	1/36	147/11152	0.380254	0.497422	0.448203	Fos	1
Human Diseases	Cardiovascular disease	mmu05418	Fluid shear stress and atherosclerosis - Mus musculus (house mouse)	1/36	149/11152	0.384302	0.497422	0.448203	Fos	1
Metabolism	Global and overview maps	mmu01240	Biosynthesis of cofactors - Mus musculus (house mouse)	1/36	153/11152	0.392321	0.497422	0.448203	Mat2a	1
		mmu04518	Integrin signaling - Mus musculus (house mouse)	1/36	153/11152	0.392321	0.497422	0.448203	Itga6	1
Organismal Systems	Endocrine system	mmu04921	Oxytocin signaling pathway - Mus musculus (house mouse)	1/36	154/11152	0.39431	0.497422	0.448203	Fos	1
Genetic Information Processing	Folding, sorting and degradation	mmu04120	Ubiquitin mediated proteolysis - Mus musculus (house mouse)	1/36	156/11152	0.398269	0.497422	0.448203	Skp2	1
Cellular Processes	Cell growth and death	mmu04110	Cell cycle - Mus musculus (house mouse)	1/36	157/11152	0.400239	0.497422	0.448203	Skp2	1
Environmental Information Processing	Signal transduction	mmu04390	Hippo signaling pathway - Mus musculus (house mouse)	1/36	158/11152	0.402203	0.497422	0.448203	Ppp2r2d	1
Human Diseases	Endocrine and metabolic disease	mmu04932	Non-alcoholic fatty liver disease - Mus musculus (house mouse)	1/36	162/11152	0.409996	0.497422	0.448203	Fos	1
Cellular Processes	Transport and catabolism	mmu04148	Efferocytosis - Mus musculus (house mouse)	1/36	163/11152	0.411928	0.497422	0.448203	Atp2a2	1
Human Diseases	Infectious disease: viral	mmu05161	Hepatitis B - Mus musculus (house mouse)	1/36	164/11152	0.413855	0.497422	0.448203	Fos	1
Cellular Processes	Cellular community - eukaryotes	mmu04530	Tight junction - Mus musculus (house mouse)	1/36	169/11152	0.423396	0.504043	0.454169	Ppp2r2d	1
Environmental Information Processing	Signal transduction	mmu04022	cGMP-PKG signaling pathway - Mus musculus (house mouse)	1/36	172/11152	0.429048	0.505591	0.455564	Atp2a2	1
Human Diseases	Infectious disease: viral	mmu05164	Influenza A - Mus musculus (house mouse)	1/36	174/11152	0.432786	0.505591	0.455564	Mx2	1
Genetic Information Processing	Folding, sorting and degradation	mmu04141	Protein processing in endoplasmic reticulum - Mus musculus (house mouse)	1/36	178/11152	0.440191	0.506457	0.456345	Mbtps1	1
Environmental Information Processing	Signaling molecules and interaction	mmu04514	Cell adhesion molecule (CAM) interaction - Mus musculus (house mouse)	1/36	179/11152	0.442027	0.506457	0.456345	Itga6	1
Cellular Processes	Transport and catabolism	mmu04145	Phagosome - Mus musculus (house mouse)	1/36	181/11152	0.445682	0.506457	0.456345	Atp6v0a1	1
Cellular Processes	Cellular community - eukaryotes	mmu04510	Focal adhesion - Mus musculus (house mouse)	1/36	202/11152	0.482685	0.542501	0.488822	Itga6	1
Human Diseases	Cancer: overview	mmu05205	Proteoglycans in cancer - Mus musculus (house mouse)	1/36	204/11152	0.486081	0.542501	0.488822	Plaur	1
Human Diseases	Cardiovascular disease	mmu05415	Diabetic cardiomyopathy - Mus musculus (house mouse)	1/36	216/11152	0.506007	0.559742	0.504357	Atp2a2	1
		mmu04081	Hormone signaling - Mus musculus (house mouse)	1/36	220/11152	0.51248	0.559826	0.504433	Appl1	1
Human Diseases	Infectious disease: viral	mmu05167	Kaposi sarcoma-associated herpesvirus infection - Mus musculus (house mouse)	1/36	222/11152	0.515686	0.559826	0.504433	Fos	1
Human Diseases	Cancer: overview	mmu05203	Viral carcinogenesis - Mus musculus (house mouse)	1/36	226/11152	0.522036	0.559826	0.504433	Skp2	1
Human Diseases	Cancer: overview	mmu05208	Chemical carcinogenesis - reactive oxygen species - Mus musculus (house mouse)	1/36	229/11152	0.526745	0.559826	0.504433	Fos	1
Human Diseases	Cancer: overview	mmu05207	Chemical carcinogenesis - receptor activation - Mus musculus (house mouse)	1/36	231/11152	0.52986	0.559826	0.504433	Fos	1
		mmu04820	Cytoskeleton in muscle cells - Mus musculus (house mouse)	1/36	233/11152	0.532955	0.559826	0.504433	Itga6	1
Human Diseases	Infectious disease: viral	mmu05170	Human immunodeficiency virus 1 infection - Mus musculus (house mouse)	1/36	241/11152	0.545136	0.56785	0.511663	Fos	1
Human Diseases	Infectious disease: viral	mmu05166	Human T-cell leukemia virus 1 infection - Mus musculus (house mouse)	1/36	245/11152	0.55111	0.569329	0.512995	Fos	1
Human Diseases	Infectious disease: bacterial	mmu05132	Salmonella infection - Mus musculus (house mouse)	1/36	251/11152	0.559929	0.573698	0.516932	Fos	1
Environmental Information Processing	Signal transduction	mmu04020	Calcium signaling pathway - Mus musculus (house mouse)	1/36	255/11152	0.565714	0.574913	0.518027	Atp2a2	1
Environmental Information Processing	Signal transduction	mmu04010	MAPK signaling pathway - Mus musculus (house mouse)	1/36	299/11152	0.624668	0.629705	0.567397	Fos	1
		mmu04519	Cadherin signaling - Mus musculus (house mouse)	1/36	414/11152	0.74438	0.74438	0.670725	Abi2	1

## Sheet: P3_Down
category	subcategory	ID	Description	GeneRatio	BgRatio	pvalue	p.adjust	qvalue	geneID	Count
Metabolism	Glycan biosynthesis and metabolism	mmu00510	N-Glycan biosynthesis - Mus musculus (house mouse)	2/19	55/11152	0.00387004	0.154801	0.154801	Mgat5/Man2a1	2
Metabolism	Carbohydrate metabolism	mmu00650	Butanoate metabolism - Mus musculus (house mouse)	1/19	27/11152	0.0450476	0.356699	0.356699	Bdh1	1
Cellular Processes	Transport and catabolism	mmu04142	Lysosome - Mus musculus (house mouse)	2/19	252/11152	0.0675895	0.356699	0.356699	Pikfyve/Gnptab	2
Metabolism	Glycan biosynthesis and metabolism	mmu00513	Various types of N-glycan biosynthesis - Mus musculus (house mouse)	1/19	44/11152	0.0724172	0.356699	0.356699	Man2a1	1
Organismal Systems	Excretory system	mmu04962	Vasopressin-regulated water reabsorption - Mus musculus (house mouse)	1/19	44/11152	0.0724172	0.356699	0.356699	Nsf	1
Human Diseases	Neurodegenerative disease	mmu05016	Huntington disease - Mus musculus (house mouse)	2/19	308/11152	0.0955495	0.356699	0.356699	Kif5c/Sod2	2
Organismal Systems	Aging	mmu04213	Longevity regulating pathway - multiple species - Mus musculus (house mouse)	1/19	61/11152	0.0990426	0.356699	0.356699	Sod2	1
Metabolism	Amino acid metabolism	mmu00310	Lysine degradation - Mus musculus (house mouse)	1/19	64/11152	0.103665	0.356699	0.356699	Kmt2c	1
Human Diseases	Cancer: specific types	mmu05223	Non-small cell lung cancer - Mus musculus (house mouse)	1/19	72/11152	0.115883	0.356699	0.356699	Kif5c	1
Metabolism	Carbohydrate metabolism	mmu00562	Inositol phosphate metabolism - Mus musculus (house mouse)	1/19	77/11152	0.123439	0.356699	0.356699	Pikfyve	1
Organismal Systems	Nervous system	mmu04721	Synaptic vesicle cycle - Mus musculus (house mouse)	1/19	77/11152	0.123439	0.356699	0.356699	Nsf	1
Organismal Systems	Immune system	mmu04623	Cytosolic DNA-sensing pathway - Mus musculus (house mouse)	1/19	82/11152	0.130934	0.356699	0.356699	Trex1	1
Human Diseases	Neurodegenerative disease	mmu05014	Amyotrophic lateral sclerosis - Mus musculus (house mouse)	2/19	374/11152	0.132026	0.356699	0.356699	Setx/Kif5c	2
Cellular Processes	Transport and catabolism	mmu04146	Peroxisome - Mus musculus (house mouse)	1/19	87/11152	0.138367	0.356699	0.356699	Sod2	1
Organismal Systems	Aging	mmu04211	Longevity regulating pathway - Mus musculus (house mouse)	1/19	90/11152	0.142799	0.356699	0.356699	Sod2	1
Organismal Systems	Nervous system	mmu04727	GABAergic synapse - Mus musculus (house mouse)	1/19	91/11152	0.144271	0.356699	0.356699	Nsf	1
Environmental Information Processing	Signal transduction	mmu04070	Phosphatidylinositol signaling system - Mus musculus (house mouse)	1/19	96/11152	0.151597	0.356699	0.356699	Pikfyve	1
Human Diseases	Cancer: specific types	mmu05215	Prostate cancer - Mus musculus (house mouse)	1/19	107/11152	0.167505	0.367668	0.367668	Zeb1	1
Environmental Information Processing	Signal transduction	mmu04350	TGF-beta signaling pathway - Mus musculus (house mouse)	1/19	112/11152	0.174642	0.367668	0.367668	Tfr2	1
Environmental Information Processing	Signal transduction	mmu04068	FoxO signaling pathway - Mus musculus (house mouse)	1/19	133/11152	0.20399	0.398984	0.398984	Sod2	1
Organismal Systems	Nervous system	mmu04728	Dopaminergic synapse - Mus musculus (house mouse)	1/19	137/11152	0.209467	0.398984	0.398984	Kif5c	1
Environmental Information Processing	Signal transduction	mmu04390	Hippo signaling pathway - Mus musculus (house mouse)	1/19	158/11152	0.237639	0.414814	0.414814	Crb2	1
Cellular Processes	Transport and catabolism	mmu04140	Autophagy - animal - Mus musculus (house mouse)	1/19	167/11152	0.249419	0.414814	0.414814	Wdfy3	1
Genetic Information Processing	Folding, sorting and degradation	mmu04141	Protein processing in endoplasmic reticulum - Mus musculus (house mouse)	1/19	178/11152	0.263583	0.414814	0.414814	Dnajc1	1
Cellular Processes	Transport and catabolism	mmu04145	Phagosome - Mus musculus (house mouse)	1/19	181/11152	0.267402	0.414814	0.414814	Pikfyve	1
Cellular Processes	Cell motility	mmu04814	Motor proteins - Mus musculus (house mouse)	1/19	198/11152	0.28869	0.414814	0.414814	Kif5c	1
Human Diseases	Cancer: overview	mmu05205	Proteoglycans in cancer - Mus musculus (house mouse)	1/19	204/11152	0.296062	0.414814	0.414814	Ank2	1
Human Diseases	Cardiovascular disease	mmu05417	Lipid and atherosclerosis - Mus musculus (house mouse)	1/19	217/11152	0.311788	0.414814	0.414814	Sod2	1
Human Diseases	Cancer: overview	mmu05202	Transcriptional misregulation in cancer - Mus musculus (house mouse)	1/19	219/11152	0.314178	0.414814	0.414814	Zeb1	1
Human Diseases	Cancer: overview	mmu05208	Chemical carcinogenesis - reactive oxygen species - Mus musculus (house mouse)	1/19	229/11152	0.326008	0.414814	0.414814	Sod2	1
		mmu04820	Cytoskeleton in muscle cells - Mus musculus (house mouse)	1/19	233/11152	0.330686	0.414814	0.414814	Ank2	1
Cellular Processes	Cell motility	mmu04810	Regulation of actin cytoskeleton - Mus musculus (house mouse)	1/19	234/11152	0.331851	0.414814	0.414814	Pikfyve	1
Human Diseases	Infectious disease: bacterial	mmu05132	Salmonella infection - Mus musculus (house mouse)	1/19	251/11152	0.351359	0.418772	0.418772	Kif5c	1
Cellular Processes	Transport and catabolism	mmu04144	Endocytosis - Mus musculus (house mouse)	1/19	268/11152	0.370326	0.418772	0.418772	Kif5c	1
Human Diseases	Neurodegenerative disease	mmu05020	Prion disease - Mus musculus (house mouse)	1/19	273/11152	0.375804	0.418772	0.418772	Kif5c	1
Human Diseases	Neurodegenerative disease	mmu05012	Parkinson disease - Mus musculus (house mouse)	1/19	274/11152	0.376894	0.418772	0.418772	Kif5c	1
		mmu04517	IgSF CAM signaling - Mus musculus (house mouse)	1/19	300/11152	0.404613	0.43742	0.43742	Ank2	1
Human Diseases	Cancer: overview	mmu05206	MicroRNAs in cancer - Mus musculus (house mouse)	1/19	318/11152	0.423114	0.445384	0.445384	Zeb1	1
Human Diseases	Neurodegenerative disease	mmu05010	Alzheimer disease - Mus musculus (house mouse)	1/19	389/11152	0.490915	0.503503	0.503503	Kif5c	1
Human Diseases	Neurodegenerative disease	mmu05022	Pathways of neurodegeneration - multiple diseases - Mus musculus (house mouse)	1/19	481/11152	0.567591	0.567591	0.567591	Kif5c	1

## Sheet: XZ0934-S_Up
category	subcategory	ID	Description	GeneRatio	BgRatio	pvalue	p.adjust	qvalue	geneID	Count
Organismal Systems	Excretory system	mmu04966	Collecting duct acid secretion - Mus musculus (house mouse)	1/8	27/11152	0.0192114	0.2182	0.200973	Atp6v1c1	1
Genetic Information Processing	Folding, sorting and degradation	mmu03050	Proteasome - Mus musculus (house mouse)	1/8	47/11152	0.033233	0.2182	0.200973	Psmf1	1
Organismal Systems	Nervous system	mmu04721	Synaptic vesicle cycle - Mus musculus (house mouse)	1/8	77/11152	0.0539367	0.2182	0.200973	Atp6v1c1	1
Human Diseases	Immune disease	mmu05323	Rheumatoid arthritis - Mus musculus (house mouse)	1/8	87/11152	0.0607511	0.2182	0.200973	Atp6v1c1	1
Metabolism	Energy metabolism	mmu00190	Oxidative phosphorylation - Mus musculus (house mouse)	1/8	141/11152	0.0968122	0.2182	0.200973	Atp6v1c1	1
Genetic Information Processing	Translation	mmu03008	Ribosome biogenesis in eukaryotes - Mus musculus (house mouse)	1/8	153/11152	0.104659	0.2182	0.200973	Fcf1	1
Environmental Information Processing	Signal transduction	mmu04150	mTOR signaling pathway - Mus musculus (house mouse)	1/8	158/11152	0.107911	0.2182	0.200973	Atp6v1c1	1
Cellular Processes	Transport and catabolism	mmu04140	Autophagy - animal - Mus musculus (house mouse)	1/8	167/11152	0.113739	0.2182	0.200973	Rab39b	1
Cellular Processes	Transport and catabolism	mmu04145	Phagosome - Mus musculus (house mouse)	1/8	181/11152	0.122737	0.2182	0.200973	Atp6v1c1	1
Human Diseases	Cardiovascular disease	mmu05415	Diabetic cardiomyopathy - Mus musculus (house mouse)	1/8	216/11152	0.144885	0.222872	0.205277	Mpc2	1
		mmu04820	Cytoskeleton in muscle cells - Mus musculus (house mouse)	1/8	233/11152	0.155465	0.222872	0.205277	Neb	1
Cellular Processes	Transport and catabolism	mmu04142	Lysosome - Mus musculus (house mouse)	1/8	252/11152	0.167154	0.222872	0.205277	Atp6v1c1	1
Genetic Information Processing	Translation	mmu03010	Ribosome - Mus musculus (house mouse)	1/8	328/11152	0.212506	0.25482	0.234702	Mrps18a	1
Human Diseases	Infectious disease: viral	mmu05165	Human papillomavirus infection - Mus musculus (house mouse)	1/8	357/11152	0.229233	0.25482	0.234702	Atp6v1c1	1
Human Diseases	Neurodegenerative disease	mmu05014	Amyotrophic lateral sclerosis - Mus musculus (house mouse)	1/8	374/11152	0.238893	0.25482	0.234702	Rab39b	1
Human Diseases	Neurodegenerative disease	mmu05022	Pathways of neurodegeneration - multiple diseases - Mus musculus (house mouse)	1/8	481/11152	0.2973	0.2973	0.273829	Rab39b	1

## Sheet: XZ0934-S_Down
category	subcategory	ID	Description	GeneRatio	BgRatio	pvalue	p.adjust	qvalue	geneID	Count
Organismal Systems	Endocrine system	mmu04920	Adipocytokine signaling pathway - Mus musculus (house mouse)	2/21	72/11152	0.00797406	0.328835	0.309918	Adipor1/Appl1	2
Organismal Systems	Aging	mmu04211	Longevity regulating pathway - Mus musculus (house mouse)	2/21	90/11152	0.012243	0.328835	0.309918	Adipor1/Appl1	2
Organismal Systems	Endocrine system	mmu04919	Thyroid hormone signaling pathway - Mus musculus (house mouse)	2/21	120/11152	0.0211006	0.328835	0.309918	Hif1a/Atp1a1	2
Environmental Information Processing	Signal transduction	mmu04152	AMPK signaling pathway - Mus musculus (house mouse)	2/21	127/11152	0.0234595	0.328835	0.309918	Adipor1/Ppp2r5b	2
Human Diseases	Infectious disease: bacterial	mmu05135	Yersinia infection - Mus musculus (house mouse)	2/21	136/11152	0.0266452	0.328835	0.309918	Arpc2/Arhgef12	2
Genetic Information Processing	Translation	mmu03008	Ribosome biogenesis in eukaryotes - Mus musculus (house mouse)	2/21	153/11152	0.033112	0.328835	0.309918	Snord3b1/Rexo1	2
Organismal Systems	Circulatory system	mmu04261	Adrenergic signaling in cardiomyocytes - Mus musculus (house mouse)	2/21	156/11152	0.0343118	0.328835	0.309918	Atp1a1/Ppp2r5b	2
Cellular Processes	Cellular community - eukaryotes	mmu04530	Tight junction - Mus musculus (house mouse)	2/21	169/11152	0.0397053	0.328835	0.309918	Arpc2/Hspa4	2
Organismal Systems	Excretory system	mmu04964	Proximal tubule bicarbonate reclamation - Mus musculus (house mouse)	1/21	22/11152	0.0406562	0.328835	0.309918	Atp1a1	1
Human Diseases	Cancer: overview	mmu05205	Proteoglycans in cancer - Mus musculus (house mouse)	2/21	204/11152	0.0556877	0.328835	0.309918	Hif1a/Arhgef12	2
		mmu04081	Hormone signaling - Mus musculus (house mouse)	2/21	220/11152	0.0636411	0.328835	0.309918	Adipor1/Appl1	2
		mmu04382	Cornified envelope formation - Mus musculus (house mouse)	2/21	222/11152	0.0646616	0.328835	0.309918	Slc27a1/Ppp2r5b	2
Organismal Systems	Excretory system	mmu04960	Aldosterone-regulated sodium reabsorption - Mus musculus (house mouse)	1/21	38/11152	0.0692302	0.328835	0.309918	Atp1a1	1
Cellular Processes	Cell motility	mmu04810	Regulation of actin cytoskeleton - Mus musculus (house mouse)	2/21	234/11152	0.0709022	0.328835	0.309918	Arpc2/Arhgef12	2
Organismal Systems	Digestive system	mmu04975	Fat digestion and absorption - Mus musculus (house mouse)	1/21	43/11152	0.0779921	0.328835	0.309918	Slc27a1	1
Genetic Information Processing	Replication and repair	mmu03410	Base excision repair - Mus musculus (house mouse)	1/21	47/11152	0.084945	0.328835	0.309918	Tdg	1
Metabolism	Lipid metabolism	mmu00565	Ether lipid metabolism - Mus musculus (house mouse)	1/21	49/11152	0.0884027	0.328835	0.309918	Agps	1
Organismal Systems	Digestive system	mmu04973	Carbohydrate digestion and absorption - Mus musculus (house mouse)	1/21	49/11152	0.0884027	0.328835	0.309918	Atp1a1	1
Cellular Processes	Transport and catabolism	mmu04144	Endocytosis - Mus musculus (house mouse)	2/21	268/11152	0.0895981	0.328835	0.309918	Vps37a/Arpc2	2
Organismal Systems	Digestive system	mmu04978	Mineral absorption - Mus musculus (house mouse)	1/21	55/11152	0.0987013	0.328835	0.309918	Atp1a1	1
Organismal Systems	Excretory system	mmu04961	Endocrine and other factor-regulated calcium reabsorption - Mus musculus (house mouse)	1/21	61/11152	0.108889	0.328835	0.309918	Atp1a1	1
Human Diseases	Cancer: overview	mmu05230	Central carbon metabolism in cancer - Mus musculus (house mouse)	1/21	69/11152	0.122302	0.328835	0.309918	Hif1a	1
Human Diseases	Cancer: specific types	mmu05211	Renal cell carcinoma - Mus musculus (house mouse)	1/21	70/11152	0.123965	0.328835	0.309918	Hif1a	1
Organismal Systems	Endocrine system	mmu04918	Thyroid hormone synthesis - Mus musculus (house mouse)	1/21	74/11152	0.130587	0.328835	0.309918	Atp1a1	1
Organismal Systems	Digestive system	mmu04971	Gastric acid secretion - Mus musculus (house mouse)	1/21	75/11152	0.132236	0.328835	0.309918	Atp1a1	1
Metabolism	Carbohydrate metabolism	mmu00562	Inositol phosphate metabolism - Mus musculus (house mouse)	1/21	77/11152	0.135523	0.328835	0.309918	Mtmr2	1
Human Diseases	Infectious disease: bacterial	mmu05100	Bacterial invasion of epithelial cells - Mus musculus (house mouse)	1/21	77/11152	0.135523	0.328835	0.309918	Arpc2	1
Organismal Systems	Immune system	mmu04612	Antigen processing and presentation - Mus musculus (house mouse)	1/21	86/11152	0.150169	0.328835	0.309918	Hspa4	1
Organismal Systems	Endocrine system	mmu04911	Insulin secretion - Mus musculus (house mouse)	1/21	86/11152	0.150169	0.328835	0.309918	Atp1a1	1
Cellular Processes	Transport and catabolism	mmu04146	Peroxisome - Mus musculus (house mouse)	1/21	87/11152	0.151782	0.328835	0.309918	Agps	1
Organismal Systems	Digestive system	mmu04970	Salivary secretion - Mus musculus (house mouse)	1/21	87/11152	0.151782	0.328835	0.309918	Atp1a1	1
Human Diseases	Cancer: specific types	mmu05210	Colorectal cancer - Mus musculus (house mouse)	1/21	88/11152	0.153392	0.328835	0.309918	Appl1	1
Human Diseases	Cancer: overview	mmu05235	PD-L1 expression and PD-1 checkpoint pathway in cancer - Mus musculus (house mouse)	1/21	88/11152	0.153392	0.328835	0.309918	Hif1a	1
Metabolism	Lipid metabolism	mmu00590	Arachidonic acid metabolism - Mus musculus (house mouse)	1/21	89/11152	0.154999	0.328835	0.309918	Ptges3-ps	1
Organismal Systems	Endocrine system	mmu03320	PPAR signaling pathway - Mus musculus (house mouse)	1/21	89/11152	0.154999	0.328835	0.309918	Slc27a1	1
Organismal Systems	Circulatory system	mmu04260	Cardiac muscle contraction - Mus musculus (house mouse)	1/21	89/11152	0.154999	0.328835	0.309918	Atp1a1	1
Organismal Systems	Endocrine system	mmu04912	GnRH signaling pathway - Mus musculus (house mouse)	1/21	90/11152	0.156603	0.328835	0.309918	Egr1	1
Organismal Systems	Immune system	mmu04666	Fc gamma R-mediated phagocytosis - Mus musculus (house mouse)	1/21	94/11152	0.16299	0.328835	0.309918	Arpc2	1
Environmental Information Processing	Signal transduction	mmu04070	Phosphatidylinositol signaling system - Mus musculus (house mouse)	1/21	96/11152	0.166166	0.328835	0.309918	Mtmr2	1
Human Diseases	Cancer: overview	mmu05231	Choline metabolism in cancer - Mus musculus (house mouse)	1/21	98/11152	0.169331	0.328835	0.309918	Hif1a	1
Cellular Processes	Transport and catabolism	mmu04137	Mitophagy - animal - Mus musculus (house mouse)	1/21	101/11152	0.174056	0.328835	0.309918	Hif1a	1
Human Diseases	Endocrine and metabolic disease	mmu04933	AGE-RAGE signaling pathway in diabetic complications - Mus musculus (house mouse)	1/21	101/11152	0.174056	0.328835	0.309918	Egr1	1
Organismal Systems	Digestive system	mmu04976	Bile secretion - Mus musculus (house mouse)	1/21	101/11152	0.174056	0.328835	0.309918	Atp1a1	1
Genetic Information Processing	Translation	mmu03015	mRNA surveillance pathway - Mus musculus (house mouse)	1/21	104/11152	0.178757	0.328835	0.309918	Ppp2r5b	1
Organismal Systems	Endocrine system	mmu04925	Aldosterone synthesis and secretion - Mus musculus (house mouse)	1/21	104/11152	0.178757	0.328835	0.309918	Atp1a1	1
Organismal Systems	Immune system	mmu04659	Th17 cell differentiation - Mus musculus (house mouse)	1/21	105/11152	0.180318	0.328835	0.309918	Hif1a	1
Organismal Systems	Digestive system	mmu04974	Protein digestion and absorption - Mus musculus (house mouse)	1/21	108/11152	0.184984	0.328835	0.309918	Atp1a1	1
Human Diseases	Endocrine and metabolic disease	mmu04931	Insulin resistance - Mus musculus (house mouse)	1/21	110/11152	0.18808	0.328835	0.309918	Slc27a1	1
Organismal Systems	Immune system	mmu04625	C-type lectin receptor signaling pathway - Mus musculus (house mouse)	1/21	112/11152	0.191166	0.328835	0.309918	Arhgef12	1
Organismal Systems	Digestive system	mmu04972	Pancreatic secretion - Mus musculus (house mouse)	1/21	115/11152	0.195773	0.328835	0.309918	Atp1a1	1
Organismal Systems	Endocrine system	mmu04928	Parathyroid hormone synthesis, secretion and action - Mus musculus (house mouse)	1/21	116/11152	0.197303	0.328835	0.309918	Egr1	1
Environmental Information Processing	Signal transduction	mmu04066	HIF-1 signaling pathway - Mus musculus (house mouse)	1/21	117/11152	0.198831	0.328835	0.309918	Hif1a	1
Organismal Systems	Immune system	mmu04660	T cell receptor signaling pathway - Mus musculus (house mouse)	1/21	122/11152	0.206426	0.331159	0.312109	Ppp2r5b	1
Cellular Processes	Cell growth and death	mmu04114	Oocyte meiosis - Mus musculus (house mouse)	1/21	123/11152	0.207937	0.331159	0.312109	Ppp2r5b	1
Organismal Systems	Immune system	mmu04611	Platelet activation - Mus musculus (house mouse)	1/21	126/11152	0.212454	0.3322	0.313089	Arhgef12	1
Environmental Information Processing	Signal transduction	mmu04071	Sphingolipid signaling pathway - Mus musculus (house mouse)	1/21	131/11152	0.219926	0.337744	0.318314	Ppp2r5b	1
Organismal Systems	Nervous system	mmu04728	Dopaminergic synapse - Mus musculus (house mouse)	1/21	137/11152	0.228804	0.34206	0.322382	Ppp2r5b	1
Environmental Information Processing	Signal transduction	mmu04371	Apelin signaling pathway - Mus musculus (house mouse)	1/21	140/11152	0.233207	0.34206	0.322382	Egr1	1
Human Diseases	Endocrine and metabolic disease	mmu04936	Alcoholic liver disease - Mus musculus (house mouse)	1/21	141/11152	0.234669	0.34206	0.322382	Adipor1	1
Organismal Systems	Circulatory system	mmu04270	Vascular smooth muscle contraction - Mus musculus (house mouse)	1/21	144/11152	0.23904	0.342624	0.322914	Arhgef12	1
Organismal Systems	Endocrine system	mmu04921	Oxytocin signaling pathway - Mus musculus (house mouse)	1/21	154/11152	0.253439	0.357307	0.336752	Trpm2	1
Cellular Processes	Cell growth and death	mmu04110	Cell cycle - Mus musculus (house mouse)	1/21	157/11152	0.257708	0.357465	0.336901	Ppp2r5b	1
Human Diseases	Endocrine and metabolic disease	mmu04932	Non-alcoholic fatty liver disease - Mus musculus (house mouse)	1/21	162/11152	0.264771	0.357673	0.337097	Adipor1	1
Cellular Processes	Transport and catabolism	mmu04148	Efferocytosis - Mus musculus (house mouse)	1/21	163/11152	0.266175	0.357673	0.337097	Hif1a	1
Cellular Processes	Transport and catabolism	mmu04140	Autophagy - animal - Mus musculus (house mouse)	1/21	167/11152	0.27177	0.359572	0.338887	Hif1a	1
Environmental Information Processing	Signal transduction	mmu04022	cGMP-PKG signaling pathway - Mus musculus (house mouse)	1/21	172/11152	0.278705	0.363161	0.342269	Atp1a1	1
Human Diseases	Infectious disease: bacterial	mmu05152	Tuberculosis - Mus musculus (house mouse)	1/21	180/11152	0.289671	0.368068	0.346894	Arhgef12	1
Organismal Systems	Development and regeneration	mmu04360	Axon guidance - Mus musculus (house mouse)	1/21	181/11152	0.291031	0.368068	0.346894	Arhgef12	1
Organismal Systems	Immune system	mmu04621	NOD-like receptor signaling pathway - Mus musculus (house mouse)	1/21	212/11152	0.331968	0.410977	0.387334	Trpm2	1
Human Diseases	Cardiovascular disease	mmu05417	Lipid and atherosclerosis - Mus musculus (house mouse)	1/21	217/11152	0.338356	0.410977	0.387334	Hspa4	1
Human Diseases	Infectious disease: viral	mmu05167	Kaposi sarcoma-associated herpesvirus infection - Mus musculus (house mouse)	1/21	222/11152	0.344687	0.410977	0.387334	Hif1a	1
Environmental Information Processing	Signal transduction	mmu04024	cAMP signaling pathway - Mus musculus (house mouse)	1/21	224/11152	0.347202	0.410977	0.387334	Atp1a1	1
Human Diseases	Cancer: overview	mmu05208	Chemical carcinogenesis - reactive oxygen species - Mus musculus (house mouse)	1/21	229/11152	0.353452	0.410977	0.387334	Hif1a	1
Human Diseases	Cancer: overview	mmu05207	Chemical carcinogenesis - receptor activation - Mus musculus (house mouse)	1/21	231/11152	0.355935	0.410977	0.387334	Ptges3-ps	1
		mmu04820	Cytoskeleton in muscle cells - Mus musculus (house mouse)	1/21	233/11152	0.35841	0.410977	0.387334	Atp1a1	1
Human Diseases	Infectious disease: viral	mmu05166	Human T-cell leukemia virus 1 infection - Mus musculus (house mouse)	1/21	245/11152	0.373069	0.422157	0.397871	Egr1	1
Human Diseases	Infectious disease: bacterial	mmu05132	Salmonella infection - Mus musculus (house mouse)	1/21	251/11152	0.380278	0.423223	0.398876	Arpc2	1
Human Diseases	Infectious disease: viral	mmu05163	Human cytomegalovirus infection - Mus musculus (house mouse)	1/21	254/11152	0.383853	0.423223	0.398876	Arhgef12	1
Human Diseases	Neurodegenerative disease	mmu05020	Prion disease - Mus musculus (house mouse)	1/21	273/11152	0.406043	0.442021	0.416593	Egr1	1
		mmu04517	IgSF CAM signaling - Mus musculus (house mouse)	1/21	300/11152	0.43627	0.46899	0.44201	Arpc2	1
Genetic Information Processing	Translation	mmu03010	Ribosome - Mus musculus (house mouse)	1/21	328/11152	0.466066	0.494836	0.466369	Rplp0	1
Human Diseases	Infectious disease: viral	mmu05171	Coronavirus disease - COVID-19 - Mus musculus (house mouse)	1/21	334/11152	0.472253	0.49529	0.466797	Rplp0	1
Human Diseases	Infectious disease: viral	mmu05165	Human papillomavirus infection - Mus musculus (house mouse)	1/21	357/11152	0.495342	0.513246	0.483721	Ppp2r5b	1
Environmental Information Processing	Signal transduction	mmu04151	PI3K-Akt signaling pathway - Mus musculus (house mouse)	1/21	368/11152	0.506042	0.518091	0.488286	Ppp2r5b	1
		mmu04519	Cadherin signaling - Mus musculus (house mouse)	1/21	414/11152	0.54849	0.554942	0.523018	Arpc2	1
Genetic Information Processing	Translation	mmu00970	Aminoacyl-tRNA biosynthesis - Mus musculus (house mouse)	1/21	460/11152	0.587449	0.587449	0.553654	Lars2	1
